# Supplementary material for: Microbiome Analysis Reveals Microecological Balance in the Emerging Rice–Crayfish Integrated Breeding Mode
Source: Front Microbiol. 2021 Jun 8;12:669570. doi: 10.3389/fmicb.2021.669570 (PMC8219076; doi:10.3389/fmicb.2021.669570)
Supplement: Supplementary Table 1 — OUT reads number raw data of all samples. [file Table_1.XLS]

## Sheet: OTU表
Domain	Kingdom	Phylum	Class	Order	Family	Genus	Species	OTU	MCs1	MCs2	MCs3	MCw1	MCw2	MCw3	MCc1	MCc2	MCc3	RCs1	RCs2	RCs3	RCw1	RCw2	RCw3	RCc1	RCc2	RCc3	SUM
d__Bacteria	k__norank_d__Bacteria	p__Proteobacteria	c__Deltaproteobacteria	o__Desulfuromonadales	f__Geobacteraceae	g__Geobacter	s__unclassified_g__Geobacter	OTU3834	6	10	8	0	0	0	2	0	0	9	9	16	0	0	0	0	0	0	60
d__Bacteria	k__norank_d__Bacteria	p__Firmicutes	c__Clostridia	o__Clostridiales	f__Lachnospiraceae	g__Lachnospiraceae_NK3A20_group	s__uncultured_rumen_bacterium_g__Lachnospiraceae_NK3A20_group	OTU6053	0	0	0	0	0	6	9	0	0	0	0	0	0	0	0	2	0	0	17
d__Bacteria	k__norank_d__Bacteria	p__Proteobacteria	c__Gammaproteobacteria	o__Betaproteobacteriales	f__SC-I-84	g__norank_f__SC-I-84	s__uncultured_bacterium_g__norank_f__SC-I-84	OTU5386	16	31	19	0	1	0	3	0	0	41	39	22	1	0	0	0	0	0	173
d__Bacteria	k__norank_d__Bacteria	p__Proteobacteria	c__Deltaproteobacteria	o__Deltaproteobacteria_Incertae_Sedis	f__Syntrophorhabdaceae	g__Syntrophorhabdus	s__uncultured_delta_proteobacterium_g__Syntrophorhabdus	OTU923	30	106	21	0	0	0	7	0	0	10	32	15	0	1	0	0	6	0	228
d__Bacteria	k__norank_d__Bacteria	p__Proteobacteria	c__Gammaproteobacteria	o__Betaproteobacteriales	f__Rhodocyclaceae	g__Denitratisoma	s__uncultured_bacterium_g__Denitratisoma	OTU2949	0	0	1	0	0	1	2	0	0	0	0	0	0	0	0	0	0	0	4
d__Bacteria	k__norank_d__Bacteria	p__Verrucomicrobia	c__Verrucomicrobiae	o__S-BQ2-57_soil_group	f__norank_o__S-BQ2-57_soil_group	g__norank_o__S-BQ2-57_soil_group	s__uncultured_bacterium_g__norank_o__S-BQ2-57_soil_group	OTU3000	0	0	1	0	0	0	1	0	0	1	0	1	0	0	0	0	0	0	4
d__Bacteria	k__norank_d__Bacteria	p__Chloroflexi	c__Anaerolineae	o__Caldilineales	f__Caldilineaceae	g__norank_f__Caldilineaceae	s__metagenome_g__norank_f__Caldilineaceae	OTU2102	0	1	1	0	0	0	0	0	0	0	0	0	0	0	0	0	0	0	2
d__Bacteria	k__norank_d__Bacteria	p__Proteobacteria	c__Alphaproteobacteria	o__Acetobacterales	f__Acetobacteraceae	g__Rhodovastum	s__unclassified_g__Rhodovastum	OTU1090	0	4	0	0	0	0	1	0	0	2	1	2	0	0	4	0	0	0	14
d__Bacteria	k__norank_d__Bacteria	p__Latescibacteria	c__Latescibacteria	o__norank_c__Latescibacteria	f__norank_c__Latescibacteria	g__norank_c__Latescibacteria	s__unclassified_g__norank_c__Latescibacteria	OTU3069	2	26	15	0	0	0	0	4	0	6	4	14	0	0	0	0	0	0	71
d__Bacteria	k__norank_d__Bacteria	p__Proteobacteria	c__Gammaproteobacteria	o__Methylococcales	f__Methylomonaceae	g__Crenothrix	s__unclassified_g__Crenothrix	OTU3923	0	0	1	0	0	0	1	0	0	11	13	11	2	3	1	0	0	0	43
d__Bacteria	k__norank_d__Bacteria	p__Firmicutes	c__Clostridia	o__Clostridiales	f__Ruminococcaceae	g__norank_f__Ruminococcaceae	s__uncultured_Saccharofermentans_sp.	OTU5480	0	5	1	0	0	0	0	0	0	7	9	6	1	1	0	0	0	0	30
d__Bacteria	k__norank_d__Bacteria	p__Proteobacteria	c__Deltaproteobacteria	o__Myxococcales	f__unclassified_o__Myxococcales	g__unclassified_o__Myxococcales	s__unclassified_o__Myxococcales	OTU254	4	1	2	0	0	0	0	0	0	1	4	0	0	0	0	0	0	0	12
d__Bacteria	k__norank_d__Bacteria	p__Elusimicrobia	c__Elusimicrobia	o__MD2894-B20	f__norank_o__MD2894-B20	g__norank_o__MD2894-B20	s__uncultured_bacterium_g__norank_o__MD2894-B20	OTU2926	0	0	0	0	0	0	3	0	0	1	1	1	0	0	0	0	0	0	6
d__Bacteria	k__norank_d__Bacteria	p__Elusimicrobia	c__Elusimicrobia	o__norank_c__Elusimicrobia	f__norank_c__Elusimicrobia	g__norank_c__Elusimicrobia	s__unclassified_g__norank_c__Elusimicrobia	OTU4133	0	0	1	0	0	0	0	0	0	0	2	0	0	0	0	0	0	0	3
d__Bacteria	k__norank_d__Bacteria	p__Proteobacteria	c__unclassified_p__Proteobacteria	o__unclassified_p__Proteobacteria	f__unclassified_p__Proteobacteria	g__unclassified_p__Proteobacteria	s__unclassified_p__Proteobacteria	OTU2160	0	0	0	6	8	2	0	0	0	0	0	0	0	0	0	0	0	0	16
d__Bacteria	k__norank_d__Bacteria	p__Proteobacteria	c__unclassified_p__Proteobacteria	o__unclassified_p__Proteobacteria	f__unclassified_p__Proteobacteria	g__unclassified_p__Proteobacteria	s__unclassified_p__Proteobacteria	OTU2162	0	0	0	5	3	8	0	0	0	0	0	0	0	0	1	0	0	0	17
d__Bacteria	k__norank_d__Bacteria	p__Firmicutes	c__Clostridia	o__Clostridiales	f__Clostridiaceae_1	g__Oxobacter	s__uncultured_Clostridiales_bacterium_g__Oxobacter	OTU2655	0	0	0	0	0	3	0	0	0	0	0	0	0	0	0	0	0	0	3
d__Bacteria	k__norank_d__Bacteria	p__Actinobacteria	c__Actinobacteria	o__norank_c__Actinobacteria	f__norank_c__Actinobacteria	g__norank_c__Actinobacteria	s__uncultured_Catenuloplanes_sp.	OTU394	6	2	10	0	1	0	0	0	1	2	5	1	0	0	0	0	0	0	28
d__Bacteria	k__norank_d__Bacteria	p__Proteobacteria	c__Deltaproteobacteria	o__Desulfarculales	f__Desulfarculaceae	g__norank_f__Desulfarculaceae	s__uncultured_Myxococcales_bacterium_g__norank_f__Desulfarculaceae	OTU1384	2	2	4	0	0	0	0	0	0	0	0	2	0	0	0	0	0	0	10
d__Bacteria	k__norank_d__Bacteria	p__Chloroflexi	c__Anaerolineae	o__RBG-13-54-9	f__norank_o__RBG-13-54-9	g__norank_o__RBG-13-54-9	s__uncultured_Caldilineaceae_bacterium_g__norank	OTU1562	1	0	3	0	0	0	2	0	0	0	2	1	0	0	0	0	0	0	9
d__Bacteria	k__norank_d__Bacteria	p__Actinobacteria	c__Actinobacteria	o__PeM15	f__norank_o__PeM15	g__norank_o__PeM15	s__uncultured_soil_bacterium_g__norank_o__PeM15	OTU972	42	95	21	3	3	0	54	12	54	45	80	29	5	7	2	40	20	0	512
d__Bacteria	k__norank_d__Bacteria	p__Bacteroidetes	c__Bacteroidia	o__Bacteroidales	f__Prevotellaceae	g__Prevotella_1	s__unclassified_g__Prevotella_1	OTU6306	0	0	0	0	0	0	0	0	0	0	0	0	0	0	0	0	0	2	2
d__Bacteria	k__norank_d__Bacteria	p__Proteobacteria	c__Deltaproteobacteria	o__Desulfuromonadales	f__MA-28-I98C	g__norank_f__MA-28-I98C	s__uncultured_bacterium_g__norank_f__MA-28-I98C	OTU1899	4	23	6	0	0	0	3	0	0	13	13	22	0	1	1	0	0	0	86
d__Bacteria	k__norank_d__Bacteria	p__Planctomycetes	c__Pla3_lineage	o__norank_c__Pla3_lineage	f__norank_c__Pla3_lineage	g__norank_c__Pla3_lineage	s__unclassified_g__norank_c__Pla3_lineage	OTU5375	3	16	2	0	0	0	0	0	0	3	7	5	0	0	0	0	0	0	36
d__Bacteria	k__norank_d__Bacteria	p__Bacteroidetes	c__Bacteroidia	o__Chitinophagales	f__Chitinophagaceae	g__norank_f__Chitinophagaceae	s__unclassified_g__norank_f__Chitinophagaceae	OTU2348	0	0	0	43	34	1	0	0	0	0	0	0	21	28	26	0	0	0	153
d__Bacteria	k__norank_d__Bacteria	p__Kiritimatiellaeota	c__Kiritimatiellae	o__WCHB1-41	f__norank_o__WCHB1-41	g__norank_o__WCHB1-41	s__unclassified_g__norank_o__WCHB1-41	OTU1666	1	0	3	0	0	0	0	0	0	2	0	1	0	0	0	0	0	0	7
d__Bacteria	k__norank_d__Bacteria	p__Proteobacteria	c__Deltaproteobacteria	o__Deltaproteobacteria_Incertae_Sedis	f__Syntrophorhabdaceae	g__Syntrophorhabdus	s__uncultured_bacterium_g__Syntrophorhabdus	OTU1370	3	7	6	0	0	0	1	0	0	5	2	3	0	0	0	0	0	0	27
d__Bacteria	k__norank_d__Bacteria	p__Proteobacteria	c__Gammaproteobacteria	o__CCD24	f__norank_o__CCD24	g__norank_o__CCD24	s__uncultured_gamma_proteobacterium_g__norank_o__CCD24	OTU1129	21	20	34	0	0	0	9	0	0	68	27	42	0	0	0	0	0	0	221
d__Bacteria	k__norank_d__Bacteria	p__Acidobacteria	c__Acidobacteriia	o__Acidobacteriales	f__norank_o__Acidobacteriales	g__norank_o__Acidobacteriales	s__uncultured_bacterium_g__norank_o__Acidobacteriales	OTU2100	16	3	64	0	0	0	4	0	0	18	21	26	0	2	1	0	0	0	155
d__Bacteria	k__norank_d__Bacteria	p__Bacteroidetes	c__Ignavibacteria	o__OPB56	f__norank_o__OPB56	g__norank_o__OPB56	s__unclassified_g__norank_o__OPB56	OTU3470	2	0	5	0	0	0	0	0	0	3	2	1	0	0	0	0	0	0	13
d__Bacteria	k__norank_d__Bacteria	p__Proteobacteria	c__Gammaproteobacteria	o__Methylococcales	f__Methylomonaceae	g__Methylosarcina	s__Methylosarcina_lacus_LW14	OTU847	90	38	70	0	0	0	6	0	0	56	52	32	0	0	1	0	0	0	345
d__Bacteria	k__norank_d__Bacteria	p__Proteobacteria	c__Alphaproteobacteria	o__unclassified_c__Alphaproteobacteria	f__unclassified_c__Alphaproteobacteria	g__unclassified_c__Alphaproteobacteria	s__unclassified_c__Alphaproteobacteria	OTU5040	1	1	4	0	0	0	0	0	0	7	4	7	0	0	0	0	0	0	24
d__Bacteria	k__norank_d__Bacteria	p__Chloroflexi	c__Ktedonobacteria	o__C0119	f__norank_o__C0119	g__norank_o__C0119	s__uncultured_bacterium_g__norank_o__C0119	OTU3337	1	0	2	0	0	0	0	0	0	3	5	8	0	0	0	0	0	0	19
d__Bacteria	k__norank_d__Bacteria	p__Armatimonadetes	c__Chthonomonadetes	o__Chthonomonadales	f__norank_o__Chthonomonadales	g__norank_o__Chthonomonadales	s__uncultured_Lutispora_sp._g__norank_o__Chthonomonadales	OTU34	6	2	8	0	0	0	1	0	0	4	2	4	0	0	0	0	0	0	27
d__Bacteria	k__norank_d__Bacteria	p__Latescibacteria	c__Latescibacteria	o__norank_c__Latescibacteria	f__norank_c__Latescibacteria	g__norank_c__Latescibacteria	s__unclassified_g__norank_c__Latescibacteria	OTU1933	1	0	6	0	0	0	0	0	0	0	0	0	0	0	0	0	0	0	7
d__Bacteria	k__norank_d__Bacteria	p__Cyanobacteria	c__Oxyphotobacteria	o__Chloroplast	f__norank_o__Chloroplast	g__norank_o__Chloroplast	s__Dinobryon_sp._LO226KS	OTU5722	0	0	0	0	0	0	0	0	0	0	0	0	0	1	1	0	0	0	2
d__Bacteria	k__norank_d__Bacteria	p__Verrucomicrobia	c__Verrucomicrobiae	o__Verrucomicrobiales	f__Verrucomicrobiaceae	g__Verrucomicrobium	s__uncultured_bacterium_g__Verrucomicrobium	OTU4321	0	0	1	0	1	0	0	0	0	0	1	0	0	1	2	0	0	0	6
d__Bacteria	k__norank_d__Bacteria	p__Chloroflexi	c__Anaerolineae	o__SBR1031	f__norank_o__SBR1031	g__norank_o__SBR1031	s__unclassified_g__norank_o__SBR1031	OTU14	53	18	41	0	0	0	4	0	0	10	3	18	0	0	0	0	0	0	147
d__Bacteria	k__norank_d__Bacteria	p__Planctomycetes	c__Planctomycetacia	o__Gemmatales	f__Gemmataceae	g__norank_f__Gemmataceae	s__uncultured_Crater_Lake_bacterium_CL500-52	OTU5633	0	0	0	2	1	0	0	0	0	0	0	0	27	23	57	0	3	0	113
d__Bacteria	k__norank_d__Bacteria	p__Acidobacteria	c__Subgroup_6	o__norank_c__Subgroup_6	f__norank_c__Subgroup_6	g__norank_c__Subgroup_6	s__uncultured_Acidobacteriales_bacterium_g__norank_c__Subgroup_6	OTU1927	8	2	14	0	0	0	0	0	0	1	1	0	0	0	0	0	0	0	26
d__Bacteria	k__norank_d__Bacteria	p__Patescibacteria	c__Parcubacteria	o__norank_c__Parcubacteria	f__norank_c__Parcubacteria	g__norank_c__Parcubacteria	s__uncultured_bacterium_g__norank_c__Parcubacteria	OTU5300	1	0	0	0	0	0	3	0	0	26	10	16	0	0	0	0	0	0	56
d__Bacteria	k__norank_d__Bacteria	p__Planctomycetes	c__Pla4_lineage	o__norank_c__Pla4_lineage	f__norank_c__Pla4_lineage	g__norank_c__Pla4_lineage	s__unclassified_g__norank_c__Pla4_lineage	OTU746	0	1	1	0	0	0	0	0	0	0	0	0	0	0	0	0	0	0	2
d__Bacteria	k__norank_d__Bacteria	p__Planctomycetes	c__Phycisphaerae	o__Phycisphaerales	f__Phycisphaeraceae	g__SM1A02	s__uncultured_bacterium_g__SM1A02	OTU4589	2	0	1	0	0	0	0	0	0	1	2	0	0	0	0	0	0	0	6
d__Bacteria	k__norank_d__Bacteria	p__Proteobacteria	c__Deltaproteobacteria	o__Myxococcales	f__BIrii41	g__norank_f__BIrii41	s__uncultured_bacterium_g__norank_f__BIrii41	OTU3743	0	0	0	0	0	0	2	0	0	9	6	6	0	0	0	0	0	0	23
d__Bacteria	k__norank_d__Bacteria	p__Proteobacteria	c__Alphaproteobacteria	o__Holosporales	f__Holosporaceae	g__unclassified_f__Holosporaceae	s__unclassified_f__Holosporaceae	OTU2220	0	0	0	2	1	0	0	0	0	0	0	0	0	0	0	0	0	0	3
d__Bacteria	k__norank_d__Bacteria	p__Acidobacteria	c__Thermoanaerobaculia	o__Thermoanaerobaculales	f__Thermoanaerobaculaceae	g__Thermoanaerobaculum	s__uncultured_bacterium_g__Thermoanaerobaculum	OTU1145	0	7	0	0	0	0	0	0	0	0	0	0	0	0	0	0	0	0	7
d__Bacteria	k__norank_d__Bacteria	p__Bacteroidetes	c__Ignavibacteria	o__Kryptoniales	f__BSV26	g__norank_f__BSV26	s__uncultured_bacterium_g__norank_f__BSV26	OTU3265	0	0	0	0	0	0	0	0	0	2	2	1	0	0	0	0	0	0	5
d__Bacteria	k__norank_d__Bacteria	p__Chloroflexi	c__Chloroflexia	o__Chloroflexales	f__Roseiflexaceae	g__norank_f__Roseiflexaceae	s__uncultured_bacterium_g__norank_f__Roseiflexaceae	OTU4788	6	4	13	0	0	0	1	0	0	3	2	3	0	0	0	0	0	0	32
d__Bacteria	k__norank_d__Bacteria	p__Chloroflexi	c__Ktedonobacteria	o__Ktedonobacterales	f__norank_o__Ktedonobacterales	g__norank_o__Ktedonobacterales	s__uncultured_bacterium_g__norank_o__Ktedonobacterales	OTU4451	2	3	2	0	0	0	2	0	0	3	6	14	0	0	0	0	0	0	32
d__Bacteria	k__norank_d__Bacteria	p__Patescibacteria	c__Berkelbacteria	o__norank_c__Berkelbacteria	f__norank_c__Berkelbacteria	g__norank_c__Berkelbacteria	s__uncultured_soil_bacterium_g__norank_c__Berkelbacteria	OTU964	0	15	1	0	0	0	0	0	0	0	0	0	0	0	0	0	0	0	16
d__Bacteria	k__norank_d__Bacteria	p__Acidobacteria	c__Subgroup_18	o__norank_c__Subgroup_18	f__norank_c__Subgroup_18	g__norank_c__Subgroup_18	s__uncultured_bacterium_g__norank_c__Subgroup_18	OTU1466	2	1	7	0	0	0	0	0	0	2	4	5	0	0	0	0	0	0	21
d__Bacteria	k__norank_d__Bacteria	p__Proteobacteria	c__Deltaproteobacteria	o__Sva0485	f__norank_o__Sva0485	g__norank_o__Sva0485	s__uncultured_delta_proteobacterium_g__norank_o__Sva0485	OTU329	2	2	1	0	0	0	0	0	0	0	0	0	0	0	0	0	0	0	5
d__Bacteria	k__norank_d__Bacteria	p__Firmicutes	c__Clostridia	o__Clostridiales	f__Lachnospiraceae	g__norank_f__Lachnospiraceae	s__Lachnospiraceae_bacterium_S37_24_1	OTU4536	1	2	0	0	0	0	1	0	3	2	7	1	1	1	0	0	0	0	19
d__Bacteria	k__norank_d__Bacteria	p__Cyanobacteria	c__Oxyphotobacteria	o__Chloroplast	f__norank_o__Chloroplast	g__norank_o__Chloroplast	s__Lepocinclis_fusca	OTU5693	0	0	0	2	1	1	0	0	0	0	0	0	0	2	0	0	0	0	6
d__Bacteria	k__norank_d__Bacteria	p__Proteobacteria	c__Deltaproteobacteria	o__Syntrophobacterales	f__Syntrophobacteraceae	g__norank_f__Syntrophobacteraceae	s__uncultured_prokaryote_g__norank_f__Syntrophobacteraceae	OTU3770	2	11	1	0	0	0	4	0	0	29	24	20	0	1	1	1	0	0	94
d__Bacteria	k__norank_d__Bacteria	p__Chloroflexi	c__Anaerolineae	o__SBR1031	f__norank_o__SBR1031	g__norank_o__SBR1031	s__unclassified_g__norank_o__SBR1031	OTU138	3	0	10	0	0	0	2	0	0	11	4	14	0	0	0	0	0	0	44
d__Bacteria	k__norank_d__Bacteria	p__Bacteroidetes	c__Bacteroidia	o__Bacteroidales	f__unclassified_o__Bacteroidales	g__unclassified_o__Bacteroidales	s__unclassified_o__Bacteroidales	OTU5359	0	1	0	0	0	0	0	0	0	1	0	2	0	0	0	0	0	0	4
d__Bacteria	k__norank_d__Bacteria	p__Acidobacteria	c__Acidobacteriia	o__Solibacterales	f__Solibacteraceae_Subgroup_3	g__Bryobacter	s__uncultured_Solibacteraceae_bacterium_g__Bryobacter	OTU2057	1	1	2	0	0	0	0	0	0	0	0	0	0	0	0	0	0	0	4
d__Bacteria	k__norank_d__Bacteria	p__Proteobacteria	c__Deltaproteobacteria	o__Syntrophobacterales	f__Syntrophaceae	g__Syntrophus	s__uncultured_delta_proteobacterium_g__Syntrophus	OTU1470	1	0	3	0	0	0	0	0	0	1	0	1	0	0	0	0	0	0	6
d__Bacteria	k__norank_d__Bacteria	p__Acidobacteria	c__Holophagae	o__Subgroup_7	f__norank_o__Subgroup_7	g__norank_o__Subgroup_7	s__uncultured_Acidobacterium_sp._g__norank_o__Subgroup_7	OTU5101	11	15	9	1	1	0	3	0	0	4	11	7	0	0	1	0	0	0	63
d__Bacteria	k__norank_d__Bacteria	p__Proteobacteria	c__Deltaproteobacteria	o__Myxococcales	f__Phaselicystidaceae	g__Phaselicystis	s__unclassified_g__Phaselicystis	OTU491	4	0	6	0	0	0	1	0	0	2	6	2	0	0	0	0	0	0	21
d__Bacteria	k__norank_d__Bacteria	p__Chlamydiae	c__Chlamydiae	o__Chlamydiales	f__Parachlamydiaceae	g__unclassified_f__Parachlamydiaceae	s__unclassified_f__Parachlamydiaceae	OTU2533	0	0	0	0	2	1	0	0	0	0	0	0	0	0	0	0	0	0	3
d__Bacteria	k__norank_d__Bacteria	p__Chloroflexi	c__Anaerolineae	o__SBR1031	f__A4b	g__norank_f__A4b	s__uncultured_bacterium_g__norank_f__A4b	OTU1603	0	1	2	0	0	0	2	0	0	3	1	6	0	0	0	0	0	0	15
d__Bacteria	k__norank_d__Bacteria	p__Bacteroidetes	c__Ignavibacteria	o__Kryptoniales	f__BSV26	g__norank_f__BSV26	s__unclassified_g__norank_f__BSV26	OTU4834	0	0	0	0	0	0	0	0	0	2	3	3	0	0	0	0	0	0	8
d__Bacteria	k__norank_d__Bacteria	p__Proteobacteria	c__Deltaproteobacteria	o__Myxococcales	f__P3OB-42	g__norank_f__P3OB-42	s__unclassified_g__norank_f__P3OB-42	OTU1381	0	0	1	0	0	0	0	0	0	2	2	1	0	0	0	0	0	0	6
d__Bacteria	k__norank_d__Bacteria	p__Chloroflexi	c__KD4-96	o__norank_c__KD4-96	f__norank_c__KD4-96	g__norank_c__KD4-96	s__uncultured_bacterium_g__norank_c__KD4-96	OTU59	2	13	1	0	0	0	2	0	0	7	4	3	0	0	0	0	0	0	32
d__Bacteria	k__norank_d__Bacteria	p__Bacteroidetes	c__Bacteroidia	o__Bacteroidales	f__norank_o__Bacteroidales	g__norank_o__Bacteroidales	s__uncultured_bacterium_g__norank_o__Bacteroidales	OTU6105	0	0	0	0	0	0	0	0	0	0	0	0	0	0	0	0	3	0	3
d__Bacteria	k__norank_d__Bacteria	p__Kiritimatiellaeota	c__Kiritimatiellae	o__WCHB1-41	f__norank_o__WCHB1-41	g__norank_o__WCHB1-41	s__unclassified_g__norank_o__WCHB1-41	OTU1471	0	0	3	0	1	0	0	0	0	0	0	0	0	0	0	0	0	0	4
d__Bacteria	k__norank_d__Bacteria	p__Chloroflexi	c__Anaerolineae	o__Anaerolineales	f__Anaerolineaceae	g__norank_f__Anaerolineaceae	s__unclassified_g__norank_f__Anaerolineaceae	OTU1312	1	7	0	0	0	0	0	0	0	1	2	5	1	0	3	0	0	2	22
d__Bacteria	k__norank_d__Bacteria	p__Bacteroidetes	c__Bacteroidia	o__Flavobacteriales	f__NS9_marine_group	g__norank_f__NS9_marine_group	s__metagenome_g__norank_f__NS9_marine_group	OTU4347	0	0	0	0	0	0	0	0	0	2	1	1	0	0	0	0	0	0	4
d__Bacteria	k__norank_d__Bacteria	p__Proteobacteria	c__Alphaproteobacteria	o__unclassified_c__Alphaproteobacteria	f__unclassified_c__Alphaproteobacteria	g__unclassified_c__Alphaproteobacteria	s__unclassified_c__Alphaproteobacteria	OTU4140	0	0	0	0	0	0	0	0	0	0	2	0	0	0	0	0	0	0	2
d__Bacteria	k__norank_d__Bacteria	p__Proteobacteria	c__Gammaproteobacteria	o__Steroidobacterales	f__Steroidobacteraceae	g__norank_f__Steroidobacteraceae	s__unclassified_g__norank_f__Steroidobacteraceae	OTU4846	10	27	10	0	0	1	1	0	0	4	8	2	0	0	0	0	0	0	63
d__Bacteria	k__norank_d__Bacteria	p__Proteobacteria	c__Alphaproteobacteria	o__Paracaedibacterales	f__Paracaedibacteraceae	g__Candidatus_Paracaedibacter	s__Candidatus_Paracaedibacter_symbiosus	OTU4783	0	1	0	0	1	0	1	0	0	0	0	1	0	0	0	0	0	0	4
d__Bacteria	k__norank_d__Bacteria	p__WS2	c__norank_p__WS2	o__norank_p__WS2	f__norank_p__WS2	g__norank_p__WS2	s__unclassified_g__norank_p__WS2	OTU378	4	1	4	0	0	0	1	0	0	2	0	0	0	0	0	0	0	0	12
d__Bacteria	k__norank_d__Bacteria	p__Acidobacteria	c__Blastocatellia_Subgroup_4	o__Pyrinomonadales	f__Pyrinomonadaceae	g__RB41	s__uncultured_Acidobacteria_bacterium_g__RB41	OTU3979	78	16	101	0	0	0	7	0	0	28	48	40	0	0	1	0	0	0	319
d__Bacteria	k__norank_d__Bacteria	p__Nitrospinae	c__P9X2b3D02	o__norank_c__P9X2b3D02	f__norank_c__P9X2b3D02	g__norank_c__P9X2b3D02	s__unclassified_g__norank_c__P9X2b3D02	OTU5425	2	4	6	0	0	0	0	0	0	1	0	1	0	0	1	0	0	0	15
d__Bacteria	k__norank_d__Bacteria	p__Proteobacteria	c__Deltaproteobacteria	o__Myxococcales	f__Sandaracinaceae	g__norank_f__Sandaracinaceae	s__uncultured_bacterium_g__norank_f__Sandaracinaceae	OTU3703	1	0	0	0	0	0	0	0	0	7	1	1	0	0	0	0	0	0	10
d__Bacteria	k__norank_d__Bacteria	p__Patescibacteria	c__ABY1	o__Candidatus_Kerfeldbacteria	f__norank_o__Candidatus_Kerfeldbacteria	g__norank_o__Candidatus_Kerfeldbacteria	s__uncultured_bacterium_g__norank_o__Candidatus_Kerfeldbacteria	OTU4327	0	0	0	0	0	0	1	0	0	1	1	0	0	0	0	0	0	0	3
d__Bacteria	k__norank_d__Bacteria	p__Proteobacteria	c__Alphaproteobacteria	o__Holosporales	f__Holosporaceae	g__norank_f__Holosporaceae	s__uncultured_Holosporaceae_bacterium	OTU2424	0	0	0	1	3	0	0	0	0	0	0	0	0	0	0	0	0	0	4
d__Bacteria	k__norank_d__Bacteria	p__Proteobacteria	c__Deltaproteobacteria	o__Syntrophobacterales	f__Syntrophaceae	g__norank_f__Syntrophaceae	s__unclassified_g__norank_f__Syntrophaceae	OTU3331	2	0	0	0	0	0	0	0	0	1	3	0	0	0	0	0	0	0	6
d__Bacteria	k__norank_d__Bacteria	p__Bacteroidetes	c__Bacteroidia	o__Bacteroidales	f__Tannerellaceae	g__Macellibacteroides	s__uncultured_bacterium_g__Macellibacteroides	OTU5106	0	0	0	3	3	0	0	0	0	2	6	2	0	0	0	0	0	0	16
d__Bacteria	k__norank_d__Bacteria	p__Proteobacteria	c__Gammaproteobacteria	o__Methylococcales	f__Methylomonaceae	g__Crenothrix	s__Crenothrix_polyspora	OTU3728	0	0	0	0	0	0	1	0	0	1	1	1	0	0	0	1	0	1	6
d__Bacteria	k__norank_d__Bacteria	p__Patescibacteria	c__Gracilibacteria	o__unclassified_c__Gracilibacteria	f__unclassified_c__Gracilibacteria	g__unclassified_c__Gracilibacteria	s__unclassified_c__Gracilibacteria	OTU1295	4	11	3	1	0	0	0	0	0	0	0	0	0	0	0	0	0	0	19
d__Bacteria	k__norank_d__Bacteria	p__Planctomycetes	c__Planctomycetacia	o__Gemmatales	f__Gemmataceae	g__norank_f__Gemmataceae	s__uncultured_bacterium_g__norank_f__Gemmataceae	OTU4343	0	0	1	0	0	0	0	0	0	0	2	0	0	0	0	0	0	0	3
d__Bacteria	k__norank_d__Bacteria	p__Proteobacteria	c__Deltaproteobacteria	o__Desulfarculales	f__Desulfarculaceae	g__norank_f__Desulfarculaceae	s__unclassified_g__norank_f__Desulfarculaceae	OTU1710	10	9	19	0	0	0	0	0	0	4	4	7	0	1	0	0	0	0	54
d__Bacteria	k__norank_d__Bacteria	p__Chloroflexi	c__Dehalococcoidia	o__unclassified_c__Dehalococcoidia	f__unclassified_c__Dehalococcoidia	g__unclassified_c__Dehalococcoidia	s__unclassified_c__Dehalococcoidia	OTU5221	0	0	2	0	0	0	0	0	0	2	1	4	0	0	0	0	0	0	9
d__Bacteria	k__norank_d__Bacteria	p__Acidobacteria	c__Blastocatellia_Subgroup_4	o__11-24	f__norank_o__11-24	g__norank_o__11-24	s__uncultured_Acidobacteriales_bacterium_g__norank_o__11-24	OTU373	4	0	8	0	0	0	0	0	0	5	6	8	0	0	0	0	0	0	31
d__Bacteria	k__norank_d__Bacteria	p__Proteobacteria	c__Gammaproteobacteria	o__Betaproteobacteriales	f__Chitinibacteraceae	g__Chitinilyticum	s__Chitinilyticum_aquatile	OTU3085	0	0	0	0	0	0	0	1	0	0	1	0	0	0	0	0	0	9	11
d__Bacteria	k__norank_d__Bacteria	p__Proteobacteria	c__Deltaproteobacteria	o__Myxococcales	f__Polyangiaceae	g__Pajaroellobacter	s__metagenome_g__Pajaroellobacter	OTU5042	4	4	1	0	0	0	2	0	0	20	13	9	1	0	0	0	0	0	54
d__Bacteria	k__norank_d__Bacteria	p__Acidobacteria	c__Acidobacteriia	o__Solibacterales	f__Solibacteraceae_Subgroup_3	g__unclassified_f__Solibacteraceae_Subgroup_3	s__unclassified_f__Solibacteraceae_Subgroup_3	OTU513	48	36	108	0	0	0	3	0	0	31	31	25	0	0	1	0	0	0	283
d__Bacteria	k__norank_d__Bacteria	p__Patescibacteria	c__WS6_Dojkabacteria	o__norank_c__WS6_Dojkabacteria	f__norank_c__WS6_Dojkabacteria	g__norank_c__WS6_Dojkabacteria	s__uncultured_eubacterium_WCHB1-01	OTU2381	0	0	0	2	2	0	0	0	0	4	2	1	1	1	1	0	0	0	14
d__Bacteria	k__norank_d__Bacteria	p__Chloroflexi	c__Ktedonobacteria	o__C0119	f__norank_o__C0119	g__norank_o__C0119	s__uncultured_soil_bacterium_g__norank_o__C0119	OTU1003	5	7	1	0	0	0	0	0	0	1	2	3	0	0	0	0	0	0	19
d__Bacteria	k__norank_d__Bacteria	p__Acidobacteria	c__Acidobacteriia	o__Acidobacteriales	f__Koribacteraceae	g__Candidatus_Koribacter	s__uncultured_Acidobacteria_bacterium_g__Candidatus_Koribacter	OTU24	10	4	65	0	0	0	0	0	0	0	2	0	0	0	0	0	0	0	81
d__Bacteria	k__norank_d__Bacteria	p__Verrucomicrobia	c__Verrucomicrobiae	o__S-BQ2-57_soil_group	f__norank_o__S-BQ2-57_soil_group	g__norank_o__S-BQ2-57_soil_group	s__uncultured_bacterium_g__norank_o__S-BQ2-57_soil_group	OTU4835	2	1	1	0	0	0	1	0	0	2	4	4	0	0	0	0	0	0	15
d__Bacteria	k__norank_d__Bacteria	p__Proteobacteria	c__Gammaproteobacteria	o__Thiotrichales	f__Thiotrichaceae	g__Thiothrix	s__unclassified_g__Thiothrix	OTU6066	0	0	0	1	0	0	0	3	0	0	0	0	0	0	0	0	1	0	5
d__Bacteria	k__norank_d__Bacteria	p__Proteobacteria	c__Deltaproteobacteria	o__MBNT15	f__norank_o__MBNT15	g__norank_o__MBNT15	s__unclassified_g__norank_o__MBNT15	OTU605	20	11	19	0	0	0	3	0	0	12	15	11	1	1	2	0	0	0	95
d__Bacteria	k__norank_d__Bacteria	p__Chloroflexi	c__Anaerolineae	o__RBG-13-54-9	f__norank_o__RBG-13-54-9	g__norank_o__RBG-13-54-9	s__uncultured_Anaerolineaceae_bacterium_g__norank	OTU4647	0	0	0	1	0	0	0	0	0	2	1	1	0	0	0	0	0	0	5
d__Bacteria	k__norank_d__Bacteria	p__Proteobacteria	c__Alphaproteobacteria	o__Acetobacterales	f__Acetobacteraceae	g__Roseomonas	s__unclassified_g__Roseomonas	OTU3140	0	0	0	0	0	0	0	4	0	0	0	0	0	0	0	0	0	0	4
d__Bacteria	k__norank_d__Bacteria	p__Planctomycetes	c__Planctomycetacia	o__Gemmatales	f__Gemmataceae	g__norank_f__Gemmataceae	s__unclassified_g__norank_f__Gemmataceae	OTU1862	0	0	3	0	0	0	0	0	0	0	0	0	0	0	0	0	0	0	3
d__Bacteria	k__norank_d__Bacteria	p__Proteobacteria	c__Gammaproteobacteria	o__Aeromonadales	f__Aeromonadaceae	g__Aeromonas	s__unclassified_g__Aeromonas	OTU6037	0	1	0	18	16	54	3101	6475	6178	0	4	4	3	13	8	11528	2067	1650	31120
d__Bacteria	k__norank_d__Bacteria	p__Chloroflexi	c__Anaerolineae	o__SJA-15	f__norank_o__SJA-15	g__norank_o__SJA-15	s__unclassified_g__norank_o__SJA-15	OTU495	15	21	6	0	0	0	4	0	1	24	33	22	5	1	5	2	0	0	139
d__Bacteria	k__norank_d__Bacteria	p__Actinobacteria	c__Actinobacteria	o__Corynebacteriales	f__Nocardiaceae	g__Nocardia	s__Nocardia_vinacea	OTU6109	4	1	4	1	1	0	0	0	0	1	3	0	0	0	0	0	5	0	20
d__Bacteria	k__norank_d__Bacteria	p__Proteobacteria	c__Gammaproteobacteria	o__Betaproteobacteriales	f__Burkholderiaceae	g__unclassified_f__Burkholderiaceae	s__unclassified_f__Burkholderiaceae	OTU3587	0	1	2	0	0	0	0	0	0	2	0	0	0	0	0	0	0	0	5
d__Bacteria	k__norank_d__Bacteria	p__Acidobacteria	c__Thermoanaerobaculia	o__Thermoanaerobaculales	f__Thermoanaerobaculaceae	g__TPD-58	s__uncultured_bacterium_g__TPD-58	OTU4871	0	0	0	0	0	0	0	0	0	1	3	2	0	0	0	0	0	0	6
d__Bacteria	k__norank_d__Bacteria	p__unclassified_k__norank_d__Bacteria	c__unclassified_k__norank_d__Bacteria	o__unclassified_k__norank_d__Bacteria	f__unclassified_k__norank_d__Bacteria	g__unclassified_k__norank_d__Bacteria	s__unclassified_k__norank_d__Bacteria	OTU6241	0	0	0	0	0	0	0	2	0	0	0	0	0	0	0	0	2	0	4
d__Bacteria	k__norank_d__Bacteria	p__Bacteroidetes	c__Ignavibacteria	o__Kryptoniales	f__BSV26	g__norank_f__BSV26	s__uncultured_bacterium_g__norank_f__BSV26	OTU3387	0	1	0	0	0	0	1	0	0	5	10	4	0	1	0	0	0	0	22
d__Bacteria	k__norank_d__Bacteria	p__Verrucomicrobia	c__Verrucomicrobiae	o__S-BQ2-57_soil_group	f__norank_o__S-BQ2-57_soil_group	g__norank_o__S-BQ2-57_soil_group	s__uncultured_bacterium_g__norank_o__S-BQ2-57_soil_group	OTU3788	0	0	1	0	0	0	0	0	0	1	2	0	0	0	0	0	0	0	4
d__Bacteria	k__norank_d__Bacteria	p__Patescibacteria	c__Gracilibacteria	o__Candidatus_Peregrinibacteria	f__norank_o__Candidatus_Peregrinibacteria	g__norank_o__Candidatus_Peregrinibacteria	s__uncultured_bacterium_g__norank_o__Candidatus_Peregrinibacteria	OTU2980	0	0	1	0	0	0	2	0	0	10	12	15	1	1	0	0	0	0	42
d__Bacteria	k__norank_d__Bacteria	p__Proteobacteria	c__Gammaproteobacteria	o__Methylococcales	f__Methylomonaceae	g__unclassified_f__Methylomonaceae	s__unclassified_f__Methylomonaceae	OTU1445	0	0	5	0	0	0	0	0	0	2	0	0	0	0	0	0	0	0	7
d__Bacteria	k__norank_d__Bacteria	p__Deinococcus-Thermus	c__Deinococci	o__Deinococcales	f__Deinococcaceae	g__Deinococcus	s__Deinococcus_wulumuqiensis	OTU6155	0	0	0	0	0	0	0	0	1	0	0	0	0	0	0	0	5	0	6
d__Bacteria	k__norank_d__Bacteria	p__Verrucomicrobia	c__Verrucomicrobiae	o__Pedosphaerales	f__Pedosphaeraceae	g__norank_f__Pedosphaeraceae	s__uncultured_Prosthecobacter_sp._g__norank	OTU5220	0	0	0	0	0	0	0	0	0	0	1	1	0	0	0	0	0	0	2
d__Bacteria	k__norank_d__Bacteria	p__Planctomycetes	c__Phycisphaerae	o__Phycisphaerales	f__AKAU3564_sediment_group	g__norank_f__AKAU3564_sediment_group	s__unclassified_g__norank_f__AKAU3564_sediment_group	OTU5327	4	1	1	0	0	0	0	0	0	0	0	2	0	0	0	0	0	0	8
d__Bacteria	k__norank_d__Bacteria	p__Nitrospirae	c__4-29-1	o__norank_c__4-29-1	f__norank_c__4-29-1	g__norank_c__4-29-1	s__uncultured_proteobacterium_g__norank_c__4-29-1	OTU3854	1	0	1	0	0	0	0	0	0	11	3	5	0	0	0	0	0	0	21
d__Bacteria	k__norank_d__Bacteria	p__Chlamydiae	c__Chlamydiae	o__Chlamydiales	f__Parachlamydiaceae	g__Neochlamydia	s__unclassified_g__Neochlamydia	OTU6124	0	0	1	0	0	0	0	0	0	0	0	0	0	0	0	0	2	0	3
d__Bacteria	k__norank_d__Bacteria	p__Proteobacteria	c__Alphaproteobacteria	o__Rickettsiales	f__Rickettsiaceae	g__unclassified_f__Rickettsiaceae	s__unclassified_f__Rickettsiaceae	OTU2203	0	0	1	59	56	36	0	0	0	0	0	0	4	3	6	0	9	0	174
d__Bacteria	k__norank_d__Bacteria	p__Actinobacteria	c__Actinobacteria	o__Propionibacteriales	f__Nocardioidaceae	g__Nocardioides	s__unclassified_g__Nocardioides	OTU4146	0	0	0	0	0	0	1	0	0	1	1	1	0	0	0	0	0	0	4
d__Bacteria	k__norank_d__Bacteria	p__Verrucomicrobia	c__Verrucomicrobiae	o__Pedosphaerales	f__Pedosphaeraceae	g__norank_f__Pedosphaeraceae	s__uncultured_bacterium_g__norank_f__Pedosphaeraceae	OTU800	0	2	0	0	0	0	0	0	0	0	0	0	0	0	0	0	0	0	2
d__Bacteria	k__norank_d__Bacteria	p__Acidobacteria	c__Subgroup_18	o__norank_c__Subgroup_18	f__norank_c__Subgroup_18	g__norank_c__Subgroup_18	s__uncultured_bacterium_g__norank_c__Subgroup_18	OTU1611	27	9	46	0	0	0	4	0	0	26	25	30	1	0	1	0	0	0	169
d__Bacteria	k__norank_d__Bacteria	p__TA06	c__norank_p__TA06	o__norank_p__TA06	f__norank_p__TA06	g__norank_p__TA06	s__unclassified_g__norank_p__TA06	OTU4791	0	7	4	0	0	0	1	0	0	1	1	2	0	0	0	0	0	0	16
d__Bacteria	k__norank_d__Bacteria	p__Planctomycetes	c__Phycisphaerae	o__Phycisphaerales	f__AKAU3564_sediment_group	g__norank_f__AKAU3564_sediment_group	s__uncultured_soil_bacterium_g__norank_f__AKAU3564_sediment_group	OTU5516	2	1	8	0	0	0	0	0	0	0	0	1	0	0	0	0	0	0	12
d__Bacteria	k__norank_d__Bacteria	p__Actinobacteria	c__Actinobacteria	o__norank_c__Actinobacteria	f__norank_c__Actinobacteria	g__norank_c__Actinobacteria	s__unclassified_g__norank_c__Actinobacteria	OTU1288	0	4	0	0	0	0	0	0	0	0	1	0	0	0	0	0	0	0	5
d__Bacteria	k__norank_d__Bacteria	p__Actinobacteria	c__Actinobacteria	o__Micromonosporales	f__Micromonosporaceae	g__unclassified_f__Micromonosporaceae	s__unclassified_f__Micromonosporaceae	OTU949	4	26	6	0	0	0	0	0	1	0	0	1	0	0	0	1	0	0	39
d__Bacteria	k__norank_d__Bacteria	p__Actinobacteria	c__Actinobacteria	o__Micrococcales	f__Intrasporangiaceae	g__Ornithinimicrobium	s__uncultured_bacterium_g__Ornithinimicrobium	OTU3211	0	0	0	0	0	0	1	1	2	0	0	0	0	0	0	0	0	0	4
d__Bacteria	k__norank_d__Bacteria	p__Firmicutes	c__Clostridia	o__Clostridiales	f__Lachnospiraceae	g__Blautia	s__Ruminococcus_sp._5_1_39BFAA	OTU5813	0	0	0	0	0	0	0	0	0	0	0	0	0	0	1	2	3	0	6
d__Bacteria	k__norank_d__Bacteria	p__Proteobacteria	c__Gammaproteobacteria	o__Betaproteobacteriales	f__Rhodocyclaceae	g__unclassified_f__Rhodocyclaceae	s__unclassified_f__Rhodocyclaceae	OTU5228	3	12	6	21	18	1	0	3	0	3	7	5	7	5	8	0	0	0	99
d__Bacteria	k__norank_d__Bacteria	p__Acidobacteria	c__Subgroup_6	o__norank_c__Subgroup_6	f__norank_c__Subgroup_6	g__norank_c__Subgroup_6	s__unclassified_g__norank_c__Subgroup_6	OTU3807	20	3	19	0	0	0	4	0	0	17	16	22	0	0	0	0	0	0	101
d__Bacteria	k__norank_d__Bacteria	p__Cyanobacteria	c__Oxyphotobacteria	o__Chloroplast	f__norank_o__Chloroplast	g__norank_o__Chloroplast	s__unclassified_g__norank_o__Chloroplast	OTU5780	0	0	0	0	0	0	0	0	0	0	0	0	1	1	7	6	2	0	17
d__Bacteria	k__norank_d__Bacteria	p__Cyanobacteria	c__Oxyphotobacteria	o__Chloroplast	f__norank_o__Chloroplast	g__norank_o__Chloroplast	s__unclassified_g__norank_o__Chloroplast	OTU5781	0	0	0	0	1	0	0	0	0	0	0	0	1	12	12	0	0	0	26
d__Bacteria	k__norank_d__Bacteria	p__Gemmatimonadetes	c__Gemmatimonadetes	o__Gemmatimonadales	f__Gemmatimonadaceae	g__norank_f__Gemmatimonadaceae	s__unclassified_g__norank_f__Gemmatimonadaceae	OTU637	2	3	14	0	0	0	0	0	0	0	1	0	0	0	0	0	0	0	20
d__Bacteria	k__norank_d__Bacteria	p__Proteobacteria	c__Alphaproteobacteria	o__Caulobacterales	f__Hyphomonadaceae	g__Hirschia	s__uncultured_bacterium_g__Hirschia	OTU2179	0	0	0	6	5	2	0	0	0	0	0	0	0	0	0	0	0	0	13
d__Bacteria	k__norank_d__Bacteria	p__Cyanobacteria	c__Oxyphotobacteria	o__Chloroplast	f__norank_o__Chloroplast	g__norank_o__Chloroplast	s__unclassified_g__norank_o__Chloroplast	OTU5785	0	0	0	0	0	0	0	0	0	0	0	0	5	1	9	0	0	0	15
d__Bacteria	k__norank_d__Bacteria	p__Cyanobacteria	c__Oxyphotobacteria	o__Chloroplast	f__norank_o__Chloroplast	g__norank_o__Chloroplast	s__unclassified_g__norank_o__Chloroplast	OTU5789	0	0	0	1	5	2	0	0	0	0	0	0	1	10	5	0	0	0	24
d__Bacteria	k__norank_d__Bacteria	p__Cyanobacteria	c__Oxyphotobacteria	o__Nostocales	f__Phormidiaceae	g__Planktothrix_NIVA-CYA_15	s__bacterium_enrichment_culture_clone_B1252011	OTU6245	0	0	0	11	8	0	2	1	1	1	1	2	2	2	5	6	67	2	111
d__Bacteria	k__norank_d__Bacteria	p__Patescibacteria	c__Microgenomatia	o__Candidatus_Woesebacteria	f__norank_o__Candidatus_Woesebacteria	g__norank_o__Candidatus_Woesebacteria	s__unclassified_g__norank_o__Candidatus_Woesebacteria	OTU5043	0	0	0	0	0	0	0	0	0	0	1	2	0	0	0	0	0	0	3
d__Bacteria	k__norank_d__Bacteria	p__Acidobacteria	c__Subgroup_6	o__norank_c__Subgroup_6	f__norank_c__Subgroup_6	g__norank_c__Subgroup_6	s__unclassified_g__norank_c__Subgroup_6	OTU3308	1	0	0	0	0	0	0	0	0	2	4	6	0	0	0	0	0	0	13
d__Bacteria	k__norank_d__Bacteria	p__Patescibacteria	c__Parcubacteria	o__unclassified_c__Parcubacteria	f__unclassified_c__Parcubacteria	g__unclassified_c__Parcubacteria	s__unclassified_c__Parcubacteria	OTU1615	0	0	1	1	0	0	0	0	0	0	0	0	0	0	0	0	0	0	2
d__Bacteria	k__norank_d__Bacteria	p__Hydrogenedentes	c__Hydrogenedentia	o__Hydrogenedentiales	f__Hydrogenedensaceae	g__norank_f__Hydrogenedensaceae	s__unclassified_g__norank_f__Hydrogenedensaceae	OTU4794	2	1	0	0	0	0	1	0	0	0	0	2	0	0	0	0	0	0	6
d__Bacteria	k__norank_d__Bacteria	p__Bacteroidetes	c__Ignavibacteria	o__Ignavibacteriales	f__unclassified_o__Ignavibacteriales	g__unclassified_o__Ignavibacteriales	s__unclassified_o__Ignavibacteriales	OTU1935	0	0	6	0	0	0	1	0	0	0	0	1	0	0	0	0	0	0	8
d__Bacteria	k__norank_d__Bacteria	p__Actinobacteria	c__Actinobacteria	o__Corynebacteriales	f__Mycobacteriaceae	g__Mycobacterium	s__Mycobacterium_arupense	OTU2616	0	0	0	1	5	13	0	0	0	0	0	0	0	0	0	0	0	0	19
d__Bacteria	k__norank_d__Bacteria	p__Bacteroidetes	c__Bacteroidia	o__Bacteroidales	f__Prevotellaceae	g__Prevotella_1	s__uncultured_rumen_bacterium_g__Prevotella_1	OTU3377	0	0	0	0	0	0	1	0	0	2	0	0	0	0	0	0	0	0	3
d__Bacteria	k__norank_d__Bacteria	p__Proteobacteria	c__Gammaproteobacteria	o__Ga0077536	f__norank_o__Ga0077536	g__norank_o__Ga0077536	s__unclassified_g__norank_o__Ga0077536	OTU2758	0	0	0	10	11	1	0	0	0	0	0	0	0	1	0	0	0	0	23
d__Bacteria	k__norank_d__Bacteria	p__Proteobacteria	c__Gammaproteobacteria	o__Betaproteobacteriales	f__Nitrosomonadaceae	g__Ellin6067	s__uncultured_bacterium_g__Ellin6067	OTU5088	1	1	0	1	0	0	0	0	0	5	1	5	1	0	0	0	0	0	15
d__Bacteria	k__norank_d__Bacteria	p__Acidobacteria	c__Holophagae	o__Subgroup_7	f__norank_o__Subgroup_7	g__norank_o__Subgroup_7	s__uncultured_soil_bacterium_g__norank_o__Subgroup_7	OTU4785	19	102	10	0	0	0	11	0	0	13	35	33	2	1	5	0	0	0	231
d__Bacteria	k__norank_d__Bacteria	p__Proteobacteria	c__Alphaproteobacteria	o__Rhizobiales	f__Xanthobacteraceae	g__unclassified_f__Xanthobacteraceae	s__unclassified_f__Xanthobacteraceae	OTU6221	0	0	0	0	0	0	0	0	0	0	0	0	0	0	0	0	3	0	3
d__Bacteria	k__norank_d__Bacteria	p__Chlamydiae	c__Chlamydiae	o__Chlamydiales	f__Parachlamydiaceae	g__unclassified_f__Parachlamydiaceae	s__unclassified_f__Parachlamydiaceae	OTU6325	0	0	0	2	2	0	0	0	0	0	0	0	0	0	0	0	0	8	12
d__Bacteria	k__norank_d__Bacteria	p__Chloroflexi	c__JG30-KF-CM66	o__norank_c__JG30-KF-CM66	f__norank_c__JG30-KF-CM66	g__norank_c__JG30-KF-CM66	s__uncultured_bacterium_g__norank_c__JG30-KF-CM66	OTU4166	0	1	2	0	0	0	1	0	0	1	4	1	0	0	0	0	0	0	10
d__Bacteria	k__norank_d__Bacteria	p__Chloroflexi	c__Anaerolineae	o__RBG-13-54-9	f__norank_o__RBG-13-54-9	g__norank_o__RBG-13-54-9	s__uncultured_Caldilineaceae_bacterium_g__norank	OTU757	1	2	2	0	0	0	0	0	0	0	1	0	0	0	0	0	0	0	6
d__Bacteria	k__norank_d__Bacteria	p__Proteobacteria	c__Gammaproteobacteria	o__Betaproteobacteriales	f__Chitinibacteraceae	g__Formivibrio	s__Formivibrio_citricus	OTU5509	0	0	0	0	0	0	0	0	0	0	2	1	0	0	0	0	0	0	3
d__Bacteria	k__norank_d__Bacteria	p__BRC1	c__norank_p__BRC1	o__norank_p__BRC1	f__norank_p__BRC1	g__norank_p__BRC1	s__uncultured_bacterium_g__norank_p__BRC1	OTU5459	0	0	0	0	0	0	0	0	0	0	1	2	0	0	0	0	0	0	3
d__Bacteria	k__norank_d__Bacteria	p__Lentisphaerae	c__Lentisphaeria	o__Victivallales	f__unclassified_o__Victivallales	g__unclassified_o__Victivallales	s__unclassified_o__Victivallales	OTU31	1	0	0	0	0	0	0	0	0	2	2	3	0	0	0	0	0	0	8
d__Bacteria	k__norank_d__Bacteria	p__Firmicutes	c__Clostridia	o__Clostridiales	f__Family_XI_o__Clostridiales	g__Murdochiella	s__uncultured_Peptostreptococcaceae_bacterium_g__Murdochiella	OTU6065	0	0	0	0	0	0	0	0	0	0	0	0	0	0	0	0	4	0	4
d__Bacteria	k__norank_d__Bacteria	p__Proteobacteria	c__Gammaproteobacteria	o__Betaproteobacteriales	f__Nitrosomonadaceae	g__Ellin6067	s__unclassified_g__Ellin6067	OTU3912	1	0	0	0	0	0	0	0	0	1	0	1	0	0	0	0	24	0	27
d__Bacteria	k__norank_d__Bacteria	p__Chloroflexi	c__Anaerolineae	o__Anaerolineales	f__Anaerolineaceae	g__unclassified_f__Anaerolineaceae	s__unclassified_f__Anaerolineaceae	OTU625	1	3	1	0	0	0	0	0	0	0	0	0	0	0	0	0	0	0	5
d__Bacteria	k__norank_d__Bacteria	p__Acidobacteria	c__Blastocatellia_Subgroup_4	o__11-24	f__norank_o__11-24	g__norank_o__11-24	s__uncultured_soil_bacterium_g__norank_o__11-24	OTU2252	9	4	4	1	0	0	0	0	0	1	1	0	0	0	0	5	0	0	25
d__Bacteria	k__norank_d__Bacteria	p__Proteobacteria	c__Gammaproteobacteria	o__Oceanospirillales	f__Pseudohongiellaceae	g__Pseudohongiella	s__metagenome_g__Pseudohongiella	OTU5645	0	0	0	0	0	0	0	0	0	0	0	0	5	9	5	0	0	0	19
d__Bacteria	k__norank_d__Bacteria	p__Actinobacteria	c__Actinobacteria	o__Microtrichales	f__norank_o__Microtrichales	g__norank_o__Microtrichales	s__unclassified_g__norank_o__Microtrichales	OTU3198	5	2	1	0	0	0	0	0	1	1	0	0	0	0	0	0	0	0	10
d__Bacteria	k__norank_d__Bacteria	p__Acidobacteria	c__Acidobacteriia	o__Solibacterales	f__Solibacteraceae_Subgroup_3	g__unclassified_f__Solibacteraceae_Subgroup_3	s__unclassified_f__Solibacteraceae_Subgroup_3	OTU5238	2	17	3	0	0	0	0	0	0	2	1	2	0	1	0	0	0	0	28
d__Bacteria	k__norank_d__Bacteria	p__Patescibacteria	c__Microgenomatia	o__Candidatus_Woesebacteria	f__norank_o__Candidatus_Woesebacteria	g__norank_o__Candidatus_Woesebacteria	s__unclassified_g__norank_o__Candidatus_Woesebacteria	OTU1610	0	1	3	0	0	0	0	0	0	0	0	0	0	0	0	0	0	0	4
d__Bacteria	k__norank_d__Bacteria	p__Patescibacteria	c__ABY1	o__Candidatus_Kuenenbacteria	f__norank_o__Candidatus_Kuenenbacteria	g__norank_o__Candidatus_Kuenenbacteria	s__uncultured_bacterium_g__norank_o__Candidatus_Kuenenbacteria	OTU5513	0	0	2	0	0	0	0	0	0	0	2	4	0	0	0	0	0	0	8
d__Bacteria	k__norank_d__Bacteria	p__Chloroflexi	c__Anaerolineae	o__RBG-13-54-9	f__norank_o__RBG-13-54-9	g__norank_o__RBG-13-54-9	s__unclassified_g__norank_o__RBG-13-54-9	OTU3499	3	1	6	0	0	0	0	0	0	1	2	5	0	0	0	0	0	0	18
d__Bacteria	k__norank_d__Bacteria	p__Gemmatimonadetes	c__Gemmatimonadetes	o__Gemmatimonadales	f__Gemmatimonadaceae	g__norank_f__Gemmatimonadaceae	s__unclassified_g__norank_f__Gemmatimonadaceae	OTU3754	0	0	1	0	0	0	1	0	0	7	3	2	0	0	0	0	0	0	14
d__Bacteria	k__norank_d__Bacteria	p__Bacteroidetes	c__Bacteroidia	o__Bacteroidales	f__Prevotellaceae	g__Prevotella_1	s__unclassified_g__Prevotella_1	OTU6118	2	1	2	2	0	1	3	0	0	3	0	0	1	1	1	3	5	0	25
d__Bacteria	k__norank_d__Bacteria	p__Planctomycetes	c__Planctomycetacia	o__Isosphaerales	f__Isosphaeraceae	g__norank_f__Isosphaeraceae	s__uncultured_Isosphaera_sp._g__norank	OTU4333	2	1	2	0	0	0	0	0	0	7	10	10	0	0	0	1	0	0	33
d__Bacteria	k__norank_d__Bacteria	p__Actinobacteria	c__Actinobacteria	o__Frankiales	f__Sporichthyaceae	g__norank_f__Sporichthyaceae	s__unclassified_g__norank_f__Sporichthyaceae	OTU5884	0	0	0	3	4	1	0	0	0	0	0	0	29	25	39	0	0	0	101
d__Bacteria	k__norank_d__Bacteria	p__Verrucomicrobia	c__Verrucomicrobiae	o__Pedosphaerales	f__Pedosphaeraceae	g__norank_f__Pedosphaeraceae	s__unclassified_g__norank_f__Pedosphaeraceae	OTU4154	0	0	0	0	0	0	0	0	0	1	1	2	0	0	0	0	0	0	4
d__Bacteria	k__norank_d__Bacteria	p__Bacteroidetes	c__Bacteroidia	o__Bacteroidales	f__Muribaculaceae	g__norank_f__Muribaculaceae	s__uncultured_rumen_bacterium_g__norank_f__Muribaculaceae	OTU6095	0	0	0	0	0	0	0	0	0	0	0	0	0	0	0	0	9	0	9
d__Bacteria	k__norank_d__Bacteria	p__Chloroflexi	c__Anaerolineae	o__SJA-15	f__norank_o__SJA-15	g__norank_o__SJA-15	s__uncultured_Chloroflexi_bacterium_g__norank_o__SJA-15	OTU4060	2	2	1	0	0	0	0	0	0	0	1	1	0	0	0	0	0	0	7
d__Bacteria	k__norank_d__Bacteria	p__Acidobacteria	c__Aminicenantia	o__Aminicenantales	f__norank_o__Aminicenantales	g__norank_o__Aminicenantales	s__unclassified_g__norank_o__Aminicenantales	OTU6101	36	18	31	0	0	0	0	0	0	3	3	13	0	2	1	0	3	0	110
d__Bacteria	k__norank_d__Bacteria	p__Chlamydiae	c__Chlamydiae	o__Chlamydiales	f__Simkaniaceae	g__norank_f__Simkaniaceae	s__unclassified_g__norank_f__Simkaniaceae	OTU5283	2	0	0	0	0	0	2	0	0	2	3	4	0	0	0	0	0	0	13
d__Bacteria	k__norank_d__Bacteria	p__Chloroflexi	c__TK10	o__norank_c__TK10	f__norank_c__TK10	g__norank_c__TK10	s__unclassified_g__norank_c__TK10	OTU518	3	3	0	0	0	0	0	0	0	0	1	0	1	0	0	0	0	0	8
d__Bacteria	k__norank_d__Bacteria	p__Omnitrophicaeota	c__Omnitrophia	o__Omnitrophales	f__Omnitrophaceae	g__Candidatus_Omnitrophus	s__Omnitrophica_bacterium_RIFCSPLOWO2_12_FULL_44_17	OTU1553	1	0	1	0	0	0	0	0	0	1	0	1	0	0	0	0	0	0	4
d__Bacteria	k__norank_d__Bacteria	p__Firmicutes	c__Clostridia	o__Clostridiales	f__Peptostreptococcaceae	g__Sporacetigenium	s__uncultured_bacterium_g__Sporacetigenium	OTU4456	6	27	9	0	0	4	0	0	0	16	13	5	1	0	0	0	0	0	81
d__Bacteria	k__norank_d__Bacteria	p__Chloroflexi	c__Anaerolineae	o__Anaerolineales	f__Anaerolineaceae	g__norank_f__Anaerolineaceae	s__unclassified_g__norank_f__Anaerolineaceae	OTU5901	0	0	2	0	0	0	0	0	0	0	0	0	0	1	3	0	0	0	6
d__Bacteria	k__norank_d__Bacteria	p__Actinobacteria	c__Actinobacteria	o__Gaiellales	f__norank_o__Gaiellales	g__norank_o__Gaiellales	s__metagenome_g__norank_o__Gaiellales	OTU5698	0	1	0	3	1	0	1	0	0	0	0	0	41	66	56	2	8	0	179
d__Bacteria	k__norank_d__Bacteria	p__Chloroflexi	c__Anaerolineae	o__SBR1031	f__norank_o__SBR1031	g__norank_o__SBR1031	s__unclassified_g__norank_o__SBR1031	OTU1537	1	0	4	0	0	0	0	0	0	1	1	0	0	0	0	0	0	0	7
d__Bacteria	k__norank_d__Bacteria	p__Bacteroidetes	c__Bacteroidia	o__Sphingobacteriales	f__Lentimicrobiaceae	g__norank_f__Lentimicrobiaceae	s__uncultured_soil_bacterium_g__norank_f__Lentimicrobiaceae	OTU971	14	83	24	0	0	0	2	0	0	6	17	16	1	3	1	0	0	0	167
d__Bacteria	k__norank_d__Bacteria	p__Chloroflexi	c__Anaerolineae	o__SBR1031	f__A4b	g__norank_f__A4b	s__metagenome_g__norank_f__A4b	OTU450	2	1	0	0	0	0	0	0	0	0	0	0	0	0	0	0	0	0	3
d__Bacteria	k__norank_d__Bacteria	p__Actinobacteria	c__Actinobacteria	o__IMCC26256	f__norank_o__IMCC26256	g__norank_o__IMCC26256	s__unclassified_g__norank_o__IMCC26256	OTU198	3	1	2	0	0	0	0	0	2	2	2	1	0	0	0	0	0	0	13
d__Bacteria	k__norank_d__Bacteria	p__Armatimonadetes	c__Chthonomonadetes	o__Chthonomonadales	f__norank_o__Chthonomonadales	g__norank_o__Chthonomonadales	s__uncultured_bacterium_g__norank_o__Chthonomonadales	OTU375	3	0	3	0	0	0	0	0	0	1	2	0	0	0	0	0	0	0	9
d__Bacteria	k__norank_d__Bacteria	p__Chloroflexi	c__Anaerolineae	o__MSB-5E12	f__norank_o__MSB-5E12	g__norank_o__MSB-5E12	s__unclassified_g__norank_o__MSB-5E12	OTU1520	0	0	5	0	0	0	0	0	0	0	0	0	0	0	0	0	0	0	5
d__Bacteria	k__norank_d__Bacteria	p__Bacteroidetes	c__Ignavibacteria	o__OPB56	f__norank_o__OPB56	g__norank_o__OPB56	s__unclassified_g__norank_o__OPB56	OTU4090	0	0	0	0	0	0	0	0	0	0	1	0	0	1	1	0	0	0	3
d__Bacteria	k__norank_d__Bacteria	p__Proteobacteria	c__Deltaproteobacteria	o__Oligoflexales	f__0319-6G20	g__norank_f__0319-6G20	s__unclassified_g__norank_f__0319-6G20	OTU2235	0	0	0	4	4	1	0	0	0	0	0	0	0	0	0	0	0	0	9
d__Bacteria	k__norank_d__Bacteria	p__Chloroflexi	c__Anaerolineae	o__Caldilineales	f__Caldilineaceae	g__norank_f__Caldilineaceae	s__uncultured_bacterium_g__norank_f__Caldilineaceae	OTU4550	0	2	0	0	1	0	1	0	0	1	3	3	0	0	1	0	0	0	12
d__Bacteria	k__norank_d__Bacteria	p__Chloroflexi	c__Anaerolineae	o__RBG-13-54-9	f__norank_o__RBG-13-54-9	g__norank_o__RBG-13-54-9	s__uncultured_bacterium_UASB_TL14	OTU4023	11	0	15	0	0	0	2	0	0	10	16	6	0	0	0	0	0	0	60
d__Bacteria	k__norank_d__Bacteria	p__Spirochaetes	c__Spirochaetia	o__Spirochaetales	f__Spirochaetaceae	g__Spirochaeta_2	s__unclassified_g__Spirochaeta_2	OTU1646	4	8	4	0	0	0	0	0	0	0	0	0	0	0	0	0	0	0	16
d__Bacteria	k__norank_d__Bacteria	p__Proteobacteria	c__Gammaproteobacteria	o__211ds20	f__norank_o__211ds20	g__norank_o__211ds20	s__metagenome_g__norank_o__211ds20	OTU2470	0	0	0	17	8	2	0	0	0	0	0	0	0	0	2	0	0	0	29
d__Bacteria	k__norank_d__Bacteria	p__Chloroflexi	c__Anaerolineae	o__SBR1031	f__norank_o__SBR1031	g__norank_o__SBR1031	s__uncultured_Gemmatimonadetes_bacterium_g__norank_o__SBR1031	OTU168	39	12	53	0	0	0	8	0	0	53	35	37	0	0	0	0	0	0	237
d__Bacteria	k__norank_d__Bacteria	p__Planctomycetes	c__Planctomycetacia	o__Gemmatales	f__Gemmataceae	g__norank_f__Gemmataceae	s__uncultured_bacterium_g__norank_f__Gemmataceae	OTU3648	2	1	1	0	0	0	0	0	0	1	0	0	0	0	0	0	0	0	5
d__Bacteria	k__norank_d__Bacteria	p__Patescibacteria	c__Parcubacteria	o__Paceibacterales	f__Paceibacteraceae	g__Candidatus_Paceibacter	s__Candidatus_Paceibacter_normanii_SCGC_AAA255-P19	OTU3617	0	0	1	0	0	0	1	0	0	1	1	0	0	0	0	0	0	0	4
d__Bacteria	k__norank_d__Bacteria	p__Planctomycetes	c__Planctomycetacia	o__Gemmatales	f__Gemmataceae	g__norank_f__Gemmataceae	s__uncultured_bacterium_g__norank_f__Gemmataceae	OTU3646	0	1	0	0	0	0	0	0	0	2	4	1	0	0	0	0	0	0	8
d__Bacteria	k__norank_d__Bacteria	p__Cyanobacteria	c__Oxyphotobacteria	o__Oxyphotobacteria_Incertae_Sedis	f__unclassified_o__Oxyphotobacteria_Incertae_Sedis	g__unclassified_o__Oxyphotobacteria_Incertae_Sedis	s__unclassified_o__Oxyphotobacteria_Incertae_Sedis	OTU4203	0	0	0	0	0	0	0	0	0	0	2	0	0	0	0	0	0	0	2
d__Bacteria	k__norank_d__Bacteria	p__Cyanobacteria	c__Oxyphotobacteria	o__Chloroplast	f__norank_o__Chloroplast	g__norank_o__Chloroplast	s__unclassified_g__norank_o__Chloroplast	OTU2175	0	0	0	2	0	0	0	0	0	0	0	0	0	0	0	0	0	0	2
d__Bacteria	k__norank_d__Bacteria	p__Acidobacteria	c__Thermoanaerobaculia	o__Thermoanaerobaculales	f__Thermoanaerobaculaceae	g__Subgroup_10	s__unclassified_g__Subgroup_10	OTU2823	3	0	6	0	0	0	2	0	0	2	0	1	0	0	0	0	0	0	14
d__Bacteria	k__norank_d__Bacteria	p__Cyanobacteria	c__Oxyphotobacteria	o__Chloroplast	f__norank_o__Chloroplast	g__norank_o__Chloroplast	s__uncultured_Phacus	OTU5753	0	0	0	1	0	0	1	0	0	1	0	0	3	27	20	0	0	0	53
d__Bacteria	k__norank_d__Bacteria	p__Acidobacteria	c__Blastocatellia_Subgroup_4	o__Blastocatellales	f__Blastocatellaceae	g__norank_f__Blastocatellaceae	s__uncultured_bacterium_g__norank_f__Blastocatellaceae	OTU164	3	1	0	0	0	0	0	0	0	0	0	0	0	0	0	0	0	0	4
d__Bacteria	k__norank_d__Bacteria	p__Actinobacteria	c__Actinobacteria	o__Pseudonocardiales	f__Pseudonocardiaceae	g__Actinomycetospora	s__uncultured_bacterium_g__Actinomycetospora	OTU3302	4	0	1	0	0	0	0	0	0	1	2	0	0	0	0	0	0	0	8
d__Bacteria	k__norank_d__Bacteria	p__Firmicutes	c__Clostridia	o__Clostridiales	f__Christensenellaceae	g__Christensenellaceae_R-7_group	s__uncultured_rumen_bacterium_4C0d-15	OTU2975	0	0	0	0	0	0	3	0	0	0	0	0	0	0	0	0	0	0	3
d__Bacteria	k__norank_d__Bacteria	p__Proteobacteria	c__Alphaproteobacteria	o__norank_c__Alphaproteobacteria	f__norank_c__Alphaproteobacteria	g__norank_c__Alphaproteobacteria	s__uncultured_soil_bacterium_g__norank_c__Alphaproteobacteria	OTU362	4	4	1	0	0	0	0	0	0	0	2	0	0	0	0	0	0	0	11
d__Bacteria	k__norank_d__Bacteria	p__Actinobacteria	c__Actinobacteria	o__norank_c__Actinobacteria	f__norank_c__Actinobacteria	g__norank_c__Actinobacteria	s__unclassified_g__norank_c__Actinobacteria	OTU2883	2	0	0	0	0	0	1	0	0	0	0	0	0	0	0	0	6	0	9
d__Bacteria	k__norank_d__Bacteria	p__Bacteroidetes	c__Bacteroidia	o__Cytophagales	f__Cyclobacteriaceae	g__Algoriphagus	s__metagenome_g__Algoriphagus	OTU2621	0	0	0	2	1	10	0	0	0	0	0	0	0	0	0	0	0	0	13
d__Bacteria	k__norank_d__Bacteria	p__Proteobacteria	c__unclassified_p__Proteobacteria	o__unclassified_p__Proteobacteria	f__unclassified_p__Proteobacteria	g__unclassified_p__Proteobacteria	s__unclassified_p__Proteobacteria	OTU2628	0	0	0	2	0	1	0	0	0	0	0	0	0	0	0	0	0	0	3
d__Bacteria	k__norank_d__Bacteria	p__Patescibacteria	c__Saccharimonadia	o__Saccharimonadales	f__norank_o__Saccharimonadales	g__norank_o__Saccharimonadales	s__unclassified_g__norank_o__Saccharimonadales	OTU4144	0	0	0	0	0	0	0	0	0	1	1	1	0	0	0	0	0	0	3
d__Bacteria	k__norank_d__Bacteria	p__Bacteroidetes	c__Bacteroidia	o__Sphingobacteriales	f__unclassified_o__Sphingobacteriales	g__unclassified_o__Sphingobacteriales	s__unclassified_o__Sphingobacteriales	OTU5482	0	0	0	0	0	0	1	0	0	3	1	1	0	0	0	0	0	0	6
d__Bacteria	k__norank_d__Bacteria	p__Proteobacteria	c__Gammaproteobacteria	o__Diplorickettsiales	f__Diplorickettsiaceae	g__Aquicella	s__uncultured_bacterium_g__Aquicella	OTU4997	0	1	0	0	0	0	1	0	1	1	2	2	0	0	0	0	0	0	8
d__Bacteria	k__norank_d__Bacteria	p__Cyanobacteria	c__Oxyphotobacteria	o__Oxyphotobacteria_Incertae_Sedis	f__unclassified_o__Oxyphotobacteria_Incertae_Sedis	g__unclassified_o__Oxyphotobacteria_Incertae_Sedis	s__unclassified_o__Oxyphotobacteria_Incertae_Sedis	OTU279	4	6	1	0	0	0	0	0	0	1	0	0	0	0	0	0	0	0	12
d__Bacteria	k__norank_d__Bacteria	p__Planctomycetes	c__OM190	o__norank_c__OM190	f__norank_c__OM190	g__norank_c__OM190	s__uncultured_microorganism_g__norank_c__OM190	OTU5874	2	2	0	0	0	0	0	0	0	0	2	0	0	0	1	0	0	0	7
d__Bacteria	k__norank_d__Bacteria	p__Acidobacteria	c__Acidobacteriia	o__Subgroup_2	f__norank_o__Subgroup_2	g__norank_o__Subgroup_2	s__unclassified_g__norank_o__Subgroup_2	OTU1533	0	0	11	0	0	0	0	0	0	0	0	0	0	0	0	0	0	0	11
d__Bacteria	k__norank_d__Bacteria	p__Proteobacteria	c__Gammaproteobacteria	o__Cellvibrionales	f__Halieaceae	g__OM60NOR5_clade	s__uncultured_soil_bacterium_g__OM60NOR5_clade	OTU2403	5	6	4	0	1	0	0	0	0	1	1	2	1	0	0	0	0	0	21
d__Bacteria	k__norank_d__Bacteria	p__Proteobacteria	c__Gammaproteobacteria	o__Diplorickettsiales	f__Diplorickettsiaceae	g__Aquicella	s__unclassified_g__Aquicella	OTU3752	0	0	0	0	0	0	0	0	0	1	1	0	0	0	0	0	0	0	2
d__Bacteria	k__norank_d__Bacteria	p__Spirochaetes	c__Spirochaetia	o__Spirochaetales	f__Spirochaetaceae	g__Spirochaeta_2	s__uncultured_soil_bacterium_g__Spirochaeta_2	OTU1598	13	6	18	0	0	0	4	0	0	9	4	2	0	0	0	0	0	0	56
d__Bacteria	k__norank_d__Bacteria	p__Proteobacteria	c__Alphaproteobacteria	o__unclassified_c__Alphaproteobacteria	f__unclassified_c__Alphaproteobacteria	g__unclassified_c__Alphaproteobacteria	s__unclassified_c__Alphaproteobacteria	OTU5065	2	3	3	0	0	0	0	0	0	3	10	8	0	0	0	0	0	0	29
d__Bacteria	k__norank_d__Bacteria	p__Nitrospinae	c__P9X2b3D02	o__norank_c__P9X2b3D02	f__norank_c__P9X2b3D02	g__norank_c__P9X2b3D02	s__uncultured_prokaryote_g__norank_c__P9X2b3D02	OTU1131	13	16	5	0	1	0	1	0	0	4	9	8	0	0	1	0	0	0	58
d__Bacteria	k__norank_d__Bacteria	p__Proteobacteria	c__Deltaproteobacteria	o__Syntrophobacterales	f__Syntrophaceae	g__Syntrophus	s__uncultured_bacterium_g__Syntrophus	OTU1229	15	89	20	0	0	0	3	0	0	7	11	15	0	0	0	0	0	0	160
d__Bacteria	k__norank_d__Bacteria	p__Proteobacteria	c__Gammaproteobacteria	o__Betaproteobacteriales	f__B1-7BS	g__norank_f__B1-7BS	s__unclassified_g__norank_f__B1-7BS	OTU4718	4	14	1	0	0	0	5	0	0	51	47	25	1	0	1	0	0	0	149
d__Bacteria	k__norank_d__Bacteria	p__Bacteroidetes	c__Ignavibacteria	o__OPB56	f__norank_o__OPB56	g__norank_o__OPB56	s__uncultured_bacterium_g__norank_o__OPB56	OTU1016	0	33	1	1	1	0	2	0	0	10	3	9	0	2	2	0	0	0	64
d__Bacteria	k__norank_d__Bacteria	p__Cyanobacteria	c__Oxyphotobacteria	o__Chloroplast	f__norank_o__Chloroplast	g__norank_o__Chloroplast	s__unclassified_g__norank_o__Chloroplast	OTU5575	0	0	0	1	0	2	0	0	0	0	0	1	8	7	22	0	0	3	44
d__Bacteria	k__norank_d__Bacteria	p__Proteobacteria	c__Deltaproteobacteria	o__Oligoflexales	f__Oligoflexaceae	g__Silvanigrella	s__uncultured_bacterium_g__Silvanigrella	OTU3442	0	0	0	0	0	0	0	0	0	1	1	0	0	0	0	0	0	0	2
d__Bacteria	k__norank_d__Bacteria	p__Chloroflexi	c__Dehalococcoidia	o__FW22	f__norank_o__FW22	g__norank_o__FW22	s__uncultured_bacterium_g__norank_o__FW22	OTU127	8	4	0	0	0	0	0	0	0	2	0	3	0	0	0	0	0	0	17
d__Bacteria	k__norank_d__Bacteria	p__Firmicutes	c__Clostridia	o__Clostridiales	f__Clostridiaceae_1	g__Clostridium_sensu_stricto_1	s__unclassified_g__Clostridium_sensu_stricto_1	OTU6351	16	8	16	4	7	202	20	38	72	8	9	0	1	4	1	3	17	1167	1593
d__Bacteria	k__norank_d__Bacteria	p__Actinobacteria	c__Actinobacteria	o__IMCC26256	f__norank_o__IMCC26256	g__norank_o__IMCC26256	s__uncultured_bacterium_g__norank_o__IMCC26256	OTU1606	2	0	2	0	0	0	0	0	0	2	1	0	0	0	0	0	0	0	7
d__Bacteria	k__norank_d__Bacteria	p__Acidobacteria	c__Subgroup_22	o__norank_c__Subgroup_22	f__norank_c__Subgroup_22	g__norank_c__Subgroup_22	s__metagenome_g__norank_c__Subgroup_22	OTU1426	4	9	26	0	0	0	1	0	0	2	3	6	0	0	0	0	0	0	51
d__Bacteria	k__norank_d__Bacteria	p__Proteobacteria	c__Deltaproteobacteria	o__Syntrophobacterales	f__Syntrophaceae	g__Desulfomonile	s__uncultured_bacterium_g__Desulfomonile	OTU2982	2	2	8	0	1	0	1	0	0	4	2	0	0	0	1	0	0	0	21
d__Bacteria	k__norank_d__Bacteria	p__Acidobacteria	c__Thermoanaerobaculia	o__Thermoanaerobaculales	f__Thermoanaerobaculaceae	g__Subgroup_10	s__metagenome_g__Subgroup_10	OTU5346	3	1	0	0	0	0	0	0	0	1	1	3	0	0	0	0	0	0	9
d__Bacteria	k__norank_d__Bacteria	p__Verrucomicrobia	c__Verrucomicrobiae	o__Pedosphaerales	f__Pedosphaeraceae	g__norank_f__Pedosphaeraceae	s__unclassified_g__norank_f__Pedosphaeraceae	OTU1700	1	2	4	0	0	0	0	0	0	0	2	0	0	0	0	0	0	0	9
d__Bacteria	k__norank_d__Bacteria	p__Acidobacteria	c__Holophagae	o__Holophagales	f__Holophagaceae	g__unclassified_f__Holophagaceae	s__unclassified_f__Holophagaceae	OTU5216	0	0	0	0	0	0	2	0	0	2	1	4	0	0	0	0	0	0	9
d__Bacteria	k__norank_d__Bacteria	p__Firmicutes	c__Clostridia	o__Clostridiales	f__Ruminococcaceae	g__unclassified_f__Ruminococcaceae	s__unclassified_f__Ruminococcaceae	OTU2629	1	0	0	0	0	3	0	0	0	0	1	0	0	0	0	0	0	0	5
d__Bacteria	k__norank_d__Bacteria	p__Actinobacteria	c__Actinobacteria	o__norank_c__Actinobacteria	f__norank_c__Actinobacteria	g__norank_c__Actinobacteria	s__unclassified_g__norank_c__Actinobacteria	OTU3624	0	0	0	0	0	0	0	0	0	4	1	0	0	0	0	0	0	0	5
d__Bacteria	k__norank_d__Bacteria	p__Chloroflexi	c__Anaerolineae	o__RBG-13-54-9	f__norank_o__RBG-13-54-9	g__norank_o__RBG-13-54-9	s__unclassified_g__norank_o__RBG-13-54-9	OTU223	1	1	0	0	0	0	0	0	0	0	0	0	0	0	0	0	0	0	2
d__Bacteria	k__norank_d__Bacteria	p__Chloroflexi	c__Anaerolineae	o__Anaerolineales	f__Anaerolineaceae	g__Anaerolinea	s__uncultured_Chloroflexi_bacterium_g__Anaerolinea	OTU206	11	35	5	0	0	0	1	0	0	4	19	16	0	0	0	0	0	0	91
d__Bacteria	k__norank_d__Bacteria	p__Cyanobacteria	c__Oxyphotobacteria	o__Chloroplast	f__norank_o__Chloroplast	g__norank_o__Chloroplast	s__unclassified_g__norank_o__Chloroplast	OTU4197	0	0	0	0	0	0	0	0	0	0	1	4	0	0	0	1	0	0	6
d__Bacteria	k__norank_d__Bacteria	p__Kiritimatiellaeota	c__Kiritimatiellae	o__WCHB1-41	f__norank_o__WCHB1-41	g__norank_o__WCHB1-41	s__uncultured_Verrucomicrobia_bacterium_g__norank_o__WCHB1-41	OTU2038	0	1	2	0	0	0	0	0	0	0	1	0	0	0	1	0	0	0	5
d__Bacteria	k__norank_d__Bacteria	p__Proteobacteria	c__Deltaproteobacteria	o__SAR324_cladeMarine_group_B	f__norank_o__SAR324_cladeMarine_group_B	g__norank_o__SAR324_cladeMarine_group_B	s__uncultured_bacterium_g__norank_o__SAR324_cladeMarine_group_B	OTU2378	0	0	0	18	15	4	0	0	0	0	0	0	5	6	8	0	0	0	56
d__Bacteria	k__norank_d__Bacteria	p__Dependentiae	c__Babeliae	o__Babeliales	f__Vermiphilaceae	g__norank_f__Vermiphilaceae	s__metagenome_g__norank_f__Vermiphilaceae	OTU2836	0	0	1	0	0	0	1	0	0	0	0	0	0	1	0	0	0	0	3
d__Bacteria	k__norank_d__Bacteria	p__Proteobacteria	c__Alphaproteobacteria	o__norank_c__Alphaproteobacteria	f__norank_c__Alphaproteobacteria	g__norank_c__Alphaproteobacteria	s__metagenome_g__norank_c__Alphaproteobacteria	OTU4231	18	12	25	0	0	0	3	0	0	26	42	32	1	1	1	0	6	0	167
d__Bacteria	k__norank_d__Bacteria	p__Cyanobacteria	c__Oxyphotobacteria	o__Nostocales	f__Oscillatoriaceae	g__Oscillatoria_PCC-10802	s__uncultured_cyanobacterium_g__Oscillatoria_PCC-10802	OTU689	1	17	6	0	0	0	0	0	0	0	0	0	0	0	0	0	0	0	24
d__Bacteria	k__norank_d__Bacteria	p__Acidobacteria	c__Subgroup_6	o__norank_c__Subgroup_6	f__norank_c__Subgroup_6	g__norank_c__Subgroup_6	s__unclassified_g__norank_c__Subgroup_6	OTU1761	23	4	17	0	0	0	1	0	0	3	7	5	0	0	1	0	0	0	61
d__Bacteria	k__norank_d__Bacteria	p__Acidobacteria	c__Subgroup_6	o__norank_c__Subgroup_6	f__norank_c__Subgroup_6	g__norank_c__Subgroup_6	s__unclassified_g__norank_c__Subgroup_6	OTU1766	18	41	14	0	0	0	2	0	0	21	37	18	0	1	0	0	0	0	152
d__Bacteria	k__norank_d__Bacteria	p__Bacteroidetes	c__Bacteroidia	o__Bacteroidales	f__Prolixibacteraceae	g__Roseimarinus	s__uncultured_bacterium_g__Roseimarinus	OTU2690	0	0	1	0	0	2	0	0	0	2	5	2	0	0	0	0	0	0	12
d__Bacteria	k__norank_d__Bacteria	p__Proteobacteria	c__Gammaproteobacteria	o__Betaproteobacteriales	f__Nitrosomonadaceae	g__mle1-7	s__uncultured_beta_proteobacterium_g__mle1-7	OTU3954	17	12	15	0	0	0	3	0	0	3	8	4	0	0	0	0	0	0	62
d__Bacteria	k__norank_d__Bacteria	p__Bacteroidetes	c__Bacteroidia	o__Cytophagales	f__Cyclobacteriaceae	g__unclassified_f__Cyclobacteriaceae	s__unclassified_f__Cyclobacteriaceae	OTU3561	0	0	0	0	0	0	0	0	0	1	2	1	0	0	0	0	0	0	4
d__Bacteria	k__norank_d__Bacteria	p__Gemmatimonadetes	c__Gemmatimonadetes	o__Gemmatimonadales	f__Gemmatimonadaceae	g__norank_f__Gemmatimonadaceae	s__unclassified_g__norank_f__Gemmatimonadaceae	OTU4969	3	8	4	0	0	0	0	0	0	6	7	4	0	0	0	0	0	0	32
d__Bacteria	k__norank_d__Bacteria	p__Firmicutes	c__Clostridia	o__Clostridiales	f__Christensenellaceae	g__Christensenellaceae_R-7_group	s__uncultured_bacterium_g__Christensenellaceae_R-7_group	OTU2733	0	2	1	1	0	11	2	0	0	1	4	0	0	1	0	0	0	0	23
d__Bacteria	k__norank_d__Bacteria	p__Chloroflexi	c__Anaerolineae	o__SBR1031	f__norank_o__SBR1031	g__norank_o__SBR1031	s__metagenome_g__norank_o__SBR1031	OTU2921	0	0	0	0	0	0	3	0	0	0	1	1	0	0	0	0	0	0	5
d__Bacteria	k__norank_d__Bacteria	p__Chlamydiae	c__Chlamydiae	o__Chlamydiales	f__cvE6	g__norank_f__cvE6	s__unclassified_g__norank_f__cvE6	OTU1813	2	1	1	0	0	0	0	0	0	0	0	1	0	0	0	0	0	0	5
d__Bacteria	k__norank_d__Bacteria	p__Proteobacteria	c__Deltaproteobacteria	o__Myxococcales	f__Phaselicystidaceae	g__Phaselicystis	s__unclassified_g__Phaselicystis	OTU3259	2	0	1	0	0	0	0	0	0	5	4	1	1	0	1	0	0	0	15
d__Bacteria	k__norank_d__Bacteria	p__Proteobacteria	c__Alphaproteobacteria	o__unclassified_c__Alphaproteobacteria	f__unclassified_c__Alphaproteobacteria	g__unclassified_c__Alphaproteobacteria	s__unclassified_c__Alphaproteobacteria	OTU4553	2	3	5	0	0	0	1	0	0	2	1	2	0	0	0	0	0	0	16
d__Bacteria	k__norank_d__Bacteria	p__Bacteroidetes	c__Bacteroidia	o__Bacteroidales	f__unclassified_o__Bacteroidales	g__unclassified_o__Bacteroidales	s__unclassified_o__Bacteroidales	OTU5010	0	0	0	0	0	0	0	0	0	0	1	1	0	0	0	0	0	0	2
d__Bacteria	k__norank_d__Bacteria	p__Proteobacteria	c__Alphaproteobacteria	o__unclassified_c__Alphaproteobacteria	f__unclassified_c__Alphaproteobacteria	g__unclassified_c__Alphaproteobacteria	s__unclassified_c__Alphaproteobacteria	OTU4083	2	7	4	0	0	0	0	0	0	4	3	2	0	0	0	0	0	0	22
d__Bacteria	k__norank_d__Bacteria	p__Firmicutes	c__Clostridia	o__Clostridiales	f__Lachnospiraceae	g__Epulopiscium	s__Niameybacter_massiliensis	OTU2609	0	0	0	0	0	4	0	0	1	0	0	0	0	0	0	0	0	1	6
d__Bacteria	k__norank_d__Bacteria	p__Proteobacteria	c__Gammaproteobacteria	o__unclassified_c__Gammaproteobacteria	f__unclassified_c__Gammaproteobacteria	g__unclassified_c__Gammaproteobacteria	s__unclassified_c__Gammaproteobacteria	OTU3915	0	0	0	0	0	0	0	0	0	1	1	0	0	0	0	0	0	0	2
d__Bacteria	k__norank_d__Bacteria	p__Verrucomicrobia	c__Verrucomicrobiae	o__Verrucomicrobiales	f__Verrucomicrobiaceae	g__norank_f__Verrucomicrobiaceae	s__uncultured_bacterium_g__norank_f__Verrucomicrobiaceae	OTU5707	2	0	1	0	0	0	0	0	0	1	0	0	5	11	47	0	0	0	67
d__Bacteria	k__norank_d__Bacteria	p__Actinobacteria	c__Actinobacteria	o__Pseudonocardiales	f__Pseudonocardiaceae	g__Pseudonocardia	s__uncultured_actinobacterium_g__Pseudonocardia	OTU1873	6	4	25	0	0	0	2	0	2	0	2	0	0	0	0	0	0	0	41
d__Bacteria	k__norank_d__Bacteria	p__Proteobacteria	c__Deltaproteobacteria	o__Syntrophobacterales	f__Syntrophaceae	g__Desulfobacca	s__unclassified_g__Desulfobacca	OTU3753	24	61	19	0	0	0	10	1	8	48	59	29	2	5	3	5	8	0	282
d__Bacteria	k__norank_d__Bacteria	p__Acidobacteria	c__Acidobacteriia	o__Acidobacteriales	f__Acidobacteriaceae_Subgroup_1	g__norank_f__Acidobacteriaceae_Subgroup_1	s__unclassified_g__norank_f__Acidobacteriaceae_Subgroup_1	OTU52	7	9	18	0	0	0	1	0	1	28	37	21	0	1	1	1	0	0	125
d__Bacteria	k__norank_d__Bacteria	p__Bacteroidetes	c__Bacteroidia	o__Sphingobacteriales	f__env.OPS_17	g__norank_f__env.OPS_17	s__uncultured_bacterium_g__norank_f__env.OPS_17	OTU1287	0	7	0	0	0	0	0	0	0	3	2	1	0	0	2	0	0	0	15
d__Bacteria	k__norank_d__Bacteria	p__Proteobacteria	c__Gammaproteobacteria	o__Steroidobacterales	f__Steroidobacteraceae	g__norank_f__Steroidobacteraceae	s__uncultured_gamma_proteobacterium_g__norank_f__Steroidobacteraceae	OTU4714	21	15	42	1	0	0	2	0	0	9	10	6	0	1	0	1	0	0	108
d__Bacteria	k__norank_d__Bacteria	p__Firmicutes	c__Bacilli	o__Bacillales	f__Staphylococcaceae	g__Jeotgalicoccus	s__uncultured_bacterium_g__Jeotgalicoccus	OTU6166	0	0	0	0	0	0	0	0	0	0	0	0	0	0	0	0	15	4	19
d__Bacteria	k__norank_d__Bacteria	p__Bacteroidetes	c__Bacteroidia	o__Cytophagales	f__Microscillaceae	g__Ohtaekwangia	s__uncultured_soil_bacterium_g__Ohtaekwangia	OTU5064	0	0	1	0	0	0	0	0	0	2	2	3	1	0	0	0	0	0	9
d__Bacteria	k__norank_d__Bacteria	p__Cyanobacteria	c__Oxyphotobacteria	o__Chloroplast	f__norank_o__Chloroplast	g__norank_o__Chloroplast	s__Euglena_sanguinea	OTU5562	0	0	0	3	0	3	0	0	0	0	0	0	2	0	3	0	0	0	11
d__Bacteria	k__norank_d__Bacteria	p__Proteobacteria	c__Alphaproteobacteria	o__Reyranellales	f__Reyranellaceae	g__norank_f__Reyranellaceae	s__unclassified_g__norank_f__Reyranellaceae	OTU407	3	0	2	0	0	0	1	0	0	5	1	0	0	0	0	0	0	0	12
d__Bacteria	k__norank_d__Bacteria	p__Proteobacteria	c__Deltaproteobacteria	o__Sva0485	f__norank_o__Sva0485	g__norank_o__Sva0485	s__uncultured_delta_proteobacterium_g__norank_o__Sva0485	OTU1674	5	7	18	0	0	0	7	0	0	18	6	14	0	1	0	0	0	0	76
d__Bacteria	k__norank_d__Bacteria	p__Proteobacteria	c__Deltaproteobacteria	o__unclassified_c__Deltaproteobacteria	f__unclassified_c__Deltaproteobacteria	g__unclassified_c__Deltaproteobacteria	s__unclassified_c__Deltaproteobacteria	OTU4239	0	0	0	1	0	0	0	0	0	0	1	0	0	0	0	0	0	0	2
d__Bacteria	k__norank_d__Bacteria	p__Acidobacteria	c__Subgroup_18	o__norank_c__Subgroup_18	f__norank_c__Subgroup_18	g__norank_c__Subgroup_18	s__uncultured_bacterium_g__norank_c__Subgroup_18	OTU1513	98	84	108	2	0	0	10	0	0	54	64	82	1	1	0	0	0	0	504
d__Bacteria	k__norank_d__Bacteria	p__Proteobacteria	c__Alphaproteobacteria	o__Rhodospirillales	f__Rhodospirillaceae	g__Haematospirillum	s__Haematospirillum_jordaniae	OTU5583	0	0	0	0	0	0	0	0	0	0	0	0	5	1	1	0	0	0	7
d__Bacteria	k__norank_d__Bacteria	p__Armatimonadetes	c__norank_p__Armatimonadetes	o__norank_p__Armatimonadetes	f__norank_p__Armatimonadetes	g__norank_p__Armatimonadetes	s__uncultured_soil_bacterium_g__norank_p__Armatimonadetes	OTU3721	1	3	0	0	0	0	1	0	0	2	4	0	0	0	0	0	0	0	11
d__Bacteria	k__norank_d__Bacteria	p__Acidobacteria	c__Holophagae	o__Holophagales	f__Holophagaceae	g__norank_f__Holophagaceae	s__unclassified_g__norank_f__Holophagaceae	OTU4693	0	1	0	0	0	0	2	0	0	19	26	31	0	0	0	0	0	0	79
d__Bacteria	k__norank_d__Bacteria	p__Planctomycetes	c__Phycisphaerae	o__Phycisphaerales	f__Phycisphaeraceae	g__SM1A02	s__uncultured_bacterium_g__SM1A02	OTU6163	0	0	0	0	0	0	0	0	0	0	0	0	0	0	0	0	4	0	4
d__Bacteria	k__norank_d__Bacteria	p__Cyanobacteria	c__Oxyphotobacteria	o__Chloroplast	f__norank_o__Chloroplast	g__norank_o__Chloroplast	s__unclassified_g__norank_o__Chloroplast	OTU6269	0	1	0	11	10	14	0	3	1	0	0	0	2	1	1	2	10	7	63
d__Bacteria	k__norank_d__Bacteria	p__Bacteroidetes	c__Bacteroidia	o__Bacteroidales	f__Paludibacteraceae	g__Paludibacter	s__unclassified_g__Paludibacter	OTU4425	2	7	4	0	2	1	1	0	0	3	15	9	3	2	4	0	0	0	53
d__Bacteria	k__norank_d__Bacteria	p__Chloroflexi	c__Anaerolineae	o__Ardenticatenales	f__norank_o__Ardenticatenales	g__norank_o__Ardenticatenales	s__uncultured_prokaryote_g__norank_o__Ardenticatenales	OTU894	0	6	0	0	0	0	0	0	0	0	0	0	0	0	0	0	0	0	6
d__Bacteria	k__norank_d__Bacteria	p__Chloroflexi	c__Anaerolineae	o__Anaerolineales	f__Anaerolineaceae	g__norank_f__Anaerolineaceae	s__unclassified_g__norank_f__Anaerolineaceae	OTU4178	0	0	2	0	0	0	0	0	0	0	1	4	0	0	0	0	0	0	7
d__Bacteria	k__norank_d__Bacteria	p__Bacteroidetes	c__Bacteroidia	o__Bacteroidales	f__FTLpost3	g__norank_f__FTLpost3	s__uncultured_bacterium_g__norank_f__FTLpost3	OTU5816	0	0	0	0	0	0	0	0	0	0	3	1	1	0	1	0	0	0	6
d__Bacteria	k__norank_d__Bacteria	p__unclassified_k__norank_d__Bacteria	c__unclassified_k__norank_d__Bacteria	o__unclassified_k__norank_d__Bacteria	f__unclassified_k__norank_d__Bacteria	g__unclassified_k__norank_d__Bacteria	s__unclassified_k__norank_d__Bacteria	OTU5991	0	0	0	0	0	0	0	0	0	0	0	0	0	0	0	4	0	0	4
d__Bacteria	k__norank_d__Bacteria	p__Bacteroidetes	c__Ignavibacteria	o__Kryptoniales	f__BSV26	g__norank_f__BSV26	s__Ignavibacteria_bacterium_RIFCSPLOWO2_12_FULL_56_21	OTU3227	0	0	1	0	0	0	0	0	0	2	1	0	0	0	0	0	0	0	4
d__Bacteria	k__norank_d__Bacteria	p__Patescibacteria	c__WS6_Dojkabacteria	o__norank_c__WS6_Dojkabacteria	f__norank_c__WS6_Dojkabacteria	g__norank_c__WS6_Dojkabacteria	s__uncultured_bacterium_g__norank_c__WS6_Dojkabacteria	OTU1503	2	0	3	0	0	0	0	0	0	2	2	0	0	0	0	0	0	0	9
d__Bacteria	k__norank_d__Bacteria	p__Patescibacteria	c__Gracilibacteria	o__norank_c__Gracilibacteria	f__norank_c__Gracilibacteria	g__norank_c__Gracilibacteria	s__unclassified_g__norank_c__Gracilibacteria	OTU372	3	0	1	0	1	0	0	0	0	0	0	0	0	0	0	0	0	0	5
d__Bacteria	k__norank_d__Bacteria	p__Patescibacteria	c__Parcubacteria	o__Candidatus_Moranbacteria	f__norank_o__Candidatus_Moranbacteria	g__norank_o__Candidatus_Moranbacteria	s__unclassified_g__norank_o__Candidatus_Moranbacteria	OTU3486	0	0	0	0	0	0	0	0	0	7	0	1	0	0	0	0	0	0	8
d__Bacteria	k__norank_d__Bacteria	p__Firmicutes	c__Bacilli	o__Bacillales	f__Thermoactinomycetaceae	g__unclassified_f__Thermoactinomycetaceae	s__unclassified_f__Thermoactinomycetaceae	OTU6275	2	0	1	0	0	4	0	0	0	1	0	1	0	0	0	0	0	8	17
d__Bacteria	k__norank_d__Bacteria	p__Proteobacteria	c__Deltaproteobacteria	o__Desulfuromonadales	f__Geobacteraceae	g__Geobacter	s__unclassified_g__Geobacter	OTU3858	71	20	112	0	1	0	13	0	0	82	73	64	0	2	1	0	0	0	439
d__Bacteria	k__norank_d__Bacteria	p__Actinobacteria	c__Actinobacteria	o__Microtrichales	f__Iamiaceae	g__Iamia	s__metagenome_g__Iamia	OTU3073	0	2	0	1	0	0	0	3	1	1	0	1	0	1	0	0	0	0	10
d__Bacteria	k__norank_d__Bacteria	p__Spirochaetes	c__Leptospirae	o__Leptospirales	f__Leptospiraceae	g__Leptospira	s__metagenome_g__Leptospira	OTU2439	1	0	0	43	44	39	0	0	0	0	0	0	41	29	64	0	0	0	261
d__Bacteria	k__norank_d__Bacteria	p__Bacteroidetes	c__Bacteroidia	o__Cytophagales	f__Microscillaceae	g__norank_f__Microscillaceae	s__unclassified_g__norank_f__Microscillaceae	OTU4295	1	10	3	0	0	0	0	0	0	10	9	13	2	2	4	0	0	0	54
d__Bacteria	k__norank_d__Bacteria	p__Patescibacteria	c__Parcubacteria	o__Candidatus_Moranbacteria	f__norank_o__Candidatus_Moranbacteria	g__norank_o__Candidatus_Moranbacteria	s__uncultured_bacterium_g__norank_o__Candidatus_Moranbacteria	OTU4186	0	0	0	0	0	0	0	0	0	0	1	1	0	0	0	0	0	0	2
d__Bacteria	k__norank_d__Bacteria	p__Firmicutes	c__Erysipelotrichia	o__Erysipelotrichales	f__Erysipelotrichaceae	g__Erysipelatoclostridium	s__unclassified_g__Erysipelatoclostridium	OTU2996	0	0	0	0	0	0	10	0	3	0	0	0	0	0	0	0	0	0	13
d__Bacteria	k__norank_d__Bacteria	p__Nitrospirae	c__Thermodesulfovibrionia	o__norank_c__Thermodesulfovibrionia	f__norank_c__Thermodesulfovibrionia	g__norank_c__Thermodesulfovibrionia	s__uncultured_bacterium_g__norank_c__Thermodesulfovibrionia	OTU117	9	4	31	0	0	0	1	0	0	7	4	6	0	1	1	0	0	0	64
d__Bacteria	k__norank_d__Bacteria	p__Nitrospirae	c__Thermodesulfovibrionia	o__norank_c__Thermodesulfovibrionia	f__norank_c__Thermodesulfovibrionia	g__norank_c__Thermodesulfovibrionia	s__uncultured_bacterium_g__norank_c__Thermodesulfovibrionia	OTU111	5	0	7	0	0	0	0	0	0	6	1	2	1	0	0	0	0	0	22
d__Bacteria	k__norank_d__Bacteria	p__Proteobacteria	c__Gammaproteobacteria	o__Diplorickettsiales	f__Diplorickettsiaceae	g__Aquicella	s__unclassified_g__Aquicella	OTU2666	0	0	0	0	0	3	0	0	0	0	0	0	0	0	0	0	0	0	3
d__Bacteria	k__norank_d__Bacteria	p__Chloroflexi	c__Anaerolineae	o__SBR1031	f__norank_o__SBR1031	g__norank_o__SBR1031	s__uncultured_Gemmatimonadetes_bacterium_g__norank_o__SBR1031	OTU2988	0	0	2	0	0	0	1	0	0	2	4	3	0	0	0	0	0	0	12
d__Bacteria	k__norank_d__Bacteria	p__Chlamydiae	c__Chlamydiae	o__Chlamydiales	f__Parachlamydiaceae	g__unclassified_f__Parachlamydiaceae	s__unclassified_f__Parachlamydiaceae	OTU4789	0	0	0	0	0	0	0	0	0	0	0	2	0	0	0	0	0	0	2
d__Bacteria	k__norank_d__Bacteria	p__Proteobacteria	c__Deltaproteobacteria	o__MBNT15	f__norank_o__MBNT15	g__norank_o__MBNT15	s__uncultured_bacterium_g__norank_o__MBNT15	OTU3398	11	7	10	0	0	0	4	0	0	13	16	10	0	3	2	0	0	0	76
d__Bacteria	k__norank_d__Bacteria	p__Firmicutes	c__Clostridia	o__Clostridiales	f__Gracilibacteraceae	g__Lutispora	s__unclassified_g__Lutispora	OTU2652	0	0	0	0	0	3	0	0	0	0	0	0	0	0	0	0	0	0	3
d__Bacteria	k__norank_d__Bacteria	p__Chloroflexi	c__Anaerolineae	o__unclassified_c__Anaerolineae	f__unclassified_c__Anaerolineae	g__unclassified_c__Anaerolineae	s__unclassified_c__Anaerolineae	OTU1277	6	10	11	0	0	0	0	0	0	3	0	11	0	0	0	0	0	0	41
d__Bacteria	k__norank_d__Bacteria	p__Bacteroidetes	c__Bacteroidia	o__Cytophagales	f__Microscillaceae	g__norank_f__Microscillaceae	s__unclassified_g__norank_f__Microscillaceae	OTU183	3	7	3	0	0	0	0	0	0	2	3	1	2	2	1	0	0	0	24
d__Bacteria	k__norank_d__Bacteria	p__Zixibacteria	c__norank_p__Zixibacteria	o__norank_p__Zixibacteria	f__norank_p__Zixibacteria	g__norank_p__Zixibacteria	s__uncultured_bacterium_g__norank_p__Zixibacteria	OTU4446	0	0	8	0	0	0	0	0	0	2	2	11	0	0	0	0	0	0	23
d__Bacteria	k__norank_d__Bacteria	p__Cyanobacteria	c__Oxyphotobacteria	o__Oxyphotobacteria_Incertae_Sedis	f__unclassified_o__Oxyphotobacteria_Incertae_Sedis	g__Leptolyngbya_ANT.L52.2	s__uncultured_bacterium_g__Leptolyngbya_ANT.L52.2	OTU5343	0	0	1	0	0	0	0	0	0	1	1	2	0	0	0	0	0	0	5
d__Bacteria	k__norank_d__Bacteria	p__Bacteroidetes	c__Bacteroidia	o__Bacteroidales	f__Bacteroidetes_vadinHA17	g__norank_f__Bacteroidetes_vadinHA17	s__unclassified_g__norank_f__Bacteroidetes_vadinHA17	OTU993	0	9	0	0	0	0	0	0	0	0	1	0	0	0	0	0	0	0	10
d__Bacteria	k__norank_d__Bacteria	p__Acidobacteria	c__Thermoanaerobaculia	o__Thermoanaerobaculales	f__Thermoanaerobaculaceae	g__Subgroup_10	s__uncultured_prokaryote_g__Subgroup_10	OTU3850	11	26	2	0	0	0	1	0	0	9	7	3	0	0	0	0	0	0	59
d__Bacteria	k__norank_d__Bacteria	p__Planctomycetes	c__Pla4_lineage	o__norank_c__Pla4_lineage	f__norank_c__Pla4_lineage	g__norank_c__Pla4_lineage	s__unclassified_g__norank_c__Pla4_lineage	OTU1629	9	1	7	0	0	0	0	0	0	1	3	6	0	0	0	0	0	0	27
d__Bacteria	k__norank_d__Bacteria	p__Planctomycetes	c__OM190	o__norank_c__OM190	f__norank_c__OM190	g__norank_c__OM190	s__uncultured_bacterium_g__norank_c__OM190	OTU5150	0	0	0	0	0	0	0	0	0	0	0	2	0	0	0	0	0	0	2
d__Bacteria	k__norank_d__Bacteria	p__WS2	c__norank_p__WS2	o__norank_p__WS2	f__norank_p__WS2	g__norank_p__WS2	s__uncultured_bacterium_g__norank_p__WS2	OTU100	11	13	7	0	0	0	0	0	0	2	1	1	0	0	0	0	0	0	35
d__Bacteria	k__norank_d__Bacteria	p__Proteobacteria	c__Alphaproteobacteria	o__Elsterales	f__norank_o__Elsterales	g__norank_o__Elsterales	s__unclassified_g__norank_o__Elsterales	OTU4449	2	0	5	0	0	0	2	0	0	5	5	4	0	0	0	0	0	0	23
d__Bacteria	k__norank_d__Bacteria	p__Proteobacteria	c__Deltaproteobacteria	o__Myxococcales	f__P3OB-42	g__norank_f__P3OB-42	s__uncultured_bacterium_g__norank_f__P3OB-42	OTU1052	4	3	1	0	0	0	0	0	0	3	4	1	0	0	0	0	0	0	16
d__Bacteria	k__norank_d__Bacteria	p__Chloroflexi	c__Chloroflexia	o__Chloroflexales	f__Chloroflexaceae	g__Chloronema	s__uncultured_bacterium_g__Chloronema	OTU4505	0	0	0	0	0	0	0	0	0	0	3	0	0	0	0	0	0	0	3
d__Bacteria	k__norank_d__Bacteria	p__Proteobacteria	c__Deltaproteobacteria	o__Myxococcales	f__Archangiaceae	g__Anaeromyxobacter	s__uncultured_bacterium_g__Anaeromyxobacter	OTU3546	3	0	4	0	0	0	1	0	0	1	1	0	0	0	0	0	0	0	10
d__Bacteria	k__norank_d__Bacteria	p__Chloroflexi	c__Anaerolineae	o__Anaerolineales	f__Anaerolineaceae	g__unclassified_f__Anaerolineaceae	s__unclassified_f__Anaerolineaceae	OTU745	2	4	0	1	0	0	0	0	0	0	0	0	0	0	0	0	0	0	7
d__Bacteria	k__norank_d__Bacteria	p__Patescibacteria	c__WWE3	o__norank_c__WWE3	f__norank_c__WWE3	g__norank_c__WWE3	s__candidate_division_WWE3_bacterium_RIFOXYA1_FULL_40_11	OTU1039	0	6	0	0	0	0	0	0	0	0	0	0	0	0	0	0	0	0	6
d__Bacteria	k__norank_d__Bacteria	p__Chloroflexi	c__Chloroflexia	o__Chloroflexales	f__Chloroflexaceae	g__unclassified_f__Chloroflexaceae	s__unclassified_f__Chloroflexaceae	OTU4102	0	1	1	0	1	0	0	0	4	0	3	0	0	0	0	0	0	0	10
d__Bacteria	k__norank_d__Bacteria	p__Actinobacteria	c__Actinobacteria	o__Gaiellales	f__Gaiellaceae	g__Gaiella	s__uncultured_organism_g__Gaiella	OTU608	3	0	0	0	0	0	1	0	0	0	0	0	0	0	0	0	0	0	4
d__Bacteria	k__norank_d__Bacteria	p__Elusimicrobia	c__Elusimicrobia	o__norank_c__Elusimicrobia	f__norank_c__Elusimicrobia	g__norank_c__Elusimicrobia	s__unclassified_g__norank_c__Elusimicrobia	OTU4435	0	0	0	0	0	0	0	0	0	0	1	4	0	0	0	0	0	0	5
d__Bacteria	k__norank_d__Bacteria	p__Bacteroidetes	c__Bacteroidia	o__Sphingobacteriales	f__NS11-12_marine_group	g__norank_f__NS11-12_marine_group	s__uncultured_bacterium_g__norank_f__NS11-12_marine_group	OTU5612	0	0	0	0	0	0	0	0	0	1	0	0	2	0	0	0	0	0	3
d__Bacteria	k__norank_d__Bacteria	p__Bacteroidetes	c__Bacteroidia	o__Bacteroidales	f__Prevotellaceae	g__Prevotella_1	s__uncultured_rumen_bacterium_g__Prevotella_1	OTU6236	0	0	0	0	0	0	0	0	0	0	0	2	0	0	0	0	7	0	9
d__Bacteria	k__norank_d__Bacteria	p__Bacteroidetes	c__Bacteroidia	o__Sphingobacteriales	f__KD1-131	g__norank_f__KD1-131	s__uncultured_bacterium_g__norank_f__KD1-131	OTU3481	1	1	5	0	0	0	0	0	0	2	3	3	1	0	1	0	0	0	17
d__Bacteria	k__norank_d__Bacteria	p__Proteobacteria	c__Deltaproteobacteria	o__Myxococcales	f__Haliangiaceae	g__Haliangium	s__unclassified_g__Haliangium	OTU3840	10	0	19	0	0	0	0	0	0	14	13	9	0	0	0	0	0	0	65
d__Bacteria	k__norank_d__Bacteria	p__Proteobacteria	c__Gammaproteobacteria	o__unclassified_c__Gammaproteobacteria	f__unclassified_c__Gammaproteobacteria	g__unclassified_c__Gammaproteobacteria	s__unclassified_c__Gammaproteobacteria	OTU3704	3	3	4	0	0	0	0	0	0	5	0	6	0	0	0	0	0	0	21
d__Bacteria	k__norank_d__Bacteria	p__Verrucomicrobia	c__Verrucomicrobiae	o__Pedosphaerales	f__Pedosphaeraceae	g__norank_f__Pedosphaeraceae	s__uncultured_bacterium_g__norank_f__Pedosphaeraceae	OTU5159	5	0	11	0	0	0	0	0	0	1	2	4	0	0	0	0	0	0	23
d__Bacteria	k__norank_d__Bacteria	p__Proteobacteria	c__Gammaproteobacteria	o__Betaproteobacteriales	f__T34	g__norank_f__T34	s__uncultured_beta_proteobacterium_g__norank_f__T34	OTU5591	0	0	0	0	0	0	0	0	0	0	0	0	1	0	1	0	0	0	2
d__Bacteria	k__norank_d__Bacteria	p__Proteobacteria	c__Deltaproteobacteria	o__Syntrophobacterales	f__Syntrophaceae	g__Desulfobacca	s__uncultured_bacterium_g__Desulfobacca	OTU1757	5	4	10	0	0	0	1	5	0	3	9	2	0	0	1	0	0	0	40
d__Bacteria	k__norank_d__Bacteria	p__Proteobacteria	c__Deltaproteobacteria	o__Desulfuromonadales	f__Geobacteraceae	g__Geobacter	s__unclassified_g__Geobacter	OTU3461	1	0	0	0	0	0	0	0	0	4	9	8	2	1	1	0	0	0	26
d__Bacteria	k__norank_d__Bacteria	p__Chloroflexi	c__Anaerolineae	o__SJA-15	f__norank_o__SJA-15	g__norank_o__SJA-15	s__uncultured_bacterium_g__norank_o__SJA-15	OTU3989	40	28	41	0	0	0	1	0	0	12	15	14	0	0	4	0	0	0	155
d__Bacteria	k__norank_d__Bacteria	p__Chloroflexi	c__Anaerolineae	o__SJA-15	f__norank_o__SJA-15	g__norank_o__SJA-15	s__uncultured_bacterium_g__norank_o__SJA-15	OTU3980	11	8	11	0	0	0	0	0	0	11	6	7	0	0	0	0	0	0	54
d__Bacteria	k__norank_d__Bacteria	p__Bacteroidetes	c__Bacteroidia	o__Sphingobacteriales	f__Lentimicrobiaceae	g__norank_f__Lentimicrobiaceae	s__uncultured_prokaryote_g__norank_f__Lentimicrobiaceae	OTU542	4	10	5	0	0	0	0	0	0	0	0	0	0	0	0	0	0	0	19
d__Bacteria	k__norank_d__Bacteria	p__Chloroflexi	c__SHA-26	o__norank_c__SHA-26	f__norank_c__SHA-26	g__norank_c__SHA-26	s__unclassified_g__norank_c__SHA-26	OTU4907	4	0	2	0	0	0	0	0	0	1	1	2	0	0	1	0	0	0	11
d__Bacteria	k__norank_d__Bacteria	p__Firmicutes	c__Clostridia	o__Clostridiales	f__Ruminococcaceae	g__Ruminococcaceae_UCG-014	s__unclassified_g__Ruminococcaceae_UCG-014	OTU5601	0	0	0	2	0	0	0	0	0	0	0	0	2	0	0	0	0	0	4
d__Bacteria	k__norank_d__Bacteria	p__Chloroflexi	c__Ktedonobacteria	o__Ktedonobacterales	f__Ktedonobacteraceae	g__HSB_OF53-F07	s__unclassified_g__HSB_OF53-F07	OTU6162	0	0	0	0	0	0	0	0	0	0	0	0	0	0	0	0	9	0	9
d__Bacteria	k__norank_d__Bacteria	p__Chloroflexi	c__Anaerolineae	o__SBR1031	f__A4b	g__norank_f__A4b	s__unclassified_g__norank_f__A4b	OTU1330	16	29	16	0	0	0	2	0	0	6	5	4	0	0	0	0	0	0	78
d__Bacteria	k__norank_d__Bacteria	p__Actinobacteria	c__Actinobacteria	o__unclassified_c__Actinobacteria	f__unclassified_c__Actinobacteria	g__unclassified_c__Actinobacteria	s__unclassified_c__Actinobacteria	OTU5661	0	0	0	0	0	0	0	0	0	0	0	0	0	3	1	0	0	0	4
d__Bacteria	k__norank_d__Bacteria	p__Bacteroidetes	c__Bacteroidia	o__Cytophagales	f__Hymenobacteraceae	g__Hymenobacter	s__uncultured_bacterium_g__Hymenobacter	OTU2384	0	0	0	0	3	0	0	0	0	0	0	0	0	0	0	0	0	0	3
d__Bacteria	k__norank_d__Bacteria	p__Tenericutes	c__Mollicutes	o__Mollicutes_RF39	f__norank_o__Mollicutes_RF39	g__norank_o__Mollicutes_RF39	s__unclassified_g__norank_o__Mollicutes_RF39	OTU5087	0	1	2	1	1	0	2	0	0	0	1	1	0	0	1	1	0	0	11
d__Bacteria	k__norank_d__Bacteria	p__Proteobacteria	c__Deltaproteobacteria	o__MBNT15	f__norank_o__MBNT15	g__norank_o__MBNT15	s__uncultured_organism_g__norank_o__MBNT15	OTU2931	1	3	4	0	0	0	1	0	0	0	0	0	0	0	0	0	0	0	9
d__Bacteria	k__norank_d__Bacteria	p__Patescibacteria	c__WWE3	o__norank_c__WWE3	f__norank_c__WWE3	g__norank_c__WWE3	s__unclassified_g__norank_c__WWE3	OTU4837	0	0	0	0	0	0	0	0	0	2	2	2	0	0	0	0	0	0	6
d__Bacteria	k__norank_d__Bacteria	p__Verrucomicrobia	c__Verrucomicrobiae	o__Pedosphaerales	f__Pedosphaeraceae	g__norank_f__Pedosphaeraceae	s__uncultured_bacterium_g__norank_f__Pedosphaeraceae	OTU2871	3	4	1	0	0	0	1	0	0	2	4	3	0	0	0	0	0	0	18
d__Bacteria	k__norank_d__Bacteria	p__Chloroflexi	c__Anaerolineae	o__Anaerolineales	f__Anaerolineaceae	g__norank_f__Anaerolineaceae	s__unclassified_g__norank_f__Anaerolineaceae	OTU1294	6	1	23	0	0	0	1	0	0	18	29	46	0	0	1	0	0	0	125
d__Bacteria	k__norank_d__Bacteria	p__Chloroflexi	c__TK10	o__norank_c__TK10	f__norank_c__TK10	g__norank_c__TK10	s__metagenome_g__norank_c__TK10	OTU4690	0	0	1	0	0	0	2	0	1	2	0	2	0	0	0	0	0	0	8
d__Bacteria	k__norank_d__Bacteria	p__Firmicutes	c__Clostridia	o__Clostridiales	f__Ruminococcaceae	g__unclassified_f__Ruminococcaceae	s__unclassified_f__Ruminococcaceae	OTU6249	0	0	0	0	0	0	0	0	0	0	0	0	0	0	0	0	0	24	24
d__Bacteria	k__norank_d__Bacteria	p__Bacteroidetes	c__Ignavibacteria	o__SJA-28	f__norank_o__SJA-28	g__norank_o__SJA-28	s__uncultured_bacterium_g__norank_o__SJA-28	OTU180	13	6	39	0	0	0	0	0	0	17	9	16	1	0	0	0	0	0	101
d__Bacteria	k__norank_d__Bacteria	p__Cyanobacteria	c__Oxyphotobacteria	o__Chloroplast	f__norank_o__Chloroplast	g__norank_o__Chloroplast	s__Mychonastes_jurisii	OTU2370	0	0	0	3	1	0	1	0	1	0	0	0	2	3	4	1	2	0	18
d__Bacteria	k__norank_d__Bacteria	p__Chloroflexi	c__Ktedonobacteria	o__Ktedonobacterales	f__Ktedonobacteraceae	g__unclassified_f__Ktedonobacteraceae	s__unclassified_f__Ktedonobacteraceae	OTU4053	0	0	0	0	0	0	0	0	0	0	3	0	0	0	0	0	0	0	3
d__Bacteria	k__norank_d__Bacteria	p__Bacteroidetes	c__Bacteroidia	o__Chitinophagales	f__Chitinophagaceae	g__Niastella	s__unclassified_g__Niastella	OTU573	1	0	2	0	0	0	0	0	0	1	1	2	0	0	0	0	0	0	7
d__Bacteria	k__norank_d__Bacteria	p__Bacteroidetes	c__Bacteroidia	o__Sphingobacteriales	f__Sphingobacteriaceae	g__Sphingobacterium	s__Sphingobacterium_multivorum	OTU2492	0	0	0	2	4	0	0	0	1	0	0	0	0	0	0	0	0	0	7
d__Bacteria	k__norank_d__Bacteria	p__Proteobacteria	c__Gammaproteobacteria	o__unclassified_c__Gammaproteobacteria	f__unclassified_c__Gammaproteobacteria	g__unclassified_c__Gammaproteobacteria	s__unclassified_c__Gammaproteobacteria	OTU3903	7	4	7	0	0	0	0	0	0	4	1	1	0	0	0	0	0	0	24
d__Bacteria	k__norank_d__Bacteria	p__Verrucomicrobia	c__Verrucomicrobiae	o__Pedosphaerales	f__Pedosphaeraceae	g__norank_f__Pedosphaeraceae	s__unclassified_g__norank_f__Pedosphaeraceae	OTU1498	3	0	2	0	0	0	0	0	0	0	0	0	0	0	0	0	0	0	5
d__Bacteria	k__norank_d__Bacteria	p__Deinococcus-Thermus	c__Deinococci	o__Deinococcales	f__Deinococcaceae	g__Deinococcus	s__unclassified_g__Deinococcus	OTU1000	0	3	0	0	0	0	0	1	1	0	0	0	0	0	0	0	0	0	5
d__Bacteria	k__norank_d__Bacteria	p__Firmicutes	c__Bacilli	o__Bacillales	f__Paenibacillaceae	g__Thermobacillus	s__uncultured_Bacilli_bacterium_g__Thermobacillus	OTU2747	0	0	0	0	0	2	0	0	0	0	0	0	0	0	0	0	0	0	2
d__Bacteria	k__norank_d__Bacteria	p__Actinobacteria	c__Actinobacteria	o__Solirubrobacterales	f__67-14	g__norank_f__67-14	s__unclassified_g__norank_f__67-14	OTU5239	89	75	66	7	3	7	26	2	25	186	168	87	5	7	4	12	23	0	792
d__Bacteria	k__norank_d__Bacteria	p__Chloroflexi	c__KD4-96	o__norank_c__KD4-96	f__norank_c__KD4-96	g__norank_c__KD4-96	s__unclassified_g__norank_c__KD4-96	OTU5426	4	5	13	0	1	0	1	1	0	9	14	8	0	0	0	0	0	0	56
d__Bacteria	k__norank_d__Bacteria	p__Patescibacteria	c__ABY1	o__unclassified_c__ABY1	f__unclassified_c__ABY1	g__unclassified_c__ABY1	s__unclassified_c__ABY1	OTU297	2	0	0	0	0	0	0	0	0	1	0	0	0	0	0	0	0	0	3
d__Bacteria	k__norank_d__Bacteria	p__Proteobacteria	c__Deltaproteobacteria	o__Sva0485	f__norank_o__Sva0485	g__norank_o__Sva0485	s__unclassified_g__norank_o__Sva0485	OTU3276	9	13	22	0	0	0	3	0	0	16	14	16	2	4	3	0	0	0	102
d__Bacteria	k__norank_d__Bacteria	p__Proteobacteria	c__Gammaproteobacteria	o__Steroidobacterales	f__Steroidobacteraceae	g__unclassified_f__Steroidobacteraceae	s__unclassified_f__Steroidobacteraceae	OTU5417	0	0	8	0	0	0	0	0	0	0	1	1	0	0	0	0	0	0	10
d__Bacteria	k__norank_d__Bacteria	p__Nitrospirae	c__Thermodesulfovibrionia	o__norank_c__Thermodesulfovibrionia	f__norank_c__Thermodesulfovibrionia	g__norank_c__Thermodesulfovibrionia	s__uncultured_bacterium_g__norank_c__Thermodesulfovibrionia	OTU1535	21	7	26	0	0	0	1	0	0	15	5	10	0	0	0	0	0	0	85
d__Bacteria	k__norank_d__Bacteria	p__Actinobacteria	c__Actinobacteria	o__Frankiales	f__Sporichthyaceae	g__hgcI_clade	s__unclassified_g__hgcI_clade	OTU5572	1	0	0	148	207	156	3	0	0	0	0	1	2275	1778	1915	0	0	0	6484
d__Bacteria	k__norank_d__Bacteria	p__Patescibacteria	c__Gracilibacteria	o__Candidatus_Peregrinibacteria	f__norank_o__Candidatus_Peregrinibacteria	g__norank_o__Candidatus_Peregrinibacteria	s__uncultured_bacterium_g__norank_o__Candidatus_Peregrinibacteria	OTU98	4	1	1	0	0	0	0	0	0	0	0	0	0	0	0	0	0	0	6
d__Bacteria	k__norank_d__Bacteria	p__Chloroflexi	c__Anaerolineae	o__SBR1031	f__A4b	g__norank_f__A4b	s__uncultured_bacterium_g__norank_f__A4b	OTU773	0	8	0	0	0	0	0	0	0	0	0	0	0	0	0	0	0	0	8
d__Bacteria	k__norank_d__Bacteria	p__Proteobacteria	c__Deltaproteobacteria	o__Deltaproteobacteria_Incertae_Sedis	f__Syntrophorhabdaceae	g__Syntrophorhabdus	s__uncultured_Syntrophorhabdaceae_bacterium	OTU4626	3	3	5	0	0	0	2	0	0	24	15	18	0	0	0	0	0	0	70
d__Bacteria	k__norank_d__Bacteria	p__Verrucomicrobia	c__Verrucomicrobiae	o__Verrucomicrobiales	f__Verrucomicrobiaceae	g__Roseimicrobium	s__uncultured_Verrucomicrobia_bacterium_g__Roseimicrobium	OTU3420	1	0	0	0	0	0	2	0	0	1	4	2	0	0	0	0	2	0	12
d__Bacteria	k__norank_d__Bacteria	p__Chloroflexi	c__KD4-96	o__norank_c__KD4-96	f__norank_c__KD4-96	g__norank_c__KD4-96	s__uncultured_Anaerolineaceae_bacterium_g__norank_c__KD4-96	OTU1932	316	98	415	1	2	0	47	2	3	316	363	397	0	3	3	5	4	2	1977
d__Bacteria	k__norank_d__Bacteria	p__Proteobacteria	c__Deltaproteobacteria	o__Myxococcales	f__Archangiaceae	g__Anaeromyxobacter	s__unclassified_g__Anaeromyxobacter	OTU2897	7	12	5	0	0	0	3	0	0	5	13	11	0	0	0	0	0	0	56
d__Bacteria	k__norank_d__Bacteria	p__unclassified_k__norank_d__Bacteria	c__unclassified_k__norank_d__Bacteria	o__unclassified_k__norank_d__Bacteria	f__unclassified_k__norank_d__Bacteria	g__unclassified_k__norank_d__Bacteria	s__unclassified_k__norank_d__Bacteria	OTU1075	1	1	0	0	0	0	0	0	0	0	0	0	0	0	0	0	0	0	2
d__Bacteria	k__norank_d__Bacteria	p__unclassified_k__norank_d__Bacteria	c__unclassified_k__norank_d__Bacteria	o__unclassified_k__norank_d__Bacteria	f__unclassified_k__norank_d__Bacteria	g__unclassified_k__norank_d__Bacteria	s__unclassified_k__norank_d__Bacteria	OTU4597	1	0	0	0	0	0	1	0	0	0	2	1	0	0	0	0	0	0	5
d__Bacteria	k__norank_d__Bacteria	p__Patescibacteria	c__Saccharimonadia	o__Saccharimonadales	f__Saccharimonadaceae	g__norank_f__Saccharimonadaceae	s__uncultured_bacterium_g__norank_f__Saccharimonadaceae	OTU3918	1	5	4	3	2	0	1	0	0	5	9	12	0	1	5	0	0	0	48
d__Bacteria	k__norank_d__Bacteria	p__Proteobacteria	c__Gammaproteobacteria	o__Betaproteobacteriales	f__unclassified_o__Betaproteobacteriales	g__unclassified_o__Betaproteobacteriales	s__unclassified_o__Betaproteobacteriales	OTU5419	2	0	0	0	0	0	0	0	0	3	4	2	0	0	0	0	0	0	11
d__Bacteria	k__norank_d__Bacteria	p__Patescibacteria	c__Saccharimonadia	o__Saccharimonadales	f__norank_o__Saccharimonadales	g__norank_o__Saccharimonadales	s__unclassified_g__norank_o__Saccharimonadales	OTU6231	0	0	0	1	0	0	0	0	0	4	3	0	1	0	0	0	6	0	15
d__Bacteria	k__norank_d__Bacteria	p__Chloroflexi	c__Chloroflexia	o__Chloroflexales	f__Roseiflexaceae	g__norank_f__Roseiflexaceae	s__uncultured_bacterium_g__norank_f__Roseiflexaceae	OTU3747	0	0	0	0	0	0	2	0	0	3	1	1	0	0	0	0	0	0	7
d__Bacteria	k__norank_d__Bacteria	p__Margulisbacteria	c__norank_p__Margulisbacteria	o__norank_p__Margulisbacteria	f__norank_p__Margulisbacteria	g__norank_p__Margulisbacteria	s__unclassified_g__norank_p__Margulisbacteria	OTU5491	0	0	0	0	0	0	0	0	0	2	0	2	0	0	0	0	0	0	4
d__Bacteria	k__norank_d__Bacteria	p__Cyanobacteria	c__Oxyphotobacteria	o__Chloroplast	f__norank_o__Chloroplast	g__norank_o__Chloroplast	s__unclassified_g__norank_o__Chloroplast	OTU2627	0	0	0	1	0	2	0	0	0	0	0	0	0	0	0	0	0	0	3
d__Bacteria	k__norank_d__Bacteria	p__Proteobacteria	c__Gammaproteobacteria	o__Xanthomonadales	f__Xanthomonadaceae	g__Arenimonas	s__uncultured_bacterium_g__Arenimonas	OTU3821	0	1	0	0	0	0	0	0	0	3	0	0	0	0	0	0	0	0	4
d__Bacteria	k__norank_d__Bacteria	p__Fibrobacteres	c__Fibrobacteria	o__Fibrobacterales	f__Fibrobacteraceae	g__possible_genus_06	s__unclassified_g__possible_genus_06	OTU4588	0	0	0	0	0	0	0	0	0	0	2	2	0	0	0	0	0	0	4
d__Bacteria	k__norank_d__Bacteria	p__Chloroflexi	c__Anaerolineae	o__ADurb.Bin180	f__norank_o__ADurb.Bin180	g__norank_o__ADurb.Bin180	s__uncultured_bacterium_SJA-68	OTU586	1	0	1	0	0	0	1	0	0	0	0	0	0	0	0	0	0	0	3
d__Bacteria	k__norank_d__Bacteria	p__Proteobacteria	c__Deltaproteobacteria	o__Myxococcales	f__bacteriap25	g__norank_f__bacteriap25	s__unclassified_g__norank_f__bacteriap25	OTU3737	3	0	1	0	0	0	3	0	0	6	1	6	0	0	0	0	0	0	20
d__Bacteria	k__norank_d__Bacteria	p__Proteobacteria	c__Gammaproteobacteria	o__Pseudomonadales	f__Pseudomonadaceae	g__Pseudomonas	s__unclassified_g__Pseudomonas	OTU211	12	4	11	0	0	0	0	0	0	7	0	1	0	0	0	0	2	0	37
d__Bacteria	k__norank_d__Bacteria	p__Acidobacteria	c__Holophagae	o__Holophagales	f__Holophagaceae	g__unclassified_f__Holophagaceae	s__unclassified_f__Holophagaceae	OTU4376	0	0	0	0	0	0	0	0	0	1	5	0	0	0	0	0	0	0	6
d__Bacteria	k__norank_d__Bacteria	p__Lentisphaerae	c__Oligosphaeria	o__Oligosphaerales	f__Lenti-02	g__norank_f__Lenti-02	s__uncultured_bacterium_g__norank_f__Lenti-02	OTU828	1	12	4	0	0	0	0	0	0	0	2	2	0	0	0	0	0	0	21
d__Bacteria	k__norank_d__Bacteria	p__Actinobacteria	c__Actinobacteria	o__Gaiellales	f__norank_o__Gaiellales	g__norank_o__Gaiellales	s__unclassified_g__norank_o__Gaiellales	OTU4704	11	7	8	0	1	0	2	0	0	16	28	7	3	2	0	2	0	0	87
d__Bacteria	k__norank_d__Bacteria	p__Proteobacteria	c__Gammaproteobacteria	o__Methylococcales	f__Methylomonaceae	g__unclassified_f__Methylomonaceae	s__unclassified_f__Methylomonaceae	OTU6308	1	1	0	0	0	0	0	2	1	1	0	0	0	0	0	1	0	3	10
d__Bacteria	k__norank_d__Bacteria	p__Proteobacteria	c__Deltaproteobacteria	o__Desulfobacterales	f__Desulfobulbaceae	g__Desulfobulbus	s__uncultured_Desulfobulbus_sp._g__Desulfobulbus	OTU3256	32	44	30	3	1	1	10	0	0	35	80	54	2	4	7	0	0	4	307
d__Bacteria	k__norank_d__Bacteria	p__Cyanobacteria	c__Oxyphotobacteria	o__Nostocales	f__Microcystaceae	g__Snowella_0TU37S04	s__uncultured_bacterium_g__Snowella_0TU37S04	OTU6123	0	0	0	2	4	0	0	2	1	0	0	0	1	0	0	0	1	0	11
d__Bacteria	k__norank_d__Bacteria	p__Spirochaetes	c__Spirochaetia	o__Spirochaetales	f__Spirochaetaceae	g__M2PT2-76_termite_group	s__uncultured_bacterium_g__M2PT2-76_termite_group	OTU1684	0	5	2	0	0	0	0	0	0	0	0	0	0	0	0	0	0	0	7
d__Bacteria	k__norank_d__Bacteria	p__Actinobacteria	c__Actinobacteria	o__Gaiellales	f__Gaiellaceae	g__Gaiella	s__unclassified_g__Gaiella	OTU5376	14	14	6	0	0	0	5	0	2	19	17	9	0	0	0	0	2	0	88
d__Bacteria	k__norank_d__Bacteria	p__Firmicutes	c__Clostridia	o__Clostridiales	f__Clostridiaceae_1	g__unclassified_f__Clostridiaceae_1	s__unclassified_f__Clostridiaceae_1	OTU3193	0	0	0	1	0	0	0	0	1	0	0	0	0	0	0	1	0	0	3
d__Bacteria	k__norank_d__Bacteria	p__Proteobacteria	c__Gammaproteobacteria	o__Betaproteobacteriales	f__Burkholderiaceae	g__norank_f__Burkholderiaceae	s__uncultured_prokaryote_g__norank_f__Burkholderiaceae	OTU5191	223	452	187	3	8	0	24	2	1	159	171	124	16	15	20	3	5	0	1413
d__Bacteria	k__norank_d__Bacteria	p__Actinobacteria	c__Actinobacteria	o__Microtrichales	f__norank_o__Microtrichales	g__norank_o__Microtrichales	s__unclassified_g__norank_o__Microtrichales	OTU1200	12	15	14	0	0	0	2	0	0	13	15	10	1	0	0	1	0	0	83
d__Bacteria	k__norank_d__Bacteria	p__Gemmatimonadetes	c__Gemmatimonadetes	o__Gemmatimonadales	f__Gemmatimonadaceae	g__norank_f__Gemmatimonadaceae	s__uncultured_Nitrospira_sp._g__norank_f__Gemmatimonadaceae	OTU1434	5	1	20	0	0	1	3	0	0	10	10	10	0	0	0	0	0	0	60
d__Bacteria	k__norank_d__Bacteria	p__Proteobacteria	c__Alphaproteobacteria	o__Rickettsiales	f__Mitochondria	g__norank_f__Mitochondria	s__unclassified_g__norank_f__Mitochondria	OTU2422	0	0	0	13	5	3	0	0	0	0	0	0	0	0	0	0	0	0	21
d__Bacteria	k__norank_d__Bacteria	p__Acidobacteria	c__Holophagae	o__Subgroup_7	f__norank_o__Subgroup_7	g__norank_o__Subgroup_7	s__uncultured_Thermaerobacter_sp.	OTU1416	23	14	15	0	0	1	0	0	0	13	7	16	0	0	1	0	0	0	90
d__Bacteria	k__norank_d__Bacteria	p__Planctomycetes	c__OM190	o__norank_c__OM190	f__norank_c__OM190	g__norank_c__OM190	s__unclassified_g__norank_c__OM190	OTU370	3	4	0	0	0	0	0	0	0	0	0	0	0	0	0	0	0	0	7
d__Bacteria	k__norank_d__Bacteria	p__Proteobacteria	c__Alphaproteobacteria	o__Rhodospirillales	f__norank_o__Rhodospirillales	g__norank_o__Rhodospirillales	s__uncultured_soil_bacterium_g__norank_o__Rhodospirillales	OTU2687	0	0	0	0	0	2	0	0	0	0	0	0	0	0	0	0	0	0	2
d__Bacteria	k__norank_d__Bacteria	p__Acidobacteria	c__Subgroup_6	o__norank_c__Subgroup_6	f__norank_c__Subgroup_6	g__norank_c__Subgroup_6	s__unclassified_g__norank_c__Subgroup_6	OTU1978	6	7	3	0	0	0	0	0	0	2	6	4	0	1	0	0	0	0	29
d__Bacteria	k__norank_d__Bacteria	p__Chloroflexi	c__Anaerolineae	o__SBR1031	f__A4b	g__norank_f__A4b	s__uncultured_bacterium_g__norank_f__A4b	OTU555	2	1	2	0	0	0	1	0	0	4	7	11	0	0	0	0	0	0	28
d__Bacteria	k__norank_d__Bacteria	p__Chloroflexi	c__Anaerolineae	o__SBR1031	f__A4b	g__norank_f__A4b	s__unclassified_g__norank_f__A4b	OTU1925	2	1	12	0	0	0	0	0	0	0	0	0	0	0	0	0	0	0	15
d__Bacteria	k__norank_d__Bacteria	p__Proteobacteria	c__Gammaproteobacteria	o__Betaproteobacteriales	f__Gallionellaceae	g__Sideroxydans	s__unclassified_g__Sideroxydans	OTU4665	13	3	21	0	0	0	4	0	0	16	14	22	0	0	0	0	0	0	93
d__Bacteria	k__norank_d__Bacteria	p__Chloroflexi	c__Anaerolineae	o__SBR1031	f__norank_o__SBR1031	g__norank_o__SBR1031	s__uncultured_Gemmatimonadetes_bacterium_g__norank_o__SBR1031	OTU498	3	1	11	0	0	0	0	0	0	6	6	6	0	0	0	0	0	0	33
d__Bacteria	k__norank_d__Bacteria	p__Proteobacteria	c__Gammaproteobacteria	o__Legionellales	f__Legionellaceae	g__Legionella	s__uncultured_bacterium_g__Legionella	OTU6067	0	0	0	0	0	0	0	0	0	0	0	0	0	0	1	0	4	0	5
d__Bacteria	k__norank_d__Bacteria	p__Acidobacteria	c__Subgroup_6	o__norank_c__Subgroup_6	f__norank_c__Subgroup_6	g__norank_c__Subgroup_6	s__unclassified_g__norank_c__Subgroup_6	OTU1749	4	0	11	0	0	0	0	0	0	3	1	4	0	0	0	0	0	0	23
d__Bacteria	k__norank_d__Bacteria	p__Acidobacteria	c__Subgroup_6	o__norank_c__Subgroup_6	f__norank_c__Subgroup_6	g__norank_c__Subgroup_6	s__unclassified_g__norank_c__Subgroup_6	OTU1746	20	4	18	0	0	0	1	0	0	11	15	15	0	0	0	0	0	0	84
d__Bacteria	k__norank_d__Bacteria	p__Acidobacteria	c__Subgroup_6	o__norank_c__Subgroup_6	f__norank_c__Subgroup_6	g__norank_c__Subgroup_6	s__unclassified_g__norank_c__Subgroup_6	OTU1743	11	2	15	0	0	0	0	0	0	6	6	10	0	0	0	0	0	0	50
d__Bacteria	k__norank_d__Bacteria	p__Bacteroidetes	c__Bacteroidia	o__Bacteroidales	f__Bacteroidetes_vadinHA17	g__norank_f__Bacteroidetes_vadinHA17	s__uncultured_Bacteroidales_bacterium_g__norank_f__Bacteroidetes_vadinHA17	OTU580	7	0	10	0	0	0	0	0	0	0	0	0	0	0	0	0	0	0	17
d__Bacteria	k__norank_d__Bacteria	p__Firmicutes	c__Clostridia	o__Clostridiales	f__Lachnospiraceae	g__Lachnospiraceae_NK4A136_group	s__unclassified_g__Lachnospiraceae_NK4A136_group	OTU3036	0	0	0	0	0	0	2	0	0	0	0	0	0	0	0	0	0	0	2
d__Bacteria	k__norank_d__Bacteria	p__Proteobacteria	c__Deltaproteobacteria	o__Bdellovibrionales	f__Bdellovibrionaceae	g__OM27_clade	s__unclassified_g__OM27_clade	OTU5323	0	0	0	0	0	0	0	0	0	0	1	1	0	0	0	0	0	0	2
d__Bacteria	k__norank_d__Bacteria	p__Verrucomicrobia	c__Verrucomicrobiae	o__Chthoniobacterales	f__Xiphinematobacteraceae	g__Candidatus_Xiphinematobacter	s__metagenome_g__Candidatus_Xiphinematobacter	OTU17	36	25	18	1	0	0	4	0	0	15	34	22	0	0	0	0	4	0	159
d__Bacteria	k__norank_d__Bacteria	p__Planctomycetes	c__Planctomycetacia	o__Gemmatales	f__Gemmataceae	g__norank_f__Gemmataceae	s__uncultured_prokaryote_g__norank_f__Gemmataceae	OTU5574	0	0	0	24	24	4	0	2	2	1	0	0	179	201	365	2	9	2	815
d__Bacteria	k__norank_d__Bacteria	p__Verrucomicrobia	c__Verrucomicrobiae	o__Pedosphaerales	f__Pedosphaeraceae	g__norank_f__Pedosphaeraceae	s__unclassified_g__norank_f__Pedosphaeraceae	OTU4841	0	0	0	0	0	0	1	0	0	4	13	21	0	0	1	0	0	0	40
d__Bacteria	k__norank_d__Bacteria	p__Chloroflexi	c__JG30-KF-CM66	o__norank_c__JG30-KF-CM66	f__norank_c__JG30-KF-CM66	g__norank_c__JG30-KF-CM66	s__uncultured_bacterium_g__norank_c__JG30-KF-CM66	OTU583	2	0	2	0	0	0	0	0	0	2	0	1	0	0	0	0	0	0	7
d__Bacteria	k__norank_d__Bacteria	p__Verrucomicrobia	c__Verrucomicrobiae	o__Pedosphaerales	f__Pedosphaeraceae	g__norank_f__Pedosphaeraceae	s__unclassified_g__norank_f__Pedosphaeraceae	OTU5136	4	0	0	0	0	0	0	0	0	1	5	5	0	0	0	0	0	0	15
d__Bacteria	k__norank_d__Bacteria	p__Proteobacteria	c__Gammaproteobacteria	o__Diplorickettsiales	f__Diplorickettsiaceae	g__Diplorickettsia	s__unclassified_g__Diplorickettsia	OTU2251	1	0	0	1	0	1	0	0	0	0	0	0	0	0	0	0	0	0	3
d__Bacteria	k__norank_d__Bacteria	p__Acidobacteria	c__Subgroup_17	o__norank_c__Subgroup_17	f__norank_c__Subgroup_17	g__norank_c__Subgroup_17	s__unclassified_g__norank_c__Subgroup_17	OTU1479	0	2	2	0	0	0	0	0	0	0	0	1	0	0	0	0	0	0	5
d__Bacteria	k__norank_d__Bacteria	p__Bacteroidetes	c__Bacteroidia	o__Sphingobacteriales	f__NS11-12_marine_group	g__norank_f__NS11-12_marine_group	s__uncultured_bacterium_g__norank_f__NS11-12_marine_group	OTU5847	0	1	0	0	0	0	0	1	0	1	0	1	4	0	3	0	0	0	11
d__Bacteria	k__norank_d__Bacteria	p__Bacteroidetes	c__Bacteroidia	o__Sphingobacteriales	f__NS11-12_marine_group	g__norank_f__NS11-12_marine_group	s__uncultured_bacterium_g__norank_f__NS11-12_marine_group	OTU5846	0	0	0	0	1	0	0	0	0	1	2	1	4	4	4	0	0	0	17
d__Bacteria	k__norank_d__Bacteria	p__unclassified_k__norank_d__Bacteria	c__unclassified_k__norank_d__Bacteria	o__unclassified_k__norank_d__Bacteria	f__unclassified_k__norank_d__Bacteria	g__unclassified_k__norank_d__Bacteria	s__unclassified_k__norank_d__Bacteria	OTU2780	0	0	0	0	0	3	0	0	0	0	0	0	0	0	0	0	0	0	3
d__Bacteria	k__norank_d__Bacteria	p__Proteobacteria	c__Alphaproteobacteria	o__unclassified_c__Alphaproteobacteria	f__unclassified_c__Alphaproteobacteria	g__unclassified_c__Alphaproteobacteria	s__unclassified_c__Alphaproteobacteria	OTU4530	14	20	11	0	0	0	3	0	0	16	13	14	0	0	0	0	0	0	91
d__Bacteria	k__norank_d__Bacteria	p__Proteobacteria	c__Deltaproteobacteria	o__SAR324_cladeMarine_group_B	f__norank_o__SAR324_cladeMarine_group_B	g__norank_o__SAR324_cladeMarine_group_B	s__uncultured_soil_bacterium_g__norank_o__SAR324_cladeMarine_group_B	OTU1917	1	1	2	0	0	0	0	0	0	0	0	0	0	0	1	0	0	0	5
d__Bacteria	k__norank_d__Bacteria	p__Chloroflexi	c__Anaerolineae	o__SBR1031	f__norank_o__SBR1031	g__norank_o__SBR1031	s__unclassified_g__norank_o__SBR1031	OTU308	48	39	65	0	0	0	3	0	0	16	19	27	0	1	0	0	0	0	218
d__Bacteria	k__norank_d__Bacteria	p__Chloroflexi	c__Anaerolineae	o__SBR1031	f__norank_o__SBR1031	g__norank_o__SBR1031	s__unclassified_g__norank_o__SBR1031	OTU654	31	158	17	0	0	0	0	0	0	6	4	9	0	0	0	0	0	0	225
d__Bacteria	k__norank_d__Bacteria	p__Firmicutes	c__Clostridia	o__Clostridiales	f__Peptococcaceae	g__norank_f__Peptococcaceae	s__unclassified_g__norank_f__Peptococcaceae	OTU3519	0	0	0	0	0	0	0	0	0	1	1	2	1	0	0	0	0	0	5
d__Bacteria	k__norank_d__Bacteria	p__Cyanobacteria	c__Oxyphotobacteria	o__Chloroplast	f__norank_o__Chloroplast	g__norank_o__Chloroplast	s__Lepocinclis_sp._Songdang060709M	OTU5887	0	0	0	1	0	0	0	0	0	0	0	1	2	0	8	0	2	0	14
d__Bacteria	k__norank_d__Bacteria	p__Bacteroidetes	c__Ignavibacteria	o__Kryptoniales	f__BSV26	g__norank_f__BSV26	s__unclassified_g__norank_f__BSV26	OTU3635	3	17	3	0	0	0	0	0	0	4	1	3	0	0	1	0	0	0	32
d__Bacteria	k__norank_d__Bacteria	p__Bacteroidetes	c__Bacteroidia	o__Sphingobacteriales	f__unclassified_o__Sphingobacteriales	g__unclassified_o__Sphingobacteriales	s__unclassified_o__Sphingobacteriales	OTU4985	0	0	0	0	0	0	0	0	0	0	1	4	0	0	0	0	0	0	5
d__Bacteria	k__norank_d__Bacteria	p__Proteobacteria	c__Deltaproteobacteria	o__Bdellovibrionales	f__Bdellovibrionaceae	g__OM27_clade	s__uncultured_bacterium_g__OM27_clade	OTU335	1	1	0	0	0	0	0	0	0	0	1	0	0	0	0	0	0	0	3
d__Bacteria	k__norank_d__Bacteria	p__unclassified_k__norank_d__Bacteria	c__unclassified_k__norank_d__Bacteria	o__unclassified_k__norank_d__Bacteria	f__unclassified_k__norank_d__Bacteria	g__unclassified_k__norank_d__Bacteria	s__unclassified_k__norank_d__Bacteria	OTU5786	0	0	0	0	0	0	0	0	0	0	0	0	0	8	17	0	0	0	25
d__Bacteria	k__norank_d__Bacteria	p__Chloroflexi	c__Anaerolineae	o__SBR1031	f__norank_o__SBR1031	g__norank_o__SBR1031	s__uncultured_soil_bacterium_g__norank_o__SBR1031	OTU885	0	3	0	0	0	0	0	0	0	0	0	0	0	0	0	0	0	0	3
d__Bacteria	k__norank_d__Bacteria	p__Chlamydiae	c__Chlamydiae	o__Chlamydiales	f__cvE6	g__norank_f__cvE6	s__metagenome_g__norank_f__cvE6	OTU1210	0	2	0	0	0	0	0	0	0	0	0	0	0	0	1	0	0	0	3
d__Bacteria	k__norank_d__Bacteria	p__Armatimonadetes	c__norank_p__Armatimonadetes	o__norank_p__Armatimonadetes	f__norank_p__Armatimonadetes	g__norank_p__Armatimonadetes	s__unclassified_g__norank_p__Armatimonadetes	OTU5899	1	1	0	0	0	0	1	0	0	0	1	0	0	0	2	1	0	0	7
d__Bacteria	k__norank_d__Bacteria	p__Chloroflexi	c__OLB14	o__norank_c__OLB14	f__norank_c__OLB14	g__norank_c__OLB14	s__uncultured_bacterium_g__norank_c__OLB14	OTU1651	1	1	3	0	0	0	2	0	0	0	2	0	1	0	0	0	0	0	10
d__Bacteria	k__norank_d__Bacteria	p__Proteobacteria	c__Deltaproteobacteria	o__MBNT15	f__norank_o__MBNT15	g__norank_o__MBNT15	s__uncultured_Myxococcales_bacterium_g__norank_o__MBNT15	OTU1744	10	7	14	0	0	0	3	0	0	1	4	3	0	0	0	0	0	0	42
d__Bacteria	k__norank_d__Bacteria	p__Acidobacteria	c__Subgroup_6	o__norank_c__Subgroup_6	f__norank_c__Subgroup_6	g__norank_c__Subgroup_6	s__uncultured_bacterium_g__norank_c__Subgroup_6	OTU3847	2	8	2	1	0	0	0	0	0	6	12	3	0	0	1	0	0	0	35
d__Bacteria	k__norank_d__Bacteria	p__Chloroflexi	c__Anaerolineae	o__RBG-13-54-9	f__norank_o__RBG-13-54-9	g__norank_o__RBG-13-54-9	s__metagenome_g__norank_o__RBG-13-54-9	OTU144	15	30	20	0	0	0	5	0	0	10	20	25	0	0	0	0	0	0	125
d__Bacteria	k__norank_d__Bacteria	p__Chloroflexi	c__Anaerolineae	o__unclassified_c__Anaerolineae	f__unclassified_c__Anaerolineae	g__unclassified_c__Anaerolineae	s__unclassified_c__Anaerolineae	OTU2097	0	0	3	0	0	0	0	0	0	0	0	0	0	0	0	0	0	0	3
d__Bacteria	k__norank_d__Bacteria	p__Chloroflexi	c__Anaerolineae	o__Caldilineales	f__Caldilineaceae	g__norank_f__Caldilineaceae	s__metagenome_g__norank_f__Caldilineaceae	OTU702	40	37	24	0	0	0	11	0	0	27	49	28	1	3	0	0	0	0	220
d__Bacteria	k__norank_d__Bacteria	p__Acidobacteria	c__Holophagae	o__Subgroup_7	f__norank_o__Subgroup_7	g__norank_o__Subgroup_7	s__uncultured_bacterium_g__norank_o__Subgroup_7	OTU3817	120	39	284	2	1	0	13	0	0	56	69	59	1	0	2	0	0	0	646
d__Bacteria	k__norank_d__Bacteria	p__Cyanobacteria	c__Sericytochromatia	o__norank_c__Sericytochromatia	f__norank_c__Sericytochromatia	g__norank_c__Sericytochromatia	s__uncultured_bacterium_g__norank_c__Sericytochromatia	OTU6042	0	0	0	0	0	0	0	0	0	0	0	0	0	0	0	4	0	0	4
d__Bacteria	k__norank_d__Bacteria	p__Acidobacteria	c__Thermoanaerobaculia	o__Thermoanaerobaculales	f__Thermoanaerobaculaceae	g__Subgroup_10	s__unclassified_g__Subgroup_10	OTU447	9	5	2	0	0	0	1	0	0	0	3	0	0	0	0	0	0	0	20
d__Bacteria	k__norank_d__Bacteria	p__Chloroflexi	c__Anaerolineae	o__SBR1031	f__norank_o__SBR1031	g__norank_o__SBR1031	s__unclassified_g__norank_o__SBR1031	OTU3828	57	26	87	0	1	0	7	0	0	34	33	19	0	0	0	0	0	0	264
d__Bacteria	k__norank_d__Bacteria	p__Bacteroidetes	c__Bacteroidia	o__Flavobacteriales	f__Flavobacteriaceae	g__Flavobacterium	s__unclassified_g__Flavobacterium	OTU3101	3	1	1	16	20	4	4	18	0	7	7	6	7	6	11	0	51	0	162
d__Bacteria	k__norank_d__Bacteria	p__unclassified_k__norank_d__Bacteria	c__unclassified_k__norank_d__Bacteria	o__unclassified_k__norank_d__Bacteria	f__unclassified_k__norank_d__Bacteria	g__unclassified_k__norank_d__Bacteria	s__unclassified_k__norank_d__Bacteria	OTU5433	0	0	0	0	0	0	0	0	0	1	0	2	0	0	0	0	0	0	3
d__Bacteria	k__norank_d__Bacteria	p__Proteobacteria	c__Deltaproteobacteria	o__Bdellovibrionales	f__Bdellovibrionaceae	g__Bdellovibrio	s__metagenome_g__Bdellovibrio	OTU2399	0	0	0	1	2	0	0	0	0	0	0	0	0	0	0	0	0	0	3
d__Bacteria	k__norank_d__Bacteria	p__Proteobacteria	c__Gammaproteobacteria	o__Methylococcales	f__Methylococcaceae	g__Candidatus_Methylospira	s__uncultured_bacterium_g__Candidatus_Methylospira	OTU4129	0	5	0	0	0	0	0	0	0	0	2	0	0	0	0	0	0	0	7
d__Bacteria	k__norank_d__Bacteria	p__Bacteroidetes	c__Bacteroidia	o__Bacteroidales	f__SB-5	g__norank_f__SB-5	s__uncultured_bacterium_g__norank_f__SB-5	OTU4437	0	3	1	0	0	0	0	0	0	7	18	14	0	0	0	0	0	0	43
d__Bacteria	k__norank_d__Bacteria	p__Proteobacteria	c__Alphaproteobacteria	o__Acetobacterales	f__Elioraeaceae	g__Elioraea	s__uncultured_bacterium_g__Elioraea	OTU5394	0	1	0	0	0	0	0	0	0	0	2	2	0	0	0	0	0	0	5
d__Bacteria	k__norank_d__Bacteria	p__Proteobacteria	c__Gammaproteobacteria	o__Betaproteobacteriales	f__Burkholderiaceae	g__Sphaerotilus	s__unclassified_g__Sphaerotilus	OTU2548	0	0	0	54	50	0	0	0	0	0	0	0	9	6	6	0	0	0	125
d__Bacteria	k__norank_d__Bacteria	p__Cyanobacteria	c__Oxyphotobacteria	o__Chloroplast	f__norank_o__Chloroplast	g__norank_o__Chloroplast	s__Spirogyra_pratensis	OTU2906	0	5	1	0	0	0	5	0	0	0	0	0	0	0	0	0	0	0	11
d__Bacteria	k__norank_d__Bacteria	p__Gemmatimonadetes	c__Gemmatimonadetes	o__Gemmatimonadales	f__Gemmatimonadaceae	g__norank_f__Gemmatimonadaceae	s__unclassified_g__norank_f__Gemmatimonadaceae	OTU3596	0	0	0	0	0	0	0	0	0	4	4	6	0	0	0	0	0	0	14
d__Bacteria	k__norank_d__Bacteria	p__Proteobacteria	c__Gammaproteobacteria	o__unclassified_c__Gammaproteobacteria	f__unclassified_c__Gammaproteobacteria	g__unclassified_c__Gammaproteobacteria	s__unclassified_c__Gammaproteobacteria	OTU2943	0	0	0	0	0	0	1	0	0	0	0	1	0	0	0	0	0	0	2
d__Bacteria	k__norank_d__Bacteria	p__Chloroflexi	c__Anaerolineae	o__RBG-13-54-9	f__norank_o__RBG-13-54-9	g__norank_o__RBG-13-54-9	s__uncultured_bacterium_UASB_TL14	OTU663	1	2	1	0	0	0	0	0	0	0	0	0	0	0	0	0	0	0	4
d__Bacteria	k__norank_d__Bacteria	p__Firmicutes	c__Clostridia	o__Clostridiales	f__Ruminococcaceae	g__unclassified_f__Ruminococcaceae	s__unclassified_f__Ruminococcaceae	OTU5180	2	3	1	0	0	0	0	0	0	9	7	4	0	1	0	0	0	0	27
d__Bacteria	k__norank_d__Bacteria	p__Acidobacteria	c__Subgroup_22	o__norank_c__Subgroup_22	f__norank_c__Subgroup_22	g__norank_c__Subgroup_22	s__uncultured_organism_g__norank_c__Subgroup_22	OTU3032	0	0	0	0	0	0	1	0	0	5	4	6	0	0	0	0	0	0	16
d__Bacteria	k__norank_d__Bacteria	p__Firmicutes	c__Clostridia	o__Clostridiales	f__Ruminococcaceae	g__Ruminococcaceae_UCG-013	s__uncultured_Firmicutes_bacterium_g__Ruminococcaceae_UCG-013	OTU2620	0	0	0	0	0	2	0	0	0	0	0	0	0	0	0	0	0	0	2
d__Bacteria	k__norank_d__Bacteria	p__TA06	c__norank_p__TA06	o__norank_p__TA06	f__norank_p__TA06	g__norank_p__TA06	s__uncultured_soil_bacterium_g__norank_p__TA06	OTU3772	25	14	33	0	0	0	4	0	0	8	5	6	0	0	0	0	0	0	95
d__Bacteria	k__norank_d__Bacteria	p__Acidobacteria	c__Acidobacteriia	o__Solibacterales	f__Solibacteraceae_Subgroup_3	g__unclassified_f__Solibacteraceae_Subgroup_3	s__unclassified_f__Solibacteraceae_Subgroup_3	OTU4501	3	2	2	0	0	0	0	0	0	7	3	2	0	0	0	0	0	0	19
d__Bacteria	k__norank_d__Bacteria	p__Proteobacteria	c__Deltaproteobacteria	o__Myxococcales	f__Haliangiaceae	g__Haliangium	s__uncultured_soil_bacterium_g__Haliangium	OTU3716	7	5	6	0	0	0	4	0	0	14	8	8	0	0	0	0	0	0	52
d__Bacteria	k__norank_d__Bacteria	p__Patescibacteria	c__WS6_Dojkabacteria	o__norank_c__WS6_Dojkabacteria	f__norank_c__WS6_Dojkabacteria	g__norank_c__WS6_Dojkabacteria	s__uncultured_bacterium_g__norank_c__WS6_Dojkabacteria	OTU1025	0	7	1	0	0	0	0	0	0	0	0	0	0	0	0	0	0	0	8
d__Bacteria	k__norank_d__Bacteria	p__Proteobacteria	c__Deltaproteobacteria	o__Myxococcales	f__BIrii41	g__norank_f__BIrii41	s__unclassified_g__norank_f__BIrii41	OTU5379	0	1	0	0	0	0	2	0	0	1	2	6	0	0	0	0	0	0	12
d__Bacteria	k__norank_d__Bacteria	p__Proteobacteria	c__Deltaproteobacteria	o__Sva0485	f__norank_o__Sva0485	g__norank_o__Sva0485	s__uncultured_prokaryote_g__norank_o__Sva0485	OTU1841	3	1	5	0	0	0	1	0	0	0	2	1	0	0	0	0	0	0	13
d__Bacteria	k__norank_d__Bacteria	p__Chloroflexi	c__Anaerolineae	o__Caldilineales	f__Caldilineaceae	g__norank_f__Caldilineaceae	s__uncultured_bacterium_g__norank_f__Caldilineaceae	OTU626	0	1	0	1	0	0	0	0	0	1	2	1	0	0	0	0	0	0	6
d__Bacteria	k__norank_d__Bacteria	p__Chloroflexi	c__Anaerolineae	o__Ardenticatenales	f__norank_o__Ardenticatenales	g__norank_o__Ardenticatenales	s__unclassified_g__norank_o__Ardenticatenales	OTU5050	3	1	1	0	0	0	0	0	0	0	3	2	0	0	0	0	0	0	10
d__Bacteria	k__norank_d__Bacteria	p__Actinobacteria	c__Actinobacteria	o__norank_c__Actinobacteria	f__norank_c__Actinobacteria	g__norank_c__Actinobacteria	s__unclassified_g__norank_c__Actinobacteria	OTU6194	29	25	34	0	1	0	4	2	1	19	28	14	0	0	1	0	7	0	165
d__Bacteria	k__norank_d__Bacteria	p__Actinobacteria	c__Actinobacteria	o__Gaiellales	f__norank_o__Gaiellales	g__norank_o__Gaiellales	s__uncultured_prokaryote_g__norank_o__Gaiellales	OTU136	2	2	0	0	0	0	0	0	0	0	0	0	0	0	0	0	0	0	4
d__Bacteria	k__norank_d__Bacteria	p__Firmicutes	c__Clostridia	o__Clostridiales	f__Heliobacteriaceae	g__Hydrogenispora	s__unclassified_g__Hydrogenispora	OTU3970	0	2	0	0	0	0	0	0	0	0	2	0	0	0	0	0	0	0	4
d__Bacteria	k__norank_d__Bacteria	p__Chloroflexi	c__Anaerolineae	o__Anaerolineales	f__Anaerolineaceae	g__norank_f__Anaerolineaceae	s__unclassified_g__norank_f__Anaerolineaceae	OTU5737	95	80	107	2	2	0	17	0	0	21	91	74	3	8	10	0	0	0	510
d__Bacteria	k__norank_d__Bacteria	p__Cyanobacteria	c__Oxyphotobacteria	o__Oxyphotobacteria_Incertae_Sedis	f__unclassified_o__Oxyphotobacteria_Incertae_Sedis	g__unclassified_o__Oxyphotobacteria_Incertae_Sedis	s__unclassified_o__Oxyphotobacteria_Incertae_Sedis	OTU735	4	7	2	0	0	0	2	0	1	4	3	1	0	0	0	0	0	0	24
d__Bacteria	k__norank_d__Bacteria	p__Bacteroidetes	c__Ignavibacteria	o__OPB56	f__norank_o__OPB56	g__norank_o__OPB56	s__metagenome_g__norank_o__OPB56	OTU2396	0	0	0	7	8	2	0	0	0	0	0	0	3	1	1	0	0	0	22
d__Bacteria	k__norank_d__Bacteria	p__Chlamydiae	c__Chlamydiae	o__Chlamydiales	f__Simkaniaceae	g__norank_f__Simkaniaceae	s__unclassified_g__norank_f__Simkaniaceae	OTU369	1	0	3	0	0	0	0	0	0	0	0	0	0	0	0	0	0	0	4
d__Bacteria	k__norank_d__Bacteria	p__Proteobacteria	c__Deltaproteobacteria	o__Myxococcales	f__Haliangiaceae	g__Haliangium	s__unclassified_g__Haliangium	OTU4921	1	0	4	0	0	0	1	0	0	1	3	4	0	0	0	0	0	0	14
d__Bacteria	k__norank_d__Bacteria	p__Acidobacteria	c__Subgroup_6	o__norank_c__Subgroup_6	f__norank_c__Subgroup_6	g__norank_c__Subgroup_6	s__uncultured_bacterium_g__norank_c__Subgroup_6	OTU3266	17	12	8	1	0	0	2	0	0	17	13	12	0	0	0	0	0	0	82
d__Bacteria	k__norank_d__Bacteria	p__Planctomycetes	c__Planctomycetacia	o__Gemmatales	f__Gemmataceae	g__norank_f__Gemmataceae	s__unclassified_g__norank_f__Gemmataceae	OTU3391	0	0	0	0	0	0	1	0	0	1	1	0	0	0	1	0	0	0	4
d__Bacteria	k__norank_d__Bacteria	p__Spirochaetes	c__Spirochaetia	o__Spirochaetales	f__Spirochaetaceae	g__Spirochaeta_2	s__uncultured_bacterium_g__Spirochaeta_2	OTU1895	5	6	3	0	0	0	3	0	0	3	2	2	0	0	0	0	0	0	24
d__Bacteria	k__norank_d__Bacteria	p__Cyanobacteria	c__Oxyphotobacteria	o__Chloroplast	f__norank_o__Chloroplast	g__norank_o__Chloroplast	s__unclassified_g__norank_o__Chloroplast	OTU2810	0	0	0	0	0	0	1	0	0	0	0	1	0	0	0	0	0	0	2
d__Bacteria	k__norank_d__Bacteria	p__Proteobacteria	c__Gammaproteobacteria	o__Betaproteobacteriales	f__Burkholderiaceae	g__Brachymonas	s__uncultured_bacterium_g__Brachymonas	OTU6039	0	0	0	0	0	0	0	0	0	0	0	0	0	0	0	1	1	0	2
d__Bacteria	k__norank_d__Bacteria	p__Firmicutes	c__Erysipelotrichia	o__Erysipelotrichales	f__Erysipelotrichaceae	g__Solobacterium	s__unclassified_g__Solobacterium	OTU6247	0	0	0	0	0	0	0	0	0	0	0	0	0	0	0	0	0	9	9
d__Bacteria	k__norank_d__Bacteria	p__Chloroflexi	c__Anaerolineae	o__Anaerolineales	f__Anaerolineaceae	g__Anaerolinea	s__uncultured_bacterium_g__Anaerolinea	OTU3471	59	74	81	0	1	0	12	0	0	22	53	65	1	0	1	1	0	0	370
d__Bacteria	k__norank_d__Bacteria	p__Bacteroidetes	c__Bacteroidia	o__Sphingobacteriales	f__NS11-12_marine_group	g__norank_f__NS11-12_marine_group	s__unclassified_g__norank_f__NS11-12_marine_group	OTU2330	0	0	0	3	0	2	0	0	0	0	0	0	0	0	1	0	0	0	6
d__Bacteria	k__norank_d__Bacteria	p__Acidobacteria	c__Acidobacteriia	o__Solibacterales	f__Solibacteraceae_Subgroup_3	g__Bryobacter	s__unclassified_g__Bryobacter	OTU4128	17	9	20	0	0	0	2	0	0	22	22	21	0	1	0	0	0	0	114
d__Bacteria	k__norank_d__Bacteria	p__Bacteroidetes	c__Bacteroidia	o__Bacteroidales	f__SB-5	g__norank_f__SB-5	s__uncultured_bacterium_g__norank_f__SB-5	OTU1849	1	7	3	0	0	0	3	0	0	4	8	4	0	0	0	0	0	0	30
d__Bacteria	k__norank_d__Bacteria	p__Bacteroidetes	c__Bacteroidia	o__Chitinophagales	f__Chitinophagaceae	g__Ferruginibacter	s__unclassified_g__Ferruginibacter	OTU3861	0	0	0	0	0	0	0	0	0	4	0	0	0	0	0	0	0	0	4
d__Bacteria	k__norank_d__Bacteria	p__Proteobacteria	c__Alphaproteobacteria	o__Sphingomonadales	f__Sphingomonadaceae	g__Porphyrobacter	s__unclassified_g__Porphyrobacter	OTU5886	2	10	0	9	11	1	4	0	0	8	4	2	13	10	6	0	0	0	80
d__Bacteria	k__norank_d__Bacteria	p__Actinobacteria	c__Actinobacteria	o__Gaiellales	f__norank_o__Gaiellales	g__norank_o__Gaiellales	s__metagenome_g__norank_o__Gaiellales	OTU474	6	2	0	0	0	0	0	0	0	2	4	0	0	0	0	3	0	0	17
d__Bacteria	k__norank_d__Bacteria	p__Patescibacteria	c__WWE3	o__norank_c__WWE3	f__norank_c__WWE3	g__norank_c__WWE3	s__unclassified_g__norank_c__WWE3	OTU326	2	5	0	0	0	0	0	0	0	0	0	0	0	0	0	0	0	0	7
d__Bacteria	k__norank_d__Bacteria	p__Actinobacteria	c__Actinobacteria	o__Corynebacteriales	f__Mycobacteriaceae	g__Mycobacterium	s__unclassified_g__Mycobacterium	OTU1061	20	13	10	16	11	61	3	0	2	13	23	8	14	23	26	4	9	0	256
d__Bacteria	k__norank_d__Bacteria	p__Firmicutes	c__Bacilli	o__Bacillales	f__Planococcaceae	g__Planomicrobium	s__Planomicrobium_glaciei	OTU3214	2	0	0	0	0	0	3	6	10	0	0	0	0	0	0	0	0	0	21
d__Bacteria	k__norank_d__Bacteria	p__Firmicutes	c__Bacilli	o__Bacillales	f__Paenibacillaceae	g__Paenibacillus	s__unclassified_g__Paenibacillus	OTU5855	2	1	2	0	0	22	0	0	0	0	0	0	0	1	2	0	0	0	30
d__Bacteria	k__norank_d__Bacteria	p__Proteobacteria	c__Deltaproteobacteria	o__Bradymonadales	f__norank_o__Bradymonadales	g__norank_o__Bradymonadales	s__unclassified_g__norank_o__Bradymonadales	OTU1367	1	2	2	0	0	0	0	0	0	2	0	0	0	0	0	0	0	0	7
d__Bacteria	k__norank_d__Bacteria	p__Verrucomicrobia	c__Verrucomicrobiae	o__Verrucomicrobiales	f__Verrucomicrobiaceae	g__Prosthecobacter	s__uncultured_bacterium_g__Prosthecobacter	OTU2287	0	0	0	126	54	1	1	0	0	0	0	1	6	8	17	0	0	0	214
d__Bacteria	k__norank_d__Bacteria	p__Bacteroidetes	c__Ignavibacteria	o__Kryptoniales	f__MSB-3C8	g__norank_f__MSB-3C8	s__uncultured_bacterium_g__norank_f__MSB-3C8	OTU913	0	7	0	0	0	0	0	0	0	1	0	0	0	0	0	0	0	0	8
d__Bacteria	k__norank_d__Bacteria	p__Proteobacteria	c__Gammaproteobacteria	o__Betaproteobacteriales	f__TRA3-20	g__norank_f__TRA3-20	s__uncultured_bacterium_g__norank_f__TRA3-20	OTU2891	7	3	18	0	0	0	5	0	0	10	5	15	0	0	0	1	0	0	64
d__Bacteria	k__norank_d__Bacteria	p__Proteobacteria	c__Deltaproteobacteria	o__Myxococcales	f__Sandaracinaceae	g__Sandaracinus	s__uncultured_bacterium_g__Sandaracinus	OTU632	6	22	4	0	0	0	1	0	2	2	3	0	0	0	0	0	0	0	40
d__Bacteria	k__norank_d__Bacteria	p__Actinobacteria	c__Actinobacteria	o__Micromonosporales	f__Micromonosporaceae	g__Micromonospora	s__Micromonospora_chersina	OTU2619	88	286	74	8	8	129	23	10	14	28	61	18	5	1	2	15	0	3	773
d__Bacteria	k__norank_d__Bacteria	p__Patescibacteria	c__Saccharimonadia	o__Saccharimonadales	f__norank_o__Saccharimonadales	g__norank_o__Saccharimonadales	s__uncultured_bacterium_g__norank_o__Saccharimonadales	OTU1135	4	1	5	0	0	0	0	0	0	0	0	0	0	0	0	0	0	0	10
d__Bacteria	k__norank_d__Bacteria	p__Cyanobacteria	c__Oxyphotobacteria	o__Nostocales	f__Nostocaceae	g__unclassified_f__Nostocaceae	s__unclassified_f__Nostocaceae	OTU1885	0	0	3	0	0	0	0	0	1	0	0	0	0	0	0	0	0	0	4
d__Bacteria	k__norank_d__Bacteria	p__Cyanobacteria	c__Oxyphotobacteria	o__Chloroplast	f__norank_o__Chloroplast	g__norank_o__Chloroplast	s__unclassified_g__norank_o__Chloroplast	OTU5596	0	0	0	0	0	0	0	0	0	0	0	0	1	0	2	0	0	0	3
d__Bacteria	k__norank_d__Bacteria	p__Planctomycetes	c__Planctomycetacia	o__Isosphaerales	f__Isosphaeraceae	g__unclassified_f__Isosphaeraceae	s__unclassified_f__Isosphaeraceae	OTU275	3	1	2	0	0	0	0	0	0	4	1	1	0	0	0	0	0	0	12
d__Bacteria	k__norank_d__Bacteria	p__Proteobacteria	c__Gammaproteobacteria	o__Betaproteobacteriales	f__Burkholderiaceae	g__GKS98_freshwater_group	s__unclassified_g__GKS98_freshwater_group	OTU5560	0	0	0	4	1	0	0	0	0	0	0	0	108	122	106	0	0	0	341
d__Bacteria	k__norank_d__Bacteria	p__Chloroflexi	c__Anaerolineae	o__Anaerolineales	f__Anaerolineaceae	g__Anaerolinea	s__unclassified_g__Anaerolinea	OTU4041	2	4	3	0	0	0	0	0	0	4	25	10	0	1	2	0	0	0	51
d__Bacteria	k__norank_d__Bacteria	p__Planctomycetes	c__Planctomycetacia	o__Isosphaerales	f__Isosphaeraceae	g__unclassified_f__Isosphaeraceae	s__unclassified_f__Isosphaeraceae	OTU278	6	2	3	0	0	0	2	0	0	2	4	4	0	0	0	0	0	0	23
d__Bacteria	k__norank_d__Bacteria	p__Actinobacteria	c__Actinobacteria	o__Corynebacteriales	f__Mycobacteriaceae	g__Mycobacterium	s__unclassified_g__Mycobacterium	OTU2595	13	14	1	2065	2321	13785	77	88	215	14	37	8	911	1134	947	116	263	23	22032
d__Bacteria	k__norank_d__Bacteria	p__Firmicutes	c__Clostridia	o__Clostridiales	f__Clostridiaceae_1	g__norank_f__Clostridiaceae_1	s__unclassified_g__norank_f__Clostridiaceae_1	OTU305	7	7	11	0	0	0	0	0	0	11	3	6	0	0	1	0	0	0	46
d__Bacteria	k__norank_d__Bacteria	p__Rokubacteria	c__NC10	o__Rokubacteriales	f__norank_o__Rokubacteriales	g__norank_o__Rokubacteriales	s__unclassified_g__norank_o__Rokubacteriales	OTU3673	58	27	76	0	1	1	13	0	0	19	38	14	0	1	0	0	0	0	248
d__Bacteria	k__norank_d__Bacteria	p__Proteobacteria	c__Deltaproteobacteria	o__unclassified_c__Deltaproteobacteria	f__unclassified_c__Deltaproteobacteria	g__unclassified_c__Deltaproteobacteria	s__unclassified_c__Deltaproteobacteria	OTU5205	1	2	3	0	0	0	0	0	0	1	4	2	0	0	0	0	0	0	13
d__Bacteria	k__norank_d__Bacteria	p__Bacteroidetes	c__Bacteroidia	o__Cytophagales	f__Microscillaceae	g__norank_f__Microscillaceae	s__uncultured_bacterium_g__norank_f__Microscillaceae	OTU6226	0	0	0	0	0	1	0	0	0	0	0	0	0	0	0	0	17	0	18
d__Bacteria	k__norank_d__Bacteria	p__Cyanobacteria	c__Oxyphotobacteria	o__Nostocales	f__Oscillatoriaceae	g__Phormidium_ETS-05	s__Phormidium_sp._ETS-05	OTU662	0	4	0	0	0	0	0	0	0	0	0	0	0	0	0	0	0	0	4
d__Bacteria	k__norank_d__Bacteria	p__Patescibacteria	c__Saccharimonadia	o__Saccharimonadales	f__norank_o__Saccharimonadales	g__norank_o__Saccharimonadales	s__uncultured_bacterium_g__norank_o__Saccharimonadales	OTU6001	0	0	0	0	0	0	0	0	0	0	0	0	0	0	1	1	0	6	8
d__Bacteria	k__norank_d__Bacteria	p__Patescibacteria	c__Microgenomatia	o__Candidatus_Pacebacteria	f__norank_o__Candidatus_Pacebacteria	g__norank_o__Candidatus_Pacebacteria	s__uncultured_bacterium_g__norank_o__Candidatus_Pacebacteria	OTU1348	0	2	0	0	0	0	0	0	0	1	0	0	0	0	0	0	0	0	3
d__Bacteria	k__norank_d__Bacteria	p__Bacteroidetes	c__Bacteroidia	o__Chitinophagales	f__Chitinophagaceae	g__Flavisolibacter	s__unclassified_g__Flavisolibacter	OTU5157	2	0	2	0	1	0	1	0	0	12	8	5	0	2	0	0	0	0	33
d__Bacteria	k__norank_d__Bacteria	p__Latescibacteria	c__Latescibacteria	o__norank_c__Latescibacteria	f__norank_c__Latescibacteria	g__norank_c__Latescibacteria	s__unclassified_g__norank_c__Latescibacteria	OTU1464	9	30	8	0	0	0	2	0	0	9	8	7	0	0	0	0	0	0	73
d__Bacteria	k__norank_d__Bacteria	p__Cyanobacteria	c__Oxyphotobacteria	o__Chloroplast	f__norank_o__Chloroplast	g__norank_o__Chloroplast	s__Bacillaria_paxillifer	OTU5999	2	2	3	1	0	0	1	1	0	2	4	4	0	0	0	1	1	0	22
d__Bacteria	k__norank_d__Bacteria	p__Chlamydiae	c__Chlamydiae	o__Chlamydiales	f__cvE6	g__norank_f__cvE6	s__uncultured_bacterium_g__norank_f__cvE6	OTU4884	1	1	1	0	0	0	0	0	0	1	1	2	0	0	0	0	0	0	7
d__Bacteria	k__norank_d__Bacteria	p__Proteobacteria	c__Gammaproteobacteria	o__Methylococcales	f__Methylomonaceae	g__Methylomonas	s__uncultured_bacterium_g__Methylomonas	OTU5454	7	1	29	5	1	8	0	2	1	15	12	10	5	2	5	0	0	0	103
d__Bacteria	k__norank_d__Bacteria	p__Patescibacteria	c__ABY1	o__Candidatus_Falkowbacteria	f__norank_o__Candidatus_Falkowbacteria	g__norank_o__Candidatus_Falkowbacteria	s__uncultured_bacterium_g__norank_o__Candidatus_Falkowbacteria	OTU3682	1	6	0	0	0	0	0	0	0	1	1	1	0	1	0	0	0	0	11
d__Bacteria	k__norank_d__Bacteria	p__Firmicutes	c__Clostridia	o__Clostridiales	f__Lachnospiraceae	g__norank_f__Lachnospiraceae	s__unclassified_g__norank_f__Lachnospiraceae	OTU2594	0	0	0	0	0	3	0	3	0	0	0	0	0	0	0	0	0	0	6
d__Bacteria	k__norank_d__Bacteria	p__Chloroflexi	c__Anaerolineae	o__Anaerolineales	f__Anaerolineaceae	g__norank_f__Anaerolineaceae	s__unclassified_g__norank_f__Anaerolineaceae	OTU2032	44	8	37	0	0	0	7	0	0	12	18	21	0	0	0	0	0	0	147
d__Bacteria	k__norank_d__Bacteria	p__Cyanobacteria	c__Oxyphotobacteria	o__Chloroplast	f__norank_o__Chloroplast	g__norank_o__Chloroplast	s__unclassified_g__norank_o__Chloroplast	OTU1041	0	4	2	0	0	0	0	0	0	0	0	0	0	0	0	0	0	0	6
d__Bacteria	k__norank_d__Bacteria	p__Proteobacteria	c__Deltaproteobacteria	o__Myxococcales	f__Polyangiaceae	g__Pajaroellobacter	s__uncultured_bacterium_g__Pajaroellobacter	OTU471	3	1	8	0	0	0	0	0	0	0	2	0	0	0	0	0	3	0	17
d__Bacteria	k__norank_d__Bacteria	p__Planctomycetes	c__Planctomycetacia	o__Isosphaerales	f__Isosphaeraceae	g__Singulisphaera	s__unclassified_g__Singulisphaera	OTU2014	1	1	1	0	0	0	0	0	0	1	4	4	0	0	0	0	0	0	12
d__Bacteria	k__norank_d__Bacteria	p__Acidobacteria	c__Subgroup_17	o__norank_c__Subgroup_17	f__norank_c__Subgroup_17	g__norank_c__Subgroup_17	s__unclassified_g__norank_c__Subgroup_17	OTU1867	2	2	4	0	0	0	1	0	0	0	0	1	0	0	0	0	0	0	10
d__Bacteria	k__norank_d__Bacteria	p__Chloroflexi	c__Anaerolineae	o__RBG-13-54-9	f__norank_o__RBG-13-54-9	g__norank_o__RBG-13-54-9	s__uncultured_bacterium_UASB_TL14	OTU3329	0	0	0	0	0	0	0	0	0	2	0	1	0	0	0	0	0	0	3
d__Bacteria	k__norank_d__Bacteria	p__Proteobacteria	c__Gammaproteobacteria	o__Betaproteobacteriales	f__Burkholderiaceae	g__unclassified_f__Burkholderiaceae	s__unclassified_f__Burkholderiaceae	OTU2322	0	0	0	43	38	1	0	0	0	0	0	0	0	0	1	0	0	0	83
d__Bacteria	k__norank_d__Bacteria	p__Acidobacteria	c__Acidobacteriia	o__Acidobacteriales	f__norank_o__Acidobacteriales	g__norank_o__Acidobacteriales	s__uncultured_bacterium_g__norank_o__Acidobacteriales	OTU563	3	0	4	0	0	0	0	0	0	2	0	2	0	0	0	0	0	0	11
d__Bacteria	k__norank_d__Bacteria	p__Proteobacteria	c__Gammaproteobacteria	o__Betaproteobacteriales	f__Burkholderiaceae	g__unclassified_f__Burkholderiaceae	s__unclassified_f__Burkholderiaceae	OTU2329	3	6	2	6	2	0	2	0	0	20	9	11	8	1	3	0	0	2	75
d__Bacteria	k__norank_d__Bacteria	p__Chloroflexi	c__Anaerolineae	o__RBG-13-54-9	f__norank_o__RBG-13-54-9	g__norank_o__RBG-13-54-9	s__metagenome_g__norank_o__RBG-13-54-9	OTU181	9	32	15	0	0	0	2	0	0	5	14	11	0	0	2	0	0	0	90
d__Bacteria	k__norank_d__Bacteria	p__Chloroflexi	c__Anaerolineae	o__SBR1031	f__A4b	g__norank_f__A4b	s__unclassified_g__norank_f__A4b	OTU4753	1	0	2	0	0	0	0	0	0	1	1	2	0	0	0	0	0	0	7
d__Bacteria	k__norank_d__Bacteria	p__Firmicutes	c__Clostridia	o__Clostridiales	f__Christensenellaceae	g__norank_f__Christensenellaceae	s__unclassified_g__norank_f__Christensenellaceae	OTU2150	0	0	0	1	0	4	0	0	0	0	0	0	0	0	0	0	0	0	5
d__Bacteria	k__norank_d__Bacteria	p__Proteobacteria	c__Deltaproteobacteria	o__Syntrophobacterales	f__Syntrophobacteraceae	g__unclassified_f__Syntrophobacteraceae	s__unclassified_f__Syntrophobacteraceae	OTU914	2	1	0	0	0	0	0	0	0	0	0	0	0	0	0	0	0	0	3
d__Bacteria	k__norank_d__Bacteria	p__Bacteroidetes	c__Bacteroidia	o__Bacteroidales	f__SB-5	g__norank_f__SB-5	s__unclassified_g__norank_f__SB-5	OTU5175	0	0	1	0	0	0	0	0	0	1	0	1	0	0	0	0	0	0	3
d__Bacteria	k__norank_d__Bacteria	p__Proteobacteria	c__Gammaproteobacteria	o__Methylococcales	f__Methylomonaceae	g__unclassified_f__Methylomonaceae	s__unclassified_f__Methylomonaceae	OTU4311	0	1	0	0	0	0	0	0	0	1	2	3	0	0	0	0	0	0	7
d__Bacteria	k__norank_d__Bacteria	p__Actinobacteria	c__Actinobacteria	o__norank_c__Actinobacteria	f__norank_c__Actinobacteria	g__norank_c__Actinobacteria	s__unclassified_g__norank_c__Actinobacteria	OTU462	2	5	2	0	0	0	2	0	0	9	10	12	0	0	1	0	0	0	43
d__Bacteria	k__norank_d__Bacteria	p__Proteobacteria	c__Deltaproteobacteria	o__Myxococcales	f__P3OB-42	g__norank_f__P3OB-42	s__unclassified_g__norank_f__P3OB-42	OTU901	1	2	0	0	0	0	0	0	0	0	1	0	0	0	0	0	0	0	4
d__Bacteria	k__norank_d__Bacteria	p__Chloroflexi	c__Anaerolineae	o__SBR1031	f__norank_o__SBR1031	g__norank_o__SBR1031	s__uncultured_Gemmatimonadetes_bacterium_g__norank_o__SBR1031	OTU1807	8	1	22	0	0	0	1	0	0	2	4	4	0	0	0	0	0	0	42
d__Bacteria	k__norank_d__Bacteria	p__Firmicutes	c__Clostridia	o__Clostridiales	f__Peptostreptococcaceae	g__Proteocatella	s__uncultured_bacterium_g__Proteocatella	OTU2256	0	0	0	4	0	0	0	0	0	0	0	0	0	0	0	0	0	0	4
d__Bacteria	k__norank_d__Bacteria	p__Chloroflexi	c__Anaerolineae	o__SBR1031	f__A4b	g__norank_f__A4b	s__uncultured_organism_g__norank_f__A4b	OTU4608	0	0	0	0	0	0	0	0	0	1	2	0	0	0	0	0	0	0	3
d__Bacteria	k__norank_d__Bacteria	p__Proteobacteria	c__Deltaproteobacteria	o__Sva0485	f__norank_o__Sva0485	g__norank_o__Sva0485	s__uncultured_delta_proteobacterium_g__norank_o__Sva0485	OTU1653	3	1	11	0	0	0	1	0	0	1	5	4	0	0	0	0	0	0	26
d__Bacteria	k__norank_d__Bacteria	p__Firmicutes	c__Clostridia	o__Clostridiales	f__Ruminococcaceae	g__Oscillibacter	s__uncultured_bacterium_g__Oscillibacter	OTU5982	0	0	0	0	0	0	0	0	0	0	0	0	0	0	0	3	0	0	3
d__Bacteria	k__norank_d__Bacteria	p__Chloroflexi	c__Anaerolineae	o__Ardenticatenales	f__norank_o__Ardenticatenales	g__norank_o__Ardenticatenales	s__uncultured_archaeon_g__norank_o__Ardenticatenales	OTU43	38	30	32	0	0	0	4	0	0	13	19	19	0	0	0	0	0	0	155
d__Bacteria	k__norank_d__Bacteria	p__Chloroflexi	c__Chloroflexia	o__Thermomicrobiales	f__JG30-KF-CM45	g__norank_f__JG30-KF-CM45	s__bacterium_QTYC46b	OTU2315	0	0	0	2	2	0	0	1	0	0	0	0	0	0	0	0	0	0	5
d__Bacteria	k__norank_d__Bacteria	p__Proteobacteria	c__Alphaproteobacteria	o__Elsterales	f__norank_o__Elsterales	g__norank_o__Elsterales	s__uncultured_bacterium_g__norank_o__Elsterales	OTU544	2	1	2	0	0	0	0	0	0	1	0	0	0	0	0	0	0	0	6
d__Bacteria	k__norank_d__Bacteria	p__Proteobacteria	c__Deltaproteobacteria	o__Myxococcales	f__Phaselicystidaceae	g__Phaselicystis	s__uncultured_prokaryote_g__Phaselicystis	OTU4474	0	0	0	0	0	0	0	0	0	0	2	0	0	0	0	0	0	0	2
d__Bacteria	k__norank_d__Bacteria	p__Spirochaetes	c__Spirochaetia	o__Spirochaetales	f__Spirochaetaceae	g__Spirochaeta_2	s__unclassified_g__Spirochaeta_2	OTU3447	2	5	2	0	0	0	0	0	0	1	1	3	0	0	0	0	0	0	14
d__Bacteria	k__norank_d__Bacteria	p__Proteobacteria	c__Deltaproteobacteria	o__SAR324_cladeMarine_group_B	f__norank_o__SAR324_cladeMarine_group_B	g__norank_o__SAR324_cladeMarine_group_B	s__bacterium_enrichment_culture_clone_B302011	OTU1522	7	0	6	0	0	0	2	0	0	3	5	2	0	0	0	0	0	0	25
d__Bacteria	k__norank_d__Bacteria	p__Chloroflexi	c__Anaerolineae	o__SBR1031	f__norank_o__SBR1031	g__norank_o__SBR1031	s__unclassified_g__norank_o__SBR1031	OTU4134	4	0	6	0	0	0	3	0	0	1	1	0	0	0	0	0	0	0	15
d__Bacteria	k__norank_d__Bacteria	p__Proteobacteria	c__Gammaproteobacteria	o__Betaproteobacteriales	f__Burkholderiaceae	g__unclassified_f__Burkholderiaceae	s__unclassified_f__Burkholderiaceae	OTU3094	0	0	0	19	32	1	5	2	1	2	1	0	4	8	8	0	0	0	83
d__Bacteria	k__norank_d__Bacteria	p__Verrucomicrobia	c__Verrucomicrobiae	o__Chthoniobacterales	f__Chthoniobacteraceae	g__Candidatus_Udaeobacter	s__uncultured_bacterium_g__Candidatus_Udaeobacter	OTU1167	40	39	38	1	0	0	0	0	0	9	48	18	0	2	0	0	0	3	198
d__Bacteria	k__norank_d__Bacteria	p__unclassified_k__norank_d__Bacteria	c__unclassified_k__norank_d__Bacteria	o__unclassified_k__norank_d__Bacteria	f__unclassified_k__norank_d__Bacteria	g__unclassified_k__norank_d__Bacteria	s__unclassified_k__norank_d__Bacteria	OTU2317	0	0	0	2	1	22	6	16	22	0	0	0	0	0	0	0	0	0	69
d__Bacteria	k__norank_d__Bacteria	p__Proteobacteria	c__Gammaproteobacteria	o__Betaproteobacteriales	f__Nitrosomonadaceae	g__MND1	s__uncultured_bacterium_g__MND1	OTU5271	8	8	13	0	0	0	4	0	0	25	22	17	0	0	0	0	0	0	97
d__Bacteria	k__norank_d__Bacteria	p__Proteobacteria	c__Gammaproteobacteria	o__Betaproteobacteriales	f__Gallionellaceae	g__unclassified_f__Gallionellaceae	s__unclassified_f__Gallionellaceae	OTU84	7	0	15	0	0	0	0	0	0	1	0	1	0	0	0	0	0	0	24
d__Bacteria	k__norank_d__Bacteria	p__Patescibacteria	c__WS6_Dojkabacteria	o__norank_c__WS6_Dojkabacteria	f__norank_c__WS6_Dojkabacteria	g__norank_c__WS6_Dojkabacteria	s__uncultured_bacterium_g__norank_c__WS6_Dojkabacteria	OTU3041	0	0	0	0	0	0	1	0	0	1	2	2	0	0	0	0	0	0	6
d__Bacteria	k__norank_d__Bacteria	p__Patescibacteria	c__ABY1	o__Candidatus_Komeilibacteria	f__norank_o__Candidatus_Komeilibacteria	g__norank_o__Candidatus_Komeilibacteria	s__Candidatus_Komeilibacteria_bacterium_RIFCSPHIGHO2_01_FULL_52_14	OTU4123	0	0	1	0	0	0	0	0	0	1	3	1	0	0	0	0	0	0	6
d__Bacteria	k__norank_d__Bacteria	p__Verrucomicrobia	c__Verrucomicrobiae	o__Verrucomicrobiales	f__Verrucomicrobiaceae	g__norank_f__Verrucomicrobiaceae	s__metagenome_g__norank_f__Verrucomicrobiaceae	OTU5720	0	1	0	424	878	4	0	0	1	0	9	3	31	71	206	0	0	1	1629
d__Bacteria	k__norank_d__Bacteria	p__Cyanobacteria	c__Oxyphotobacteria	o__Chloroplast	f__norank_o__Chloroplast	g__norank_o__Chloroplast	s__Staurastrum_punctulatum	OTU2797	0	0	0	9	14	208	0	0	1	0	0	0	3	2	8	0	0	0	245
d__Bacteria	k__norank_d__Bacteria	p__Cyanobacteria	c__Oxyphotobacteria	o__Oxyphotobacteria_Incertae_Sedis	f__unclassified_o__Oxyphotobacteria_Incertae_Sedis	g__EcFYyy-200	s__unclassified_g__EcFYyy-200	OTU1101	3	7	1	0	0	0	3	0	0	5	7	6	0	0	0	0	0	0	32
d__Bacteria	k__norank_d__Bacteria	p__Proteobacteria	c__Gammaproteobacteria	o__Betaproteobacteriales	f__Nitrosomonadaceae	g__norank_f__Nitrosomonadaceae	s__metagenome_g__norank_f__Nitrosomonadaceae	OTU5926	2	0	0	0	0	0	0	0	0	1	1	1	0	1	3	0	0	0	9
d__Bacteria	k__norank_d__Bacteria	p__Chloroflexi	c__Anaerolineae	o__Caldilineales	f__Caldilineaceae	g__norank_f__Caldilineaceae	s__uncultured_bacterium_g__norank_f__Caldilineaceae	OTU1465	0	5	1	0	0	0	0	0	0	0	0	0	0	0	0	0	0	0	6
d__Bacteria	k__norank_d__Bacteria	p__Firmicutes	c__Bacilli	o__Bacillales	f__Paenibacillaceae	g__Paenibacillus	s__unclassified_g__Paenibacillus	OTU2447	0	0	0	0	1	11	0	0	0	0	0	0	1	0	0	0	0	0	13
d__Bacteria	k__norank_d__Bacteria	p__Latescibacteria	c__Latescibacteria	o__norank_c__Latescibacteria	f__norank_c__Latescibacteria	g__norank_c__Latescibacteria	s__unclassified_g__norank_c__Latescibacteria	OTU1697	6	4	5	0	0	0	0	0	0	1	0	1	0	0	0	0	0	0	17
d__Bacteria	k__norank_d__Bacteria	p__Bacteroidetes	c__Bacteroidia	o__Flavobacteriales	f__NS9_marine_group	g__norank_f__NS9_marine_group	s__metagenome_g__norank_f__NS9_marine_group	OTU905	7	15	5	1	1	0	1	0	0	3	2	1	0	0	1	0	0	0	37
d__Bacteria	k__norank_d__Bacteria	p__Bacteroidetes	c__Bacteroidia	o__Bacteroidales	f__Prolixibacteraceae	g__norank_f__Prolixibacteraceae	s__uncultured_soil_bacterium_g__norank_f__Prolixibacteraceae	OTU4447	3	5	1	0	0	0	4	0	0	16	39	37	4	2	5	0	0	0	116
d__Bacteria	k__norank_d__Bacteria	p__Zixibacteria	c__norank_p__Zixibacteria	o__norank_p__Zixibacteria	f__norank_p__Zixibacteria	g__norank_p__Zixibacteria	s__unclassified_g__norank_p__Zixibacteria	OTU5160	7	11	9	0	0	0	1	0	0	2	1	4	0	0	0	0	0	0	35
d__Bacteria	k__norank_d__Bacteria	p__Firmicutes	c__Erysipelotrichia	o__Erysipelotrichales	f__Erysipelotrichaceae	g__Anaerorhabdus]_furcosa_group	s__unclassified_g__Anaerorhabdus]_furcosa_group	OTU6177	0	0	0	0	0	0	312	129	330	0	0	0	0	0	0	473	193	52	1489
d__Bacteria	k__norank_d__Bacteria	p__Chloroflexi	c__Anaerolineae	o__unclassified_c__Anaerolineae	f__unclassified_c__Anaerolineae	g__unclassified_c__Anaerolineae	s__unclassified_c__Anaerolineae	OTU1392	0	0	2	0	0	0	0	0	0	0	0	0	0	0	0	0	0	0	2
d__Bacteria	k__norank_d__Bacteria	p__Bacteroidetes	c__Bacteroidia	o__Chitinophagales	f__Chitinophagaceae	g__Ferruginibacter	s__unclassified_g__Ferruginibacter	OTU1816	2	1	18	0	0	0	0	0	0	7	3	3	0	0	0	0	0	0	34
d__Bacteria	k__norank_d__Bacteria	p__Bacteroidetes	c__Bacteroidia	o__Bacteroidales	f__Prevotellaceae	g__Prevotellaceae_UCG-004	s__uncultured_rumen_bacterium_4C0d-8	OTU480	1	0	1	2	3	1	2	0	0	1	0	0	0	0	0	0	1	0	12
d__Bacteria	k__norank_d__Bacteria	p__Proteobacteria	c__Deltaproteobacteria	o__Myxococcales	f__unclassified_o__Myxococcales	g__unclassified_o__Myxococcales	s__unclassified_o__Myxococcales	OTU2940	0	0	0	0	0	0	2	0	0	2	1	0	0	0	0	0	0	0	5
d__Bacteria	k__norank_d__Bacteria	p__Cyanobacteria	c__Oxyphotobacteria	o__Chloroplast	f__norank_o__Chloroplast	g__norank_o__Chloroplast	s__unclassified_g__norank_o__Chloroplast	OTU2654	0	0	0	0	0	4	0	0	0	0	0	0	0	0	0	0	0	0	4
d__Bacteria	k__norank_d__Bacteria	p__Verrucomicrobia	c__Verrucomicrobiae	o__Pedosphaerales	f__Pedosphaeraceae	g__ADurb.Bin063-1	s__uncultured_Verrucomicrobia_bacterium_g__ADurb.Bin063-1	OTU1080	6	21	18	0	0	0	1	0	0	12	17	30	1	0	0	0	0	0	106
d__Bacteria	k__norank_d__Bacteria	p__WOR-1	c__norank_p__WOR-1	o__norank_p__WOR-1	f__norank_p__WOR-1	g__norank_p__WOR-1	s__unclassified_g__norank_p__WOR-1	OTU4958	12	1	9	0	0	0	1	0	0	1	3	7	0	0	0	0	0	0	34
d__Bacteria	k__norank_d__Bacteria	p__unclassified_k__norank_d__Bacteria	c__unclassified_k__norank_d__Bacteria	o__unclassified_k__norank_d__Bacteria	f__unclassified_k__norank_d__Bacteria	g__unclassified_k__norank_d__Bacteria	s__unclassified_k__norank_d__Bacteria	OTU287	3	0	0	0	0	0	0	0	0	0	0	0	0	0	0	0	0	0	3
d__Bacteria	k__norank_d__Bacteria	p__Acidobacteria	c__Subgroup_6	o__norank_c__Subgroup_6	f__norank_c__Subgroup_6	g__norank_c__Subgroup_6	s__unclassified_g__norank_c__Subgroup_6	OTU1916	14	0	7	0	0	0	0	0	0	2	3	4	0	0	0	0	0	0	30
d__Bacteria	k__norank_d__Bacteria	p__Nitrospinae	c__P9X2b3D02	o__norank_c__P9X2b3D02	f__norank_c__P9X2b3D02	g__norank_c__P9X2b3D02	s__unclassified_g__norank_c__P9X2b3D02	OTU1395	10	1	14	0	0	0	0	0	0	4	1	12	0	0	0	0	0	0	42
d__Bacteria	k__norank_d__Bacteria	p__Proteobacteria	c__Gammaproteobacteria	o__Betaproteobacteriales	f__SC-I-84	g__norank_f__SC-I-84	s__unclassified_g__norank_f__SC-I-84	OTU234	2	0	0	0	0	0	0	0	0	0	0	0	0	0	0	0	0	0	2
d__Bacteria	k__norank_d__Bacteria	p__Chloroflexi	c__Chloroflexia	o__Chloroflexales	f__Roseiflexaceae	g__norank_f__Roseiflexaceae	s__uncultured_bacterium_g__norank_f__Roseiflexaceae	OTU218	3	0	4	0	0	0	0	0	0	6	1	3	0	0	0	0	0	0	17
d__Bacteria	k__norank_d__Bacteria	p__Kiritimatiellaeota	c__Kiritimatiellae	o__WCHB1-41	f__norank_o__WCHB1-41	g__norank_o__WCHB1-41	s__unclassified_g__norank_o__WCHB1-41	OTU980	0	4	1	0	0	0	0	0	0	2	3	1	0	0	0	0	0	0	11
d__Bacteria	k__norank_d__Bacteria	p__Firmicutes	c__Bacilli	o__Bacillales	f__Bacillaceae	g__Bacillus	s__Bacillus_marisflavi_g__Bacillus	OTU2347	1	2	0	17	13	358	2	0	3	1	0	0	8	6	3	0	0	0	414
d__Bacteria	k__norank_d__Bacteria	p__Proteobacteria	c__Gammaproteobacteria	o__Betaproteobacteriales	f__SC-I-84	g__norank_f__SC-I-84	s__uncultured_bacterium_g__norank_f__SC-I-84	OTU441	5	20	8	0	0	0	0	0	0	1	1	0	0	0	0	0	0	0	35
d__Bacteria	k__norank_d__Bacteria	p__Cyanobacteria	c__Oxyphotobacteria	o__Chloroplast	f__norank_o__Chloroplast	g__norank_o__Chloroplast	s__unclassified_g__norank_o__Chloroplast	OTU5925	0	0	0	0	0	0	0	0	0	0	0	0	0	2	3	0	0	0	5
d__Bacteria	k__norank_d__Bacteria	p__Proteobacteria	c__Alphaproteobacteria	o__Rhizobiales	f__Beijerinckiaceae	g__unclassified_f__Beijerinckiaceae	s__unclassified_f__Beijerinckiaceae	OTU5767	0	0	0	0	0	0	0	0	0	0	0	0	2	1	0	1	9	0	13
d__Bacteria	k__norank_d__Bacteria	p__Proteobacteria	c__Deltaproteobacteria	o__RCP2-54	f__norank_o__RCP2-54	g__norank_o__RCP2-54	s__hydrothermal_vent_metagenome_g__norank_o__RCP2-54	OTU1924	4	19	7	0	0	0	0	0	0	2	7	3	0	0	0	0	0	0	42
d__Bacteria	k__norank_d__Bacteria	p__Chloroflexi	c__Anaerolineae	o__SBR1031	f__A4b	g__norank_f__A4b	s__unclassified_g__norank_f__A4b	OTU3257	18	6	14	0	0	0	10	0	0	68	65	49	0	0	0	0	0	0	230
d__Bacteria	k__norank_d__Bacteria	p__Proteobacteria	c__Deltaproteobacteria	o__Syntrophobacterales	f__Syntrophaceae	g__norank_f__Syntrophaceae	s__Myxococcales_bacterium_enrichment_culture_clone_11380	OTU3367	2	1	2	0	0	0	0	0	0	2	2	1	0	0	0	0	0	0	10
d__Bacteria	k__norank_d__Bacteria	p__Patescibacteria	c__WWE3	o__norank_c__WWE3	f__norank_c__WWE3	g__norank_c__WWE3	s__unclassified_g__norank_c__WWE3	OTU526	1	1	1	0	0	0	0	0	0	0	0	0	0	0	0	0	0	0	3
d__Bacteria	k__norank_d__Bacteria	p__Gemmatimonadetes	c__Gemmatimonadetes	o__Gemmatimonadales	f__Gemmatimonadaceae	g__norank_f__Gemmatimonadaceae	s__metagenome_g__norank_f__Gemmatimonadaceae	OTU3558	67	67	144	0	0	0	16	0	0	202	98	169	0	1	1	1	2	0	768
d__Bacteria	k__norank_d__Bacteria	p__Planctomycetes	c__unclassified_p__Planctomycetes	o__unclassified_p__Planctomycetes	f__unclassified_p__Planctomycetes	g__unclassified_p__Planctomycetes	s__unclassified_p__Planctomycetes	OTU4892	0	0	0	0	0	0	0	0	0	0	1	4	0	0	0	0	0	0	5
d__Bacteria	k__norank_d__Bacteria	p__Proteobacteria	c__Deltaproteobacteria	o__Bdellovibrionales	f__Bacteriovoracaceae	g__Peredibacter	s__unclassified_g__Peredibacter	OTU4257	0	0	0	3	1	8	0	0	0	1	1	0	1	2	2	0	0	0	19
d__Bacteria	k__norank_d__Bacteria	p__Actinobacteria	c__Actinobacteria	o__unclassified_c__Actinobacteria	f__unclassified_c__Actinobacteria	g__unclassified_c__Actinobacteria	s__unclassified_c__Actinobacteria	OTU5963	0	0	0	2	11	0	0	0	0	3	0	0	0	3	3	0	0	0	22
d__Bacteria	k__norank_d__Bacteria	p__Planctomycetes	c__Phycisphaerae	o__Phycisphaerales	f__AKAU3564_sediment_group	g__norank_f__AKAU3564_sediment_group	s__uncultured_bacterium_g__norank_f__AKAU3564_sediment_group	OTU169	1	5	0	0	0	0	0	0	0	0	0	0	0	0	0	0	0	0	6
d__Bacteria	k__norank_d__Bacteria	p__Acidobacteria	c__Blastocatellia_Subgroup_4	o__11-24	f__norank_o__11-24	g__norank_o__11-24	s__unclassified_g__norank_o__11-24	OTU156	2	0	2	0	0	0	1	0	0	6	3	4	0	0	0	0	0	0	18
d__Bacteria	k__norank_d__Bacteria	p__Calditrichaeota	c__Calditrichia	o__Calditrichales	f__Calditrichaceae	g__JdFR-76	s__uncultured_bacterium_g__JdFR-76	OTU4348	0	0	2	0	0	0	0	0	0	3	1	0	0	0	0	0	0	0	6
d__Bacteria	k__norank_d__Bacteria	p__Proteobacteria	c__Deltaproteobacteria	o__MBNT15	f__norank_o__MBNT15	g__norank_o__MBNT15	s__uncultured_proteobacterium_g__norank_o__MBNT15	OTU5803	33	14	44	0	0	0	20	0	0	33	60	50	1	2	0	0	0	0	257
d__Bacteria	k__norank_d__Bacteria	p__Planctomycetes	c__Planctomycetacia	o__Isosphaerales	f__Isosphaeraceae	g__Singulisphaera	s__unclassified_g__Singulisphaera	OTU479	2	0	0	0	0	0	0	0	0	0	0	0	0	0	0	0	0	0	2
d__Bacteria	k__norank_d__Bacteria	p__Chloroflexi	c__Anaerolineae	o__RBG-13-54-9	f__norank_o__RBG-13-54-9	g__norank_o__RBG-13-54-9	s__uncultured_Chloroflexi_bacterium_g__norank_o__RBG-13-54-9	OTU1758	13	4	62	0	0	0	8	0	0	13	14	24	0	0	0	0	0	0	138
d__Bacteria	k__norank_d__Bacteria	p__Bacteroidetes	c__Bacteroidia	o__Chitinophagales	f__Saprospiraceae	g__norank_f__Saprospiraceae	s__uncultured_bacterium_g__norank_f__Saprospiraceae	OTU2337	0	0	0	1	0	4	0	0	0	0	0	0	0	0	0	0	0	0	5
d__Bacteria	k__norank_d__Bacteria	p__Acidobacteria	c__Subgroup_6	o__norank_c__Subgroup_6	f__norank_c__Subgroup_6	g__norank_c__Subgroup_6	s__unclassified_g__norank_c__Subgroup_6	OTU5115	6	4	4	2	0	0	0	0	0	2	6	6	1	0	2	0	0	0	33
d__Bacteria	k__norank_d__Bacteria	p__Actinobacteria	c__Actinobacteria	o__Microtrichales	f__norank_o__Microtrichales	g__norank_o__Microtrichales	s__uncultured_bacterium_g__norank_o__Microtrichales	OTU4172	11	5	8	0	0	0	1	0	1	13	18	8	0	0	0	0	0	0	65
d__Bacteria	k__norank_d__Bacteria	p__Patescibacteria	c__Gracilibacteria	o__Absconditabacteriales_SR1	f__norank_o__Absconditabacteriales_SR1	g__norank_o__Absconditabacteriales_SR1	s__uncultured_bacterium_g__norank_o__Absconditabacteriales_SR1	OTU3523	0	0	0	1	2	0	0	0	0	1	3	0	0	1	0	0	0	0	8
d__Bacteria	k__norank_d__Bacteria	p__unclassified_k__norank_d__Bacteria	c__unclassified_k__norank_d__Bacteria	o__unclassified_k__norank_d__Bacteria	f__unclassified_k__norank_d__Bacteria	g__unclassified_k__norank_d__Bacteria	s__unclassified_k__norank_d__Bacteria	OTU3686	4	1	3	0	0	0	1	0	0	1	0	0	0	0	0	0	0	0	10
d__Bacteria	k__norank_d__Bacteria	p__Planctomycetes	c__Planctomycetacia	o__Isosphaerales	f__Isosphaeraceae	g__norank_f__Isosphaeraceae	s__uncultured_Isosphaera_sp._g__norank	OTU55	5	2	1	0	0	0	2	0	0	1	2	3	0	0	0	0	0	0	16
d__Bacteria	k__norank_d__Bacteria	p__Proteobacteria	c__Deltaproteobacteria	o__Myxococcales	f__Phaselicystidaceae	g__Phaselicystis	s__unclassified_g__Phaselicystis	OTU4650	5	1	5	0	0	0	0	0	0	2	2	3	0	0	0	0	0	0	18
d__Bacteria	k__norank_d__Bacteria	p__Firmicutes	c__Clostridia	o__Clostridiales	f__Ruminococcaceae	g__Ruminiclostridium_1	s__uncultured_bacterium_g__Ruminiclostridium_1	OTU5725	4	7	3	1	1	30	4	0	0	11	12	10	0	1	1	1	0	0	86
d__Bacteria	k__norank_d__Bacteria	p__Bacteroidetes	c__Bacteroidia	o__unclassified_c__Bacteroidia	f__unclassified_c__Bacteroidia	g__unclassified_c__Bacteroidia	s__unclassified_c__Bacteroidia	OTU5235	0	0	0	0	0	1	0	0	0	0	1	1	0	0	0	0	0	0	3
d__Bacteria	k__norank_d__Bacteria	p__Proteobacteria	c__Deltaproteobacteria	o__Desulfuromonadales	f__Geobacteraceae	g__Geobacter	s__unclassified_g__Geobacter	OTU4666	1	1	0	0	0	0	0	0	0	1	1	4	0	0	0	0	0	0	8
d__Bacteria	k__norank_d__Bacteria	p__Proteobacteria	c__Alphaproteobacteria	o__Caulobacterales	f__Caulobacteraceae	g__Brevundimonas	s__metagenome_g__Brevundimonas	OTU2173	1	0	0	75	43	1	1	0	0	0	1	0	0	2	3	0	0	1	128
d__Bacteria	k__norank_d__Bacteria	p__Proteobacteria	c__Deltaproteobacteria	o__Myxococcales	f__Archangiaceae	g__unclassified_f__Archangiaceae	s__unclassified_f__Archangiaceae	OTU860	143	430	44	0	0	0	5	9	2	37	19	21	0	0	0	2	0	0	712
d__Bacteria	k__norank_d__Bacteria	p__Patescibacteria	c__Gracilibacteria	o__Candidatus_Abawacabacteria	f__norank_o__Candidatus_Abawacabacteria	g__norank_o__Candidatus_Abawacabacteria	s__unclassified_g__norank_o__Candidatus_Abawacabacteria	OTU216	2	0	0	0	0	0	0	0	0	0	0	0	0	0	0	0	0	0	2
d__Bacteria	k__norank_d__Bacteria	p__Cloacimonetes	c__Cloacimonadia	o__Cloacimonadales	f__Cloacimonadaceae	g__W5	s__uncultured_bacterium_g__W5	OTU2937	0	0	0	0	0	0	3	0	0	0	0	0	0	0	0	1	0	0	4
d__Bacteria	k__norank_d__Bacteria	p__Actinobacteria	c__Actinobacteria	o__Micrococcales	f__Intrasporangiaceae	g__unclassified_f__Intrasporangiaceae	s__unclassified_f__Intrasporangiaceae	OTU987	153	152	128	21	16	2	43	29	30	173	178	75	0	8	11	18	28	13	1078
d__Bacteria	k__norank_d__Bacteria	p__Chloroflexi	c__Anaerolineae	o__SBR1031	f__norank_o__SBR1031	g__norank_o__SBR1031	s__unclassified_g__norank_o__SBR1031	OTU1576	0	1	1	0	0	0	0	0	0	0	0	0	0	0	0	0	0	0	2
d__Bacteria	k__norank_d__Bacteria	p__Spirochaetes	c__Leptospirae	o__Leptospirales	f__Leptospiraceae	g__RBG-16-49-21	s__metagenome_g__RBG-16-49-21	OTU839	2	2	0	0	0	0	0	0	0	0	0	0	0	0	0	0	0	0	4
d__Bacteria	k__norank_d__Bacteria	p__Patescibacteria	c__Microgenomatia	o__Candidatus_Woesebacteria	f__norank_o__Candidatus_Woesebacteria	g__norank_o__Candidatus_Woesebacteria	s__unclassified_g__norank_o__Candidatus_Woesebacteria	OTU3950	1	1	0	0	0	0	0	0	0	4	1	2	0	0	0	0	0	0	9
d__Bacteria	k__norank_d__Bacteria	p__Proteobacteria	c__Gammaproteobacteria	o__Francisellales	f__Francisellaceae	g__Caedibacter]_taeniospiralis_group	s__Caedibacter_taeniospiralis	OTU2542	0	0	0	1	2	4	0	0	0	0	0	0	0	0	0	0	0	0	7
d__Bacteria	k__norank_d__Bacteria	p__Cyanobacteria	c__Melainabacteria	o__Obscuribacterales	f__norank_o__Obscuribacterales	g__norank_o__Obscuribacterales	s__uncultured_bacterium_g__norank_o__Obscuribacterales	OTU5475	32	1	25	0	0	0	1	0	0	20	36	26	0	1	1	1	0	0	144
d__Bacteria	k__norank_d__Bacteria	p__Patescibacteria	c__Parcubacteria	o__Candidatus_Yanofskybacteria	f__norank_o__Candidatus_Yanofskybacteria	g__norank_o__Candidatus_Yanofskybacteria	s__unclassified_g__norank_o__Candidatus_Yanofskybacteria	OTU208	2	0	2	0	0	0	1	0	0	2	1	0	0	0	0	0	0	0	8
d__Bacteria	k__norank_d__Bacteria	p__Acidobacteria	c__Thermoanaerobaculia	o__Thermoanaerobaculales	f__Thermoanaerobaculaceae	g__Thermoanaerobaculum	s__unclassified_g__Thermoanaerobaculum	OTU3008	0	0	1	0	0	0	2	0	0	0	0	0	0	0	0	0	0	0	3
d__Bacteria	k__norank_d__Bacteria	p__Planctomycetes	c__Phycisphaerae	o__Phycisphaerales	f__Phycisphaeraceae	g__AKYG587	s__uncultured_bacterium_g__AKYG587	OTU3983	1	4	6	0	0	0	0	0	0	2	6	3	0	0	1	0	0	0	23
d__Bacteria	k__norank_d__Bacteria	p__Bacteroidetes	c__Bacteroidia	o__Sphingobacteriales	f__Lentimicrobiaceae	g__norank_f__Lentimicrobiaceae	s__uncultured_Cytophagales_bacterium_g__norank_f__Lentimicrobiaceae	OTU998	1	1	2	0	0	0	0	0	0	0	0	1	0	0	0	0	0	0	5
d__Bacteria	k__norank_d__Bacteria	p__Bacteroidetes	c__Bacteroidia	o__Chitinophagales	f__unclassified_o__Chitinophagales	g__unclassified_o__Chitinophagales	s__unclassified_o__Chitinophagales	OTU6328	0	0	0	0	0	0	0	0	0	0	0	0	0	0	0	0	4	11	15
d__Bacteria	k__norank_d__Bacteria	p__Actinobacteria	c__Actinobacteria	o__Propionibacteriales	f__Nocardioidaceae	g__unclassified_f__Nocardioidaceae	s__unclassified_f__Nocardioidaceae	OTU1065	60	40	46	9	8	5	7	1	17	10	19	9	0	0	0	4	10	0	245
d__Bacteria	k__norank_d__Bacteria	p__Chloroflexi	c__Anaerolineae	o__Anaerolineales	f__Anaerolineaceae	g__Leptolinea	s__unclassified_g__Leptolinea	OTU3982	5	4	4	1	0	0	1	0	0	2	8	3	1	0	2	0	0	0	31
d__Bacteria	k__norank_d__Bacteria	p__Proteobacteria	c__Gammaproteobacteria	o__Betaproteobacteriales	f__Nitrosomonadaceae	g__oc32	s__uncultured_bacterium_g__oc32	OTU1597	5	28	8	0	0	0	1	0	0	2	4	0	0	0	0	0	0	0	48
d__Bacteria	k__norank_d__Bacteria	p__Proteobacteria	c__Deltaproteobacteria	o__Myxococcales	f__Haliangiaceae	g__Haliangium	s__unclassified_g__Haliangium	OTU5261	1	0	0	0	0	0	0	0	0	5	1	3	0	0	0	0	0	0	10
d__Bacteria	k__norank_d__Bacteria	p__Cyanobacteria	c__Oxyphotobacteria	o__Chloroplast	f__norank_o__Chloroplast	g__norank_o__Chloroplast	s__Lepocinclis_acus_var._major	OTU6011	0	0	0	2	2	1	0	0	0	0	0	1	3	11	14	1	10	1	46
d__Bacteria	k__norank_d__Bacteria	p__Firmicutes	c__Negativicutes	o__Selenomonadales	f__Veillonellaceae	g__Pelosinus	s__uncultured_bacterium_g__Pelosinus	OTU38	4	1	3	0	0	1	0	0	0	1	0	1	0	2	0	0	2	0	15
d__Bacteria	k__norank_d__Bacteria	p__Planctomycetes	c__OM190	o__norank_c__OM190	f__norank_c__OM190	g__norank_c__OM190	s__uncultured_bacterium_g__norank_c__OM190	OTU5502	4	1	3	1	0	0	1	0	0	2	3	3	0	0	0	1	0	0	19
d__Bacteria	k__norank_d__Bacteria	p__Firmicutes	c__Clostridia	o__Clostridiales	f__Lachnospiraceae	g__unclassified_f__Lachnospiraceae	s__unclassified_f__Lachnospiraceae	OTU844	0	1	0	0	0	1	0	0	0	0	0	0	0	0	0	0	0	0	2
d__Bacteria	k__norank_d__Bacteria	p__Acidobacteria	c__Subgroup_6	o__norank_c__Subgroup_6	f__norank_c__Subgroup_6	g__norank_c__Subgroup_6	s__unclassified_g__norank_c__Subgroup_6	OTU3841	16	5	13	1	0	0	9	0	0	10	22	18	0	1	1	0	0	0	96
d__Bacteria	k__norank_d__Bacteria	p__Cyanobacteria	c__Oxyphotobacteria	o__Chloroplast	f__norank_o__Chloroplast	g__norank_o__Chloroplast	s__uncultured_Phacus	OTU5792	0	0	0	8	3	0	0	0	0	0	0	0	0	17	10	1	0	0	39
d__Bacteria	k__norank_d__Bacteria	p__Acidobacteria	c__Subgroup_6	o__norank_c__Subgroup_6	f__norank_c__Subgroup_6	g__norank_c__Subgroup_6	s__uncultured_Anaeromyxobacter_sp._g__norank	OTU3378	1	0	3	0	0	0	1	0	0	4	2	8	0	0	0	0	0	0	19
d__Bacteria	k__norank_d__Bacteria	p__Proteobacteria	c__Alphaproteobacteria	o__Rhodospirillales	f__Rhodopirillaceae	g__Defluviicoccus	s__uncultured_Defluviicoccus_sp.	OTU1437	15	25	23	0	0	3	6	0	3	30	19	21	2	2	0	1	0	0	150
d__Bacteria	k__norank_d__Bacteria	p__Proteobacteria	c__Gammaproteobacteria	o__unclassified_c__Gammaproteobacteria	f__unclassified_c__Gammaproteobacteria	g__unclassified_c__Gammaproteobacteria	s__unclassified_c__Gammaproteobacteria	OTU6064	0	0	0	0	0	0	0	0	0	0	0	0	0	0	0	0	3	0	3
d__Bacteria	k__norank_d__Bacteria	p__Chlamydiae	c__Chlamydiae	o__Chlamydiales	f__Parachlamydiaceae	g__Neochlamydia	s__metagenome_g__Neochlamydia	OTU3937	0	0	0	0	0	0	1	4	0	2	3	0	0	0	0	0	0	0	10
d__Bacteria	k__norank_d__Bacteria	p__Verrucomicrobia	c__Verrucomicrobiae	o__Verrucomicrobiales	f__DEV007	g__norank_f__DEV007	s__uncultured_Verrucomicrobiales_bacterium_g__norank_f__DEV007	OTU2113	0	0	0	1	0	0	0	0	0	0	1	0	0	0	6	0	0	0	8
d__Bacteria	k__norank_d__Bacteria	p__Bacteroidetes	c__Bacteroidia	o__Flavobacteriales	f__Weeksellaceae	g__Cloacibacterium	s__unclassified_g__Cloacibacterium	OTU5823	0	1	0	7	8	4	2	4	2	1	2	0	13	10	21	2	4	12	93
d__Bacteria	k__norank_d__Bacteria	p__Actinobacteria	c__Actinobacteria	o__Solirubrobacterales	f__67-14	g__norank_f__67-14	s__uncultured_actinobacterium_g__norank_f__67-14	OTU3366	6	16	5	0	0	0	0	0	1	3	8	2	0	0	0	0	0	0	41
d__Bacteria	k__norank_d__Bacteria	p__Patescibacteria	c__Microgenomatia	o__Candidatus_Woesebacteria	f__norank_o__Candidatus_Woesebacteria	g__norank_o__Candidatus_Woesebacteria	s__unclassified_g__norank_o__Candidatus_Woesebacteria	OTU1442	3	3	11	0	0	0	0	0	0	4	2	1	0	0	0	0	0	0	24
d__Bacteria	k__norank_d__Bacteria	p__Patescibacteria	c__Microgenomatia	o__Candidatus_Pacebacteria	f__norank_o__Candidatus_Pacebacteria	g__norank_o__Candidatus_Pacebacteria	s__unclassified_g__norank_o__Candidatus_Pacebacteria	OTU5463	0	0	0	0	0	0	0	0	0	0	0	3	0	0	0	0	0	0	3
d__Bacteria	k__norank_d__Bacteria	p__Verrucomicrobia	c__Verrucomicrobiae	o__Pedosphaerales	f__Pedosphaeraceae	g__norank_f__Pedosphaeraceae	s__uncultured_bacterium_g__norank_f__Pedosphaeraceae	OTU3900	4	5	7	0	0	0	1	0	0	3	11	4	0	0	1	0	0	0	36
d__Bacteria	k__norank_d__Bacteria	p__Proteobacteria	c__Gammaproteobacteria	o__Xanthomonadales	f__Rhodanobacteraceae	g__Chiayiivirga	s__uncultured_bacterium_g__Chiayiivirga	OTU2138	0	0	0	1	1	0	0	0	0	0	0	0	0	0	0	0	0	0	2
d__Bacteria	k__norank_d__Bacteria	p__Proteobacteria	c__Gammaproteobacteria	o__Betaproteobacteriales	f__Burkholderiaceae	g__norank_f__Burkholderiaceae	s__unclassified_g__norank_f__Burkholderiaceae	OTU5385	0	0	0	223	195	5	0	0	0	1	2	1	5	5	2	0	0	0	439
d__Bacteria	k__norank_d__Bacteria	p__Nitrospirae	c__4-29-1	o__norank_c__4-29-1	f__norank_c__4-29-1	g__norank_c__4-29-1	s__uncultured_proteobacterium_g__norank_c__4-29-1	OTU3401	0	0	2	0	0	0	0	0	0	1	0	0	0	0	0	0	0	0	3
d__Bacteria	k__norank_d__Bacteria	p__Acidobacteria	c__Acidobacteriia	o__Subgroup_2	f__norank_o__Subgroup_2	g__norank_o__Subgroup_2	s__uncultured_eubacterium_WD298	OTU2892	0	0	2	0	0	0	2	0	0	0	0	1	0	0	0	0	0	0	5
d__Bacteria	k__norank_d__Bacteria	p__Chloroflexi	c__SHA-26	o__norank_c__SHA-26	f__norank_c__SHA-26	g__norank_c__SHA-26	s__uncultured_Dehalogenimonas_sp._g__norank_c__SHA-26	OTU430	1	1	0	0	0	0	0	0	0	2	0	0	0	0	0	0	0	0	4
d__Bacteria	k__norank_d__Bacteria	p__Bacteroidetes	c__Bacteroidia	o__Bacteroidales	f__Prevotellaceae	g__Prevotella_1	s__Prevotella_bryantii_B14	OTU6077	0	0	0	0	0	0	0	0	0	0	0	0	0	0	0	1	4	0	5
d__Bacteria	k__norank_d__Bacteria	p__Proteobacteria	c__Gammaproteobacteria	o__Betaproteobacteriales	f__TRA3-20	g__norank_f__TRA3-20	s__unclassified_g__norank_f__TRA3-20	OTU4736	0	1	3	0	0	0	0	0	0	1	0	1	0	0	0	0	0	0	6
d__Bacteria	k__norank_d__Bacteria	p__Proteobacteria	c__Gammaproteobacteria	o__Thiotrichales	f__Thiotrichaceae	g__Thiothrix	s__unclassified_g__Thiothrix	OTU3136	0	0	0	1	3	0	13	15	2	0	0	0	0	0	2	0	12	1	49
d__Bacteria	k__norank_d__Bacteria	p__Proteobacteria	c__Deltaproteobacteria	o__Myxococcales	f__Haliangiaceae	g__Haliangium	s__uncultured_Myxococcales_bacterium_g__Haliangium	OTU3717	3	0	0	0	0	0	1	0	0	4	2	3	0	0	0	0	0	0	13
d__Bacteria	k__norank_d__Bacteria	p__Acidobacteria	c__AT-s3-28	o__norank_c__AT-s3-28	f__norank_c__AT-s3-28	g__norank_c__AT-s3-28	s__uncultured_bacterium_g__norank_c__AT-s3-28	OTU4991	0	0	0	0	0	0	0	0	0	0	2	2	0	0	0	0	0	0	4
d__Bacteria	k__norank_d__Bacteria	p__Verrucomicrobia	c__Verrucomicrobiae	o__Pedosphaerales	f__Pedosphaeraceae	g__norank_f__Pedosphaeraceae	s__uncultured_bacterium_g__norank_f__Pedosphaeraceae	OTU457	6	2	3	0	0	0	0	0	0	0	0	0	0	0	0	0	0	0	11
d__Bacteria	k__norank_d__Bacteria	p__Proteobacteria	c__Deltaproteobacteria	o__Myxococcales	f__Polyangiaceae	g__Pajaroellobacter	s__unclassified_g__Pajaroellobacter	OTU3934	2	1	1	0	0	0	1	0	0	12	6	3	0	0	0	0	0	0	26
d__Bacteria	k__norank_d__Bacteria	p__Proteobacteria	c__Deltaproteobacteria	o__Myxococcales	f__Haliangiaceae	g__Haliangium	s__uncultured_bacterium_g__Haliangium	OTU1063	1	1	0	0	0	0	0	0	0	3	2	1	0	0	0	0	0	0	8
d__Bacteria	k__norank_d__Bacteria	p__Proteobacteria	c__Deltaproteobacteria	o__PB19	f__norank_o__PB19	g__norank_o__PB19	s__unclassified_g__norank_o__PB19	OTU5526	0	0	0	0	0	0	0	0	0	0	0	0	1	2	5	0	0	0	8
d__Bacteria	k__norank_d__Bacteria	p__Chloroflexi	c__Chloroflexia	o__Chloroflexales	f__Roseiflexaceae	g__norank_f__Roseiflexaceae	s__uncultured_soil_bacterium_g__norank_f__Roseiflexaceae	OTU493	15	7	24	0	0	0	3	0	0	6	10	1	0	0	0	0	0	0	66
d__Bacteria	k__norank_d__Bacteria	p__Chloroflexi	c__Anaerolineae	o__Anaerolineales	f__Anaerolineaceae	g__RBG-16-58-14	s__unclassified_g__RBG-16-58-14	OTU4268	14	37	8	0	0	0	7	0	0	15	40	38	0	1	2	1	0	0	163
d__Bacteria	k__norank_d__Bacteria	p__Nitrospirae	c__4-29-1	o__norank_c__4-29-1	f__norank_c__4-29-1	g__norank_c__4-29-1	s__uncultured_bacterium_g__norank_c__4-29-1	OTU1753	56	6	72	0	0	0	5	0	0	46	19	25	0	3	2	0	0	0	234
d__Bacteria	k__norank_d__Bacteria	p__Actinobacteria	c__Actinobacteria	o__Gaiellales	f__norank_o__Gaiellales	g__norank_o__Gaiellales	s__unclassified_g__norank_o__Gaiellales	OTU1120	7	1	1	0	0	0	2	0	0	0	0	1	0	0	0	0	0	0	12
d__Bacteria	k__norank_d__Bacteria	p__Firmicutes	c__Clostridia	o__Clostridiales	f__Clostridiaceae_1	g__Caloramator	s__unclassified_g__Caloramator	OTU6182	1	0	0	0	0	0	0	0	0	0	0	0	0	0	0	0	5	0	6
d__Bacteria	k__norank_d__Bacteria	p__Bacteroidetes	c__Bacteroidia	o__Flavobacteriales	f__Flavobacteriaceae	g__Flavobacterium	s__unclassified_g__Flavobacterium	OTU2569	0	0	0	190	152	145	0	0	0	0	1	0	28	18	23	0	0	0	557
d__Bacteria	k__norank_d__Bacteria	p__Proteobacteria	c__Deltaproteobacteria	o__Myxococcales	f__P3OB-42	g__norank_f__P3OB-42	s__metagenome_g__norank_f__P3OB-42	OTU5614	1	5	1	2	2	2	1	0	0	2	0	1	3	4	7	0	0	0	31
d__Bacteria	k__norank_d__Bacteria	p__Actinobacteria	c__Actinobacteria	o__Microtrichales	f__Ilumatobacteraceae	g__norank_f__Ilumatobacteraceae	s__uncultured_bacterium_g__norank_f__Ilumatobacteraceae	OTU157	9	3	4	0	0	0	1	0	0	9	6	3	0	0	0	0	0	0	35
d__Bacteria	k__norank_d__Bacteria	p__Acidobacteria	c__Blastocatellia_Subgroup_4	o__11-24	f__norank_o__11-24	g__norank_o__11-24	s__uncultured_bacterium_g__norank_o__11-24	OTU4617	0	2	0	0	0	0	0	0	0	1	3	1	0	0	0	0	0	0	7
d__Bacteria	k__norank_d__Bacteria	p__Proteobacteria	c__Gammaproteobacteria	o__Betaproteobacteriales	f__Burkholderiaceae	g__unclassified_f__Burkholderiaceae	s__unclassified_f__Burkholderiaceae	OTU2468	0	0	0	192	173	1	0	1	0	0	1	0	2	2	1	0	0	0	373
d__Bacteria	k__norank_d__Bacteria	p__Actinobacteria	c__Actinobacteria	o__Propionibacteriales	f__Nocardioidaceae	g__Nocardioides	s__unclassified_g__Nocardioides	OTU6261	7	1	1	4	5	1	4	10	9	0	1	0	0	0	0	1	0	10	54
d__Bacteria	k__norank_d__Bacteria	p__Planctomycetes	c__Pla3_lineage	o__norank_c__Pla3_lineage	f__norank_c__Pla3_lineage	g__norank_c__Pla3_lineage	s__uncultured_soil_bacterium_PBS-II-37	OTU5152	6	8	30	0	0	0	1	0	0	7	15	11	0	0	0	0	0	0	78
d__Bacteria	k__norank_d__Bacteria	p__Patescibacteria	c__Parcubacteria	o__Candidatus_Staskawiczbacteria	f__norank_o__Candidatus_Staskawiczbacteria	g__norank_o__Candidatus_Staskawiczbacteria	s__unclassified_g__norank_o__Candidatus_Staskawiczbacteria	OTU3517	0	0	1	0	0	0	0	0	0	1	0	0	0	0	0	0	0	0	2
d__Bacteria	k__norank_d__Bacteria	p__Latescibacteria	c__Latescibacteria	o__norank_c__Latescibacteria	f__norank_c__Latescibacteria	g__norank_c__Latescibacteria	s__uncultured_soil_bacterium_g__norank_c__Latescibacteria	OTU3688	3	1	15	0	0	0	0	0	0	2	4	5	0	1	0	0	0	0	31
d__Bacteria	k__norank_d__Bacteria	p__Proteobacteria	c__Gammaproteobacteria	o__Pseudomonadales	f__Moraxellaceae	g__Acinetobacter	s__unclassified_g__Acinetobacter	OTU5654	0	0	0	0	0	0	0	0	0	0	0	0	0	5	0	0	0	0	5
d__Bacteria	k__norank_d__Bacteria	p__Proteobacteria	c__Deltaproteobacteria	o__Bdellovibrionales	f__Bacteriovoracaceae	g__Peredibacter	s__unclassified_g__Peredibacter	OTU2143	0	0	0	2	3	9	1	0	0	1	0	2	0	1	1	0	0	0	20
d__Bacteria	k__norank_d__Bacteria	p__Bacteroidetes	c__Bacteroidia	o__Sphingobacteriales	f__Z4MB62	g__norank_f__Z4MB62	s__uncultured_bacterium_g__norank_f__Z4MB62	OTU4973	2	4	2	0	0	0	0	0	0	16	17	22	0	4	3	0	0	0	70
d__Bacteria	k__norank_d__Bacteria	p__Kiritimatiellaeota	c__Kiritimatiellae	o__WCHB1-41	f__norank_o__WCHB1-41	g__norank_o__WCHB1-41	s__unclassified_g__norank_o__WCHB1-41	OTU4805	0	2	2	0	1	0	0	0	0	1	5	5	0	0	1	0	0	0	17
d__Bacteria	k__norank_d__Bacteria	p__Chloroflexi	c__Anaerolineae	o__SBR1031	f__norank_o__SBR1031	g__norank_o__SBR1031	s__unclassified_g__norank_o__SBR1031	OTU630	0	8	1	0	0	0	0	0	0	0	0	0	0	0	0	1	0	0	10
d__Bacteria	k__norank_d__Bacteria	p__unclassified_k__norank_d__Bacteria	c__unclassified_k__norank_d__Bacteria	o__unclassified_k__norank_d__Bacteria	f__unclassified_k__norank_d__Bacteria	g__unclassified_k__norank_d__Bacteria	s__unclassified_k__norank_d__Bacteria	OTU4946	1	1	1	0	0	0	0	0	0	1	5	2	0	0	1	0	0	0	12
d__Bacteria	k__norank_d__Bacteria	p__Chloroflexi	c__Anaerolineae	o__SBR1031	f__A4b	g__norank_f__A4b	s__uncultured_bacterium_g__norank_f__A4b	OTU3469	2	0	6	0	0	0	2	0	0	21	10	9	0	0	0	0	0	0	50
d__Bacteria	k__norank_d__Bacteria	p__Proteobacteria	c__Gammaproteobacteria	o__JG36-GS-52	f__norank_o__JG36-GS-52	g__norank_o__JG36-GS-52	s__uncultured_gamma_proteobacterium_g__norank_o__JG36-GS-52	OTU4189	4	0	4	0	0	0	0	0	0	0	3	2	0	0	0	0	0	0	13
d__Bacteria	k__norank_d__Bacteria	p__Cyanobacteria	c__Oxyphotobacteria	o__Chloroplast	f__norank_o__Chloroplast	g__norank_o__Chloroplast	s__unclassified_g__norank_o__Chloroplast	OTU5603	0	0	0	0	0	0	0	0	0	0	0	0	2	2	3	0	0	0	7
d__Bacteria	k__norank_d__Bacteria	p__Proteobacteria	c__Gammaproteobacteria	o__Betaproteobacteriales	f__unclassified_o__Betaproteobacteriales	g__unclassified_o__Betaproteobacteriales	s__unclassified_o__Betaproteobacteriales	OTU6187	0	0	0	0	0	0	0	0	0	0	0	0	0	0	0	0	5	0	5
d__Bacteria	k__norank_d__Bacteria	p__Gemmatimonadetes	c__Gemmatimonadetes	o__norank_c__Gemmatimonadetes	f__norank_c__Gemmatimonadetes	g__norank_c__Gemmatimonadetes	s__uncultured_Gemmatimonadales_bacterium_g__norank_c__Gemmatimonadetes	OTU569	3	1	1	0	0	0	0	0	0	0	0	0	0	0	0	0	0	0	5
d__Bacteria	k__norank_d__Bacteria	p__Proteobacteria	c__Gammaproteobacteria	o__Pasteurellales	f__Pasteurellaceae	g__Aggregatibacter	s__unclassified_g__Aggregatibacter	OTU6074	0	0	0	0	0	0	0	0	0	0	0	0	0	0	0	0	2	0	2
d__Bacteria	k__norank_d__Bacteria	p__Proteobacteria	c__Deltaproteobacteria	o__Myxococcales	f__Archangiaceae	g__Anaeromyxobacter	s__unclassified_g__Anaeromyxobacter	OTU1732	44	45	66	0	2	0	5	0	0	9	15	16	1	0	0	3	1	0	207
d__Bacteria	k__norank_d__Bacteria	p__Chloroflexi	c__Anaerolineae	o__Anaerolineales	f__Anaerolineaceae	g__norank_f__Anaerolineaceae	s__unclassified_g__norank_f__Anaerolineaceae	OTU4048	4	1	27	0	0	0	2	0	0	28	24	33	0	0	1	0	0	0	120
d__Bacteria	k__norank_d__Bacteria	p__Firmicutes	c__Clostridia	o__Clostridiales	f__Ruminococcaceae	g__Ruminiclostridium	s__uncultured_Firmicutes_bacterium_g__Ruminiclostridium	OTU701	1	3	0	0	0	0	0	0	0	0	0	0	0	0	0	0	0	0	4
d__Bacteria	k__norank_d__Bacteria	p__Bacteroidetes	c__Bacteroidia	o__Sphingobacteriales	f__Lentimicrobiaceae	g__norank_f__Lentimicrobiaceae	s__uncultured_soil_bacterium_g__norank_f__Lentimicrobiaceae	OTU814	23	68	28	0	0	0	11	0	0	17	35	35	0	4	4	0	0	0	225
d__Bacteria	k__norank_d__Bacteria	p__Planctomycetes	c__BD7-11	o__norank_c__BD7-11	f__norank_c__BD7-11	g__norank_c__BD7-11	s__uncultured_bacterium_g__norank_c__BD7-11	OTU1939	0	1	1	0	0	0	0	0	0	0	0	0	0	0	0	0	0	0	2
d__Bacteria	k__norank_d__Bacteria	p__Acidobacteria	c__Subgroup_22	o__norank_c__Subgroup_22	f__norank_c__Subgroup_22	g__norank_c__Subgroup_22	s__unclassified_g__norank_c__Subgroup_22	OTU5004	0	1	0	0	0	0	1	0	0	0	0	2	0	0	0	0	0	0	4
d__Bacteria	k__norank_d__Bacteria	p__Acidobacteria	c__Subgroup_22	o__norank_c__Subgroup_22	f__norank_c__Subgroup_22	g__norank_c__Subgroup_22	s__unclassified_g__norank_c__Subgroup_22	OTU5001	0	1	1	0	0	0	1	0	0	5	4	2	0	0	0	0	0	0	14
d__Bacteria	k__norank_d__Bacteria	p__Acidobacteria	c__Acidobacteriia	o__Solibacterales	f__Solibacteraceae_Subgroup_3	g__Bryobacter	s__uncultured_bacterium_g__Bryobacter	OTU1979	2	0	11	0	0	0	0	0	0	0	0	0	0	0	0	0	0	0	13
d__Bacteria	k__norank_d__Bacteria	p__Proteobacteria	c__Deltaproteobacteria	o__Desulfarculales	f__Desulfarculaceae	g__Desulfocarbo	s__uncultured_bacterium_g__Desulfocarbo	OTU3465	1	0	2	0	0	0	0	0	0	1	0	0	0	0	0	0	0	0	4
d__Bacteria	k__norank_d__Bacteria	p__Patescibacteria	c__Saccharimonadia	o__Saccharimonadales	f__norank_o__Saccharimonadales	g__norank_o__Saccharimonadales	s__unclassified_g__norank_o__Saccharimonadales	OTU2261	1	16	1	13	9	0	1	1	3	0	0	1	0	1	1	1	0	0	49
d__Bacteria	k__norank_d__Bacteria	p__Proteobacteria	c__Alphaproteobacteria	o__Paracaedibacterales	f__Paracaedibacteraceae	g__norank_f__Paracaedibacteraceae	s__unclassified_g__norank_f__Paracaedibacteraceae	OTU5085	0	0	0	0	0	0	0	0	0	0	0	1	0	0	1	0	0	0	2
d__Bacteria	k__norank_d__Bacteria	p__Firmicutes	c__Clostridia	o__DTU014	f__norank_o__DTU014	g__norank_o__DTU014	s__uncultured_soil_bacterium_g__norank_o__DTU014	OTU747	2	7	2	0	0	0	0	0	0	0	0	1	0	0	0	0	0	0	12
d__Bacteria	k__norank_d__Bacteria	p__Proteobacteria	c__Alphaproteobacteria	o__Rickettsiales	f__Rickettsiaceae	g__norank_f__Rickettsiaceae	s__metagenome_g__norank_f__Rickettsiaceae	OTU2133	0	0	0	2	2	0	0	0	0	0	0	0	0	0	0	0	0	0	4
d__Bacteria	k__norank_d__Bacteria	p__Cyanobacteria	c__Oxyphotobacteria	o__Chloroplast	f__norank_o__Chloroplast	g__norank_o__Chloroplast	s__Phacus_platyaulax	OTU6213	0	0	0	0	1	0	0	0	0	0	0	0	0	5	5	1	7	0	19
d__Bacteria	k__norank_d__Bacteria	p__Acidobacteria	c__Subgroup_17	o__norank_c__Subgroup_17	f__norank_c__Subgroup_17	g__norank_c__Subgroup_17	s__uncultured_Acidobacteria_bacterium_g__norank_c__Subgroup_17	OTU799	1	1	3	0	0	0	0	0	0	3	2	3	0	0	0	0	0	0	13
d__Bacteria	k__norank_d__Bacteria	p__Patescibacteria	c__WWE3	o__norank_c__WWE3	f__norank_c__WWE3	g__norank_c__WWE3	s__candidate_division_WWE3_bacterium_RIFCSPHIGHO2_02_FULL_38_14	OTU1398	3	9	3	0	0	0	0	0	0	0	0	0	0	0	0	0	0	0	15
d__Bacteria	k__norank_d__Bacteria	p__Firmicutes	c__Clostridia	o__Clostridiales	f__Family_XI_o__Clostridiales	g__Ezakiella	s__Bacteroides]_coagulans	OTU6047	0	0	0	0	0	0	0	0	0	0	0	0	0	0	0	4	0	0	4
d__Bacteria	k__norank_d__Bacteria	p__Patescibacteria	c__Parcubacteria	o__Candidatus_Doudnabacteria	f__norank_o__Candidatus_Doudnabacteria	g__norank_o__Candidatus_Doudnabacteria	s__uncultured_bacterium_g__norank_o__Candidatus_Doudnabacteria	OTU3526	0	0	0	0	0	0	0	0	0	9	2	0	0	0	0	0	0	0	11
d__Bacteria	k__norank_d__Bacteria	p__Planctomycetes	c__OM190	o__norank_c__OM190	f__norank_c__OM190	g__norank_c__OM190	s__uncultured_bacterium_g__norank_c__OM190	OTU4243	0	0	0	0	0	0	0	0	0	1	1	1	0	0	0	0	0	0	3
d__Bacteria	k__norank_d__Bacteria	p__Patescibacteria	c__WS6_Dojkabacteria	o__norank_c__WS6_Dojkabacteria	f__norank_c__WS6_Dojkabacteria	g__norank_c__WS6_Dojkabacteria	s__unclassified_g__norank_c__WS6_Dojkabacteria	OTU4519	0	0	0	0	0	0	0	0	0	2	1	0	0	0	0	0	0	0	3
d__Bacteria	k__norank_d__Bacteria	p__Chloroflexi	c__Anaerolineae	o__SBR1031	f__norank_o__SBR1031	g__norank_o__SBR1031	s__uncultured_Gemmatimonadetes_bacterium_g__norank_o__SBR1031	OTU1496	2	1	4	0	0	0	0	0	0	0	0	0	0	0	0	0	0	0	7
d__Bacteria	k__norank_d__Bacteria	p__Rokubacteria	c__NC10	o__Rokubacteriales	f__norank_o__Rokubacteriales	g__norank_o__Rokubacteriales	s__uncultured_bacterium_g__norank_o__Rokubacteriales	OTU985	2	2	9	0	0	0	0	0	0	0	0	0	0	0	0	0	0	0	13
d__Bacteria	k__norank_d__Bacteria	p__Armatimonadetes	c__Chthonomonadetes	o__Chthonomonadales	f__norank_o__Chthonomonadales	g__norank_o__Chthonomonadales	s__uncultured_bacterium_g__norank_o__Chthonomonadales	OTU4241	0	1	0	0	0	0	0	0	0	0	2	1	0	1	0	0	0	0	5
d__Bacteria	k__norank_d__Bacteria	p__Proteobacteria	c__Deltaproteobacteria	o__Myxococcales	f__Polyangiaceae	g__norank_f__Polyangiaceae	s__unclassified_g__norank_f__Polyangiaceae	OTU1130	3	2	3	0	0	0	6	0	0	14	13	8	0	0	0	0	0	0	49
d__Bacteria	k__norank_d__Bacteria	p__Chloroflexi	c__Anaerolineae	o__SBR1031	f__A4b	g__norank_f__A4b	s__uncultured_soil_bacterium_g__norank_f__A4b	OTU3974	0	0	1	0	0	0	0	0	0	2	2	2	0	0	0	0	0	0	7
d__Bacteria	k__norank_d__Bacteria	p__Chlamydiae	c__Chlamydiae	o__Chlamydiales	f__Parachlamydiaceae	g__Candidatus_Protochlamydia	s__unclassified_g__Candidatus_Protochlamydia	OTU6156	0	0	0	0	0	0	0	0	0	0	0	0	0	0	0	0	3	0	3
d__Bacteria	k__norank_d__Bacteria	p__Proteobacteria	c__Deltaproteobacteria	o__Myxococcales	f__Haliangiaceae	g__Haliangium	s__unclassified_g__Haliangium	OTU4418	0	1	2	0	0	0	0	0	0	11	8	6	0	0	0	0	0	0	28
d__Bacteria	k__norank_d__Bacteria	p__Acidobacteria	c__Subgroup_6	o__norank_c__Subgroup_6	f__norank_c__Subgroup_6	g__norank_c__Subgroup_6	s__uncultured_bacterium_g__norank_c__Subgroup_6	OTU1055	28	9	31	1	0	1	1	0	0	8	12	16	0	1	0	0	7	0	115
d__Bacteria	k__norank_d__Bacteria	p__Chloroflexi	c__Gitt-GS-136	o__norank_c__Gitt-GS-136	f__norank_c__Gitt-GS-136	g__norank_c__Gitt-GS-136	s__uncultured_bacterium_g__norank_c__Gitt-GS-136	OTU2104	1	0	2	0	0	0	0	0	0	1	0	1	0	0	0	0	0	0	5
d__Bacteria	k__norank_d__Bacteria	p__Actinobacteria	c__Actinobacteria	o__Micrococcales	f__Micrococcaceae	g__Arthrobacter	s__Arthrobacter_globiformis_g__Arthrobacter	OTU2445	30	5	12	2	8	3	15	9	2	16	11	8	4	5	8	1	1	0	140
d__Bacteria	k__norank_d__Bacteria	p__Chloroflexi	c__Anaerolineae	o__RBG-13-54-9	f__norank_o__RBG-13-54-9	g__norank_o__RBG-13-54-9	s__unclassified_g__norank_o__RBG-13-54-9	OTU3440	15	5	42	0	0	0	4	0	0	10	6	9	0	0	0	0	0	0	91
d__Bacteria	k__norank_d__Bacteria	p__Proteobacteria	c__Gammaproteobacteria	o__Betaproteobacteriales	f__Burkholderiaceae	g__Lautropia	s__uncultured_beta_proteobacterium_g__Lautropia	OTU3530	4	24	2	0	0	0	0	0	0	1	0	1	2	0	0	0	0	0	34
d__Bacteria	k__norank_d__Bacteria	p__Chloroflexi	c__Anaerolineae	o__RBG-13-54-9	f__norank_o__RBG-13-54-9	g__norank_o__RBG-13-54-9	s__unclassified_g__norank_o__RBG-13-54-9	OTU3444	4	0	4	0	0	0	1	0	0	1	4	1	0	0	0	0	0	0	15
d__Bacteria	k__norank_d__Bacteria	p__Planctomycetes	c__Planctomycetacia	o__Isosphaerales	f__Isosphaeraceae	g__norank_f__Isosphaeraceae	s__uncultured_Isosphaera_sp._g__norank	OTU1870	3	5	6	0	0	0	0	0	0	3	5	2	0	0	0	0	0	0	24
d__Bacteria	k__norank_d__Bacteria	p__Cyanobacteria	c__Oxyphotobacteria	o__Chloroplast	f__norank_o__Chloroplast	g__norank_o__Chloroplast	s__Euglena_stellata	OTU2804	0	0	0	0	0	6	0	0	0	0	0	0	0	1	1	0	0	0	8
d__Bacteria	k__norank_d__Bacteria	p__Firmicutes	c__Clostridia	o__Clostridiales	f__Ruminococcaceae	g__Caproiciproducens	s__unclassified_g__Caproiciproducens	OTU2718	0	0	0	1	1	19	0	0	0	0	0	0	0	2	0	0	0	0	23
d__Bacteria	k__norank_d__Bacteria	p__Firmicutes	c__Clostridia	o__Clostridiales	f__Ruminococcaceae	g__Caproiciproducens	s__unclassified_g__Caproiciproducens	OTU2717	1	2	2	3	2	86	3	7	1	0	0	0	1	2	1	1	0	0	112
d__Bacteria	k__norank_d__Bacteria	p__Spirochaetes	c__Spirochaetia	o__Spirochaetales	f__Spirochaetaceae	g__unclassified_f__Spirochaetaceae	s__unclassified_f__Spirochaetaceae	OTU4604	0	0	0	0	0	0	0	0	0	0	2	0	0	0	0	0	0	0	2
d__Bacteria	k__norank_d__Bacteria	p__Firmicutes	c__Clostridia	o__Clostridiales	f__Ruminococcaceae	g__unclassified_f__Ruminococcaceae	s__unclassified_f__Ruminococcaceae	OTU3539	0	0	0	0	0	0	0	0	0	1	1	1	0	0	0	0	0	0	3
d__Bacteria	k__norank_d__Bacteria	p__Bacteroidetes	c__Bacteroidia	o__Sphingobacteriales	f__env.OPS_17	g__norank_f__env.OPS_17	s__uncultured_bacterium_g__norank_f__env.OPS_17	OTU5966	0	0	0	2	2	0	0	0	0	0	0	0	3	3	6	0	0	0	16
d__Bacteria	k__norank_d__Bacteria	p__Actinobacteria	c__Actinobacteria	o__Frankiales	f__Sporichthyaceae	g__hgcI_clade	s__uncultured_bacterium_g__hgcI_clade	OTU5945	0	0	0	0	0	0	0	0	0	0	0	0	2	0	3	0	0	0	5
d__Bacteria	k__norank_d__Bacteria	p__Firmicutes	c__Clostridia	o__Clostridiales	f__Lachnospiraceae	g__unclassified_f__Lachnospiraceae	s__unclassified_f__Lachnospiraceae	OTU3082	0	0	0	0	0	0	0	3	0	0	0	0	0	0	0	0	0	0	3
d__Bacteria	k__norank_d__Bacteria	p__Verrucomicrobia	c__Verrucomicrobiae	o__Pedosphaerales	f__Pedosphaeraceae	g__ADurb.Bin063-1	s__unclassified_g__ADurb.Bin063-1	OTU856	8	7	12	0	0	0	1	0	0	0	13	12	0	0	0	0	0	0	53
d__Bacteria	k__norank_d__Bacteria	p__Actinobacteria	c__Actinobacteria	o__Solirubrobacterales	f__Solirubrobacteraceae	g__Solirubrobacter	s__uncultured_bacterium_g__Solirubrobacter	OTU3298	1	2	3	0	0	0	1	0	0	3	4	2	0	0	0	0	0	0	16
d__Bacteria	k__norank_d__Bacteria	p__TA06	c__norank_p__TA06	o__norank_p__TA06	f__norank_p__TA06	g__norank_p__TA06	s__unclassified_g__norank_p__TA06	OTU6291	0	0	0	0	0	0	0	0	0	0	0	0	0	0	0	0	0	8	8
d__Bacteria	k__norank_d__Bacteria	p__Acidobacteria	c__Acidobacteriia	o__Solibacterales	f__Solibacteraceae_Subgroup_3	g__Paludibaculum	s__uncultured_soil_bacterium_g__Paludibaculum	OTU392	47	162	35	0	0	0	2	0	0	27	32	22	0	2	1	0	0	0	330
d__Bacteria	k__norank_d__Bacteria	p__Cyanobacteria	c__Oxyphotobacteria	o__Chloroplast	f__norank_o__Chloroplast	g__norank_o__Chloroplast	s__Chlorotetraedron_incus	OTU2300	0	0	0	12	11	4	0	1	3	0	1	0	1	0	0	2	1	5	41
d__Bacteria	k__norank_d__Bacteria	p__Acidobacteria	c__Holophagae	o__Subgroup_7	f__norank_o__Subgroup_7	g__norank_o__Subgroup_7	s__uncultured_Acidobacterium_sp._g__norank_o__Subgroup_7	OTU1476	1	0	2	0	0	0	0	0	0	0	1	0	0	0	0	0	0	0	4
d__Bacteria	k__norank_d__Bacteria	p__Proteobacteria	c__Gammaproteobacteria	o__Betaproteobacteriales	f__SC-I-84	g__norank_f__SC-I-84	s__uncultured_bacterium_g__norank_f__SC-I-84	OTU4916	5	19	10	0	1	0	3	0	0	14	10	6	0	0	0	1	0	0	69
d__Bacteria	k__norank_d__Bacteria	p__Acidobacteria	c__Holophagae	o__Subgroup_7	f__norank_o__Subgroup_7	g__norank_o__Subgroup_7	s__uncultured_proteobacterium_g__norank_o__Subgroup_7	OTU1097	107	71	176	0	0	2	12	0	0	54	54	52	0	0	1	0	0	0	529
d__Bacteria	k__norank_d__Bacteria	p__Proteobacteria	c__Deltaproteobacteria	o__Oligoflexales	f__053A03-B-DI-P58	g__norank_f__053A03-B-DI-P58	s__uncultured_bacterium_g__norank_f__053A03-B-DI-P58	OTU4081	0	1	0	0	0	0	0	0	0	0	1	0	0	0	0	0	0	0	2
d__Bacteria	k__norank_d__Bacteria	p__Firmicutes	c__Bacilli	o__Bacillales	f__Bacillaceae	g__Bacillus	s__Bacillus_trypoxylicola	OTU2678	0	0	1	0	0	4	0	0	0	0	0	0	0	0	0	0	0	0	5
d__Bacteria	k__norank_d__Bacteria	p__Planctomycetes	c__Planctomycetacia	o__Isosphaerales	f__Isosphaeraceae	g__unclassified_f__Isosphaeraceae	s__unclassified_f__Isosphaeraceae	OTU4728	2	0	2	0	0	0	0	0	0	0	1	4	0	0	0	0	0	0	9
d__Bacteria	k__norank_d__Bacteria	p__Bacteroidetes	c__Ignavibacteria	o__Kryptoniales	f__BSV26	g__norank_f__BSV26	s__uncultured_soil_bacterium_g__norank_f__BSV26	OTU4609	21	38	12	0	0	0	1	0	0	28	28	20	2	0	2	0	0	0	152
d__Bacteria	k__norank_d__Bacteria	p__Acidobacteria	c__Holophagae	o__Holophagales	f__Holophagaceae	g__norank_f__Holophagaceae	s__unclassified_g__norank_f__Holophagaceae	OTU5127	3	1	0	0	0	0	0	0	0	5	5	9	0	0	1	0	0	0	24
d__Bacteria	k__norank_d__Bacteria	p__Proteobacteria	c__Gammaproteobacteria	o__Betaproteobacteriales	f__Burkholderiaceae	g__Paucibacter	s__Paucibacter_sp._KCTC_42545	OTU2872	0	0	0	0	0	0	5	1	1	1	0	0	0	0	0	0	0	0	8
d__Bacteria	k__norank_d__Bacteria	p__Chloroflexi	c__Anaerolineae	o__RBG-13-54-9	f__norank_o__RBG-13-54-9	g__norank_o__RBG-13-54-9	s__uncultured_bacterium_g__norank_o__RBG-13-54-9	OTU525	38	34	46	0	1	0	0	0	0	1	0	1	0	0	0	0	0	0	121
d__Bacteria	k__norank_d__Bacteria	p__Proteobacteria	c__Deltaproteobacteria	o__Desulfuromonadales	f__Geobacteraceae	g__Geobacter	s__unclassified_g__Geobacter	OTU3249	18	60	19	0	0	0	3	0	0	14	18	16	0	0	0	0	0	0	148
d__Bacteria	k__norank_d__Bacteria	p__Chloroflexi	c__Anaerolineae	o__SBR1031	f__norank_o__SBR1031	g__norank_o__SBR1031	s__unclassified_g__norank_o__SBR1031	OTU3443	0	0	2	0	0	0	0	0	0	2	1	1	0	0	0	0	0	0	6
d__Bacteria	k__norank_d__Bacteria	p__Proteobacteria	c__Gammaproteobacteria	o__Methylococcales	f__Methylococcaceae	g__Methyloparacoccus	s__uncultured_bacterium_g__Methyloparacoccus	OTU2653	0	0	0	0	0	2	0	0	0	0	0	0	1	0	0	0	2	0	5
d__Bacteria	k__norank_d__Bacteria	p__Planctomycetes	c__Phycisphaerae	o__Phycisphaerales	f__Phycisphaeraceae	g__SM1A02	s__uncultured_planctomycete_g__SM1A02	OTU4897	2	0	1	0	0	0	0	0	0	3	0	4	0	0	0	0	0	0	10
d__Bacteria	k__norank_d__Bacteria	p__Proteobacteria	c__Deltaproteobacteria	o__Syntrophobacterales	f__Syntrophobacteraceae	g__Desulforhabdus	s__uncultured_bacterium_g__Desulforhabdus	OTU1155	22	41	13	0	0	0	12	0	0	15	19	15	0	0	1	1	2	0	141
d__Bacteria	k__norank_d__Bacteria	p__Bacteroidetes	c__Bacteroidia	o__Bacteroidales	f__Prolixibacteraceae	g__BSV13	s__uncultured_bacterium_g__BSV13	OTU769	6	12	4	1	0	0	1	0	0	4	10	4	4	2	0	0	0	0	48
d__Bacteria	k__norank_d__Bacteria	p__Planctomycetes	c__Phycisphaerae	o__Phycisphaerales	f__AKAU3564_sediment_group	g__norank_f__AKAU3564_sediment_group	s__unclassified_g__norank_f__AKAU3564_sediment_group	OTU4563	0	0	4	0	0	0	0	0	0	0	1	0	0	0	0	0	0	0	5
d__Bacteria	k__norank_d__Bacteria	p__Bacteroidetes	c__Bacteroidia	o__Flavobacteriales	f__Weeksellaceae	g__unclassified_f__Weeksellaceae	s__unclassified_f__Weeksellaceae	OTU2211	0	0	0	1	1	0	0	0	0	0	0	0	12	6	9	0	0	0	29
d__Bacteria	k__norank_d__Bacteria	p__Bacteroidetes	c__Bacteroidia	o__Cytophagales	f__Microscillaceae	g__Ohtaekwangia	s__uncultured_bacterium_g__Ohtaekwangia	OTU813	1	12	3	0	0	0	0	0	0	5	4	8	0	0	0	0	0	0	33
d__Bacteria	k__norank_d__Bacteria	p__Verrucomicrobia	c__Verrucomicrobiae	o__Pedosphaerales	f__Pedosphaeraceae	g__norank_f__Pedosphaeraceae	s__unclassified_g__norank_f__Pedosphaeraceae	OTU4653	9	20	7	0	0	0	1	2	0	8	27	35	0	0	0	0	0	0	109
d__Bacteria	k__norank_d__Bacteria	p__Cyanobacteria	c__Oxyphotobacteria	o__Nostocales	f__norank_o__Nostocales	g__norank_o__Nostocales	s__uncultured_cyanobacterium_g__norank_o__Nostocales	OTU4105	0	5	0	0	0	0	0	0	0	3	8	3	0	0	0	0	0	0	19
d__Bacteria	k__norank_d__Bacteria	p__Actinobacteria	c__Actinobacteria	o__Frankiales	f__Frankiaceae	g__Jatrophihabitans	s__unclassified_g__Jatrophihabitans	OTU1006	11	3	3	0	0	0	2	0	0	6	5	8	0	0	1	0	0	0	39
d__Bacteria	k__norank_d__Bacteria	p__Gemmatimonadetes	c__Gemmatimonadetes	o__Gemmatimonadales	f__Gemmatimonadaceae	g__norank_f__Gemmatimonadaceae	s__uncultured_Gemmatimonadetes_bacterium_g__norank_f__Gemmatimonadaceae	OTU1938	1	0	6	0	0	0	0	0	0	1	2	1	0	0	0	0	0	0	11
d__Bacteria	k__norank_d__Bacteria	p__Acidobacteria	c__Holophagae	o__Subgroup_7	f__norank_o__Subgroup_7	g__norank_o__Subgroup_7	s__unclassified_g__norank_o__Subgroup_7	OTU3518	9	4	14	0	1	0	0	0	0	6	7	7	0	0	0	0	0	0	48
d__Bacteria	k__norank_d__Bacteria	p__Firmicutes	c__Bacilli	o__Lactobacillales	f__Lactobacillaceae	g__Lactobacillus	s__unclassified_g__Lactobacillus	OTU6353	0	0	0	0	0	1	0	0	0	0	0	0	0	1	3	0	3	8	16
d__Bacteria	k__norank_d__Bacteria	p__Actinobacteria	c__Actinobacteria	o__Solirubrobacterales	f__67-14	g__norank_f__67-14	s__unclassified_g__norank_f__67-14	OTU2052	1	3	4	0	0	0	0	0	0	0	0	0	0	0	0	0	0	0	8
d__Bacteria	k__norank_d__Bacteria	p__Bacteroidetes	c__Bacteroidia	o__Sphingobacteriales	f__S15A-MN91	g__norank_f__S15A-MN91	s__uncultured_bacterium_g__norank_f__S15A-MN91	OTU4996	0	0	0	0	0	0	1	0	0	1	1	5	0	0	0	0	0	0	8
d__Bacteria	k__norank_d__Bacteria	p__Cyanobacteria	c__Oxyphotobacteria	o__Chloroplast	f__norank_o__Chloroplast	g__norank_o__Chloroplast	s__Euglena_agilis	OTU2651	0	0	0	1	0	25	0	0	0	0	0	0	0	0	1	0	0	0	27
d__Bacteria	k__norank_d__Bacteria	p__Firmicutes	c__Clostridia	o__Clostridiales	f__Peptococcaceae	g__norank_f__Peptococcaceae	s__Clostridium_sp._enrichment_culture_clone_06-1235251-143	OTU5436	0	0	0	0	0	0	0	0	0	1	2	2	1	0	0	0	0	0	6
d__Bacteria	k__norank_d__Bacteria	p__Proteobacteria	c__Gammaproteobacteria	o__Gammaproteobacteria_Incertae_Sedis	f__unclassified_o__Gammaproteobacteria_Incertae_Sedis	g__norank_f__unclassified_o__Gammaproteobacteria_Incertae_Sedis	s__uncultured_soil_bacterium_g__norank_f__unclassified	OTU5143	0	0	0	0	0	0	1	0	0	6	4	4	0	0	0	0	0	0	15
d__Bacteria	k__norank_d__Bacteria	p__Firmicutes	c__Negativicutes	o__Selenomonadales	f__Veillonellaceae	g__norank_f__Veillonellaceae	s__unclassified_g__norank_f__Veillonellaceae	OTU1204	1	2	1	1	1	0	0	0	0	0	4	0	0	1	0	0	0	0	11
d__Bacteria	k__norank_d__Bacteria	p__Gemmatimonadetes	c__Gemmatimonadetes	o__Gemmatimonadales	f__Gemmatimonadaceae	g__norank_f__Gemmatimonadaceae	s__unclassified_g__norank_f__Gemmatimonadaceae	OTU3382	0	0	0	1	0	0	0	0	0	1	0	0	0	0	0	0	0	0	2
d__Bacteria	k__norank_d__Bacteria	p__Firmicutes	c__Clostridia	o__Clostridiales	f__Lachnospiraceae	g__Shuttleworthia	s__uncultured_bacterium_g__Shuttleworthia	OTU4448	0	0	0	0	0	0	0	0	0	2	2	0	0	0	0	0	0	0	4
d__Bacteria	k__norank_d__Bacteria	p__Proteobacteria	c__Deltaproteobacteria	o__Desulfuromonadales	f__Geobacteraceae	g__Geobacter	s__uncultured_bacterium_g__Geobacter	OTU1934	58	26	40	0	0	0	3	0	0	31	21	23	1	1	0	0	0	0	204
d__Bacteria	k__norank_d__Bacteria	p__Nitrospinae	c__P9X2b3D02	o__norank_c__P9X2b3D02	f__norank_c__P9X2b3D02	g__norank_c__P9X2b3D02	s__uncultured_prokaryote_g__norank_c__P9X2b3D02	OTU1940	2	2	6	0	0	0	0	0	0	0	0	1	0	0	0	0	0	0	11
d__Bacteria	k__norank_d__Bacteria	p__Cyanobacteria	c__Oxyphotobacteria	o__Leptolyngbyales	f__Leptolyngbyaceae	g__JSC-12	s__unclassified_g__JSC-12	OTU1647	2	10	4	0	0	0	0	0	0	1	0	0	0	0	0	0	0	0	17
d__Bacteria	k__norank_d__Bacteria	p__Actinobacteria	c__Actinobacteria	o__Frankiales	f__unclassified_o__Frankiales	g__unclassified_o__Frankiales	s__unclassified_o__Frankiales	OTU5570	0	0	0	12	11	0	0	0	0	0	1	0	366	340	231	0	0	0	961
d__Bacteria	k__norank_d__Bacteria	p__unclassified_k__norank_d__Bacteria	c__unclassified_k__norank_d__Bacteria	o__unclassified_k__norank_d__Bacteria	f__unclassified_k__norank_d__Bacteria	g__unclassified_k__norank_d__Bacteria	s__unclassified_k__norank_d__Bacteria	OTU2105	8	1	10	0	0	0	0	0	0	0	0	1	0	0	0	0	0	0	20
d__Bacteria	k__norank_d__Bacteria	p__Cyanobacteria	c__Oxyphotobacteria	o__Pseudanabaenales	f__Pseudanabaenaceae	g__Pseudanabaena_PCC-7429	s__Pseudanabaena_limnetica_CHAB792	OTU5889	0	0	0	1	1	3	0	0	0	0	0	0	0	0	1	0	0	0	6
d__Bacteria	k__norank_d__Bacteria	p__Firmicutes	c__Bacilli	o__Lactobacillales	f__Leuconostocaceae	g__Weissella	s__Weissella_cibaria	OTU3129	8	0	0	0	0	1	0	2	1	0	0	0	0	0	0	0	0	0	12
d__Bacteria	k__norank_d__Bacteria	p__Cyanobacteria	c__Oxyphotobacteria	o__Chloroplast	f__norank_o__Chloroplast	g__norank_o__Chloroplast	s__Phacus_hamelii	OTU2448	0	0	0	3	3	0	0	0	0	0	0	0	0	0	0	0	1	0	7
d__Bacteria	k__norank_d__Bacteria	p__Proteobacteria	c__Alphaproteobacteria	o__Acetobacterales	f__Acetobacteraceae	g__unclassified_f__Acetobacteraceae	s__unclassified_f__Acetobacteraceae	OTU5069	1	3	2	1	10	0	1	0	6	1	0	2	0	0	0	0	3	0	30
d__Bacteria	k__norank_d__Bacteria	p__Proteobacteria	c__Alphaproteobacteria	o__Acetobacterales	f__Acetobacteraceae	g__unclassified_f__Acetobacteraceae	s__unclassified_f__Acetobacteraceae	OTU5068	1	0	0	0	0	0	2	0	0	6	6	5	0	0	0	0	0	0	20
d__Bacteria	k__norank_d__Bacteria	p__Firmicutes	c__Negativicutes	o__Selenomonadales	f__Veillonellaceae	g__Propionispira	s__uncultured_bacterium_g__Propionispira	OTU4694	0	0	0	0	0	0	2	0	0	8	30	28	0	0	0	0	0	0	68
d__Bacteria	k__norank_d__Bacteria	p__Proteobacteria	c__Deltaproteobacteria	o__Myxococcales	f__Haliangiaceae	g__Haliangium	s__uncultured_Kofleriaceae_bacterium_g__Haliangium	OTU3833	6	3	7	0	0	0	2	0	0	4	7	5	0	0	0	0	0	0	34
d__Bacteria	k__norank_d__Bacteria	p__Calditrichaeota	c__Calditrichia	o__Calditrichales	f__Calditrichaceae	g__JdFR-76	s__uncultured_bacterium_g__JdFR-76	OTU460	2	3	14	0	0	0	0	0	0	0	2	0	0	0	0	0	0	0	21
d__Bacteria	k__norank_d__Bacteria	p__Bacteroidetes	c__Ignavibacteria	o__Ignavibacteriales	f__Ignavibacteriaceae	g__Ignavibacterium	s__uncultured_bacterium_g__Ignavibacterium	OTU781	17	15	27	0	0	0	11	0	0	42	17	29	1	0	1	0	0	0	160
d__Bacteria	k__norank_d__Bacteria	p__Actinobacteria	c__Actinobacteria	o__Solirubrobacterales	f__Solirubrobacteraceae	g__Conexibacter	s__metagenome_g__Conexibacter	OTU5360	8	11	5	1	0	0	2	0	1	4	5	2	0	0	0	0	0	0	39
d__Bacteria	k__norank_d__Bacteria	p__Spirochaetes	c__Spirochaetia	o__Spirochaetales	f__Spirochaetaceae	g__norank_f__Spirochaetaceae	s__uncultured_prokaryote_g__norank_f__Spirochaetaceae	OTU4729	1	2	1	0	1	0	0	0	0	0	2	4	0	0	0	0	0	0	11
d__Bacteria	k__norank_d__Bacteria	p__Bacteroidetes	c__Bacteroidia	o__Sphingobacteriales	f__env.OPS_17	g__norank_f__env.OPS_17	s__unclassified_g__norank_f__env.OPS_17	OTU1113	0	3	0	0	0	0	0	0	0	0	0	0	0	0	0	0	0	0	3
d__Bacteria	k__norank_d__Bacteria	p__Proteobacteria	c__Deltaproteobacteria	o__Desulfarculales	f__Desulfarculaceae	g__norank_f__Desulfarculaceae	s__unclassified_g__norank_f__Desulfarculaceae	OTU899	2	3	18	0	0	0	1	0	0	3	7	0	0	0	0	0	0	0	34
d__Bacteria	k__norank_d__Bacteria	p__Verrucomicrobia	c__Verrucomicrobiae	o__Pedosphaerales	f__Pedosphaeraceae	g__norank_f__Pedosphaeraceae	s__metagenome_g__norank_f__Pedosphaeraceae	OTU5207	0	0	0	0	0	0	1	0	0	0	3	3	0	0	0	0	0	0	7
d__Bacteria	k__norank_d__Bacteria	p__Acidobacteria	c__Subgroup_25	o__norank_c__Subgroup_25	f__norank_c__Subgroup_25	g__norank_c__Subgroup_25	s__unclassified_g__norank_c__Subgroup_25	OTU4971	33	27	37	0	0	0	16	0	0	30	38	64	0	0	0	0	0	0	245
d__Bacteria	k__norank_d__Bacteria	p__Chlamydiae	c__Chlamydiae	o__Chlamydiales	f__Parachlamydiaceae	g__Neochlamydia	s__metagenome_g__Neochlamydia	OTU2512	0	0	0	1	1	0	0	0	0	0	0	0	0	0	0	0	0	0	2
d__Bacteria	k__norank_d__Bacteria	p__Proteobacteria	c__Gammaproteobacteria	o__Betaproteobacteriales	f__SC-I-84	g__norank_f__SC-I-84	s__unclassified_g__norank_f__SC-I-84	OTU4792	31	7	25	0	0	0	2	0	0	20	10	15	0	0	1	1	0	0	112
d__Bacteria	k__norank_d__Bacteria	p__Firmicutes	c__Negativicutes	o__Selenomonadales	f__Acidaminococcaceae	g__norank_f__Acidaminococcaceae	s__uncultured_bacterium_g__norank_f__Acidaminococcaceae	OTU4933	0	0	0	0	1	0	2	0	0	10	27	21	0	0	1	0	0	0	62
d__Bacteria	k__norank_d__Bacteria	p__Planctomycetes	c__OM190	o__norank_c__OM190	f__norank_c__OM190	g__norank_c__OM190	s__uncultured_bacterium_g__norank_c__OM190	OTU1551	1	0	3	0	0	0	0	0	0	0	0	0	0	0	0	0	0	0	4
d__Bacteria	k__norank_d__Bacteria	p__Proteobacteria	c__Deltaproteobacteria	o__MBNT15	f__norank_o__MBNT15	g__norank_o__MBNT15	s__unclassified_g__norank_o__MBNT15	OTU1062	4	25	6	0	0	0	1	0	0	4	5	7	0	0	0	1	0	0	53
d__Bacteria	k__norank_d__Bacteria	p__Patescibacteria	c__Parcubacteria	o__unclassified_c__Parcubacteria	f__unclassified_c__Parcubacteria	g__unclassified_c__Parcubacteria	s__unclassified_c__Parcubacteria	OTU4407	0	0	0	0	0	0	0	0	0	0	1	1	0	0	0	0	0	0	2
d__Bacteria	k__norank_d__Bacteria	p__Proteobacteria	c__Deltaproteobacteria	o__Myxococcales	f__Haliangiaceae	g__Haliangium	s__uncultured_bacterium_g__Haliangium	OTU4413	3	0	2	0	0	0	0	0	0	8	4	3	0	0	0	0	0	0	20
d__Bacteria	k__norank_d__Bacteria	p__Proteobacteria	c__Alphaproteobacteria	o__Dongiales	f__Dongiaceae	g__Dongia	s__unclassified_g__Dongia	OTU481	4	6	8	0	0	0	3	0	0	12	19	6	1	0	0	0	0	0	59
d__Bacteria	k__norank_d__Bacteria	p__Proteobacteria	c__Gammaproteobacteria	o__SZB30	f__norank_o__SZB30	g__norank_o__SZB30	s__uncultured_prokaryote_g__norank_o__SZB30	OTU999	0	2	1	0	0	0	0	0	0	0	0	0	0	0	0	0	0	0	3
d__Bacteria	k__norank_d__Bacteria	p__Patescibacteria	c__Microgenomatia	o__Candidatus_Collierbacteria	f__norank_o__Candidatus_Collierbacteria	g__norank_o__Candidatus_Collierbacteria	s__Candidatus_Collierbacteria_bacterium_RIFOXYC2_FULL_43_15	OTU2426	0	0	0	2	2	0	0	0	0	0	0	1	0	0	0	0	0	0	5
d__Bacteria	k__norank_d__Bacteria	p__Proteobacteria	c__Gammaproteobacteria	o__Coxiellales	f__Coxiellaceae	g__Coxiella	s__uncultured_bacterium_g__Coxiella	OTU532	6	3	2	0	0	0	0	0	0	0	0	0	0	0	0	0	0	0	11
d__Bacteria	k__norank_d__Bacteria	p__Patescibacteria	c__WS6_Dojkabacteria	o__norank_c__WS6_Dojkabacteria	f__norank_c__WS6_Dojkabacteria	g__norank_c__WS6_Dojkabacteria	s__uncultured_bacterium_g__norank_c__WS6_Dojkabacteria	OTU984	0	7	0	0	0	0	0	0	0	0	0	0	0	0	0	0	0	0	7
d__Bacteria	k__norank_d__Bacteria	p__unclassified_k__norank_d__Bacteria	c__unclassified_k__norank_d__Bacteria	o__unclassified_k__norank_d__Bacteria	f__unclassified_k__norank_d__Bacteria	g__unclassified_k__norank_d__Bacteria	s__unclassified_k__norank_d__Bacteria	OTU3049	0	0	0	0	0	0	0	2	0	0	0	0	0	0	0	0	0	0	2
d__Bacteria	k__norank_d__Bacteria	p__unclassified_k__norank_d__Bacteria	c__unclassified_k__norank_d__Bacteria	o__unclassified_k__norank_d__Bacteria	f__unclassified_k__norank_d__Bacteria	g__unclassified_k__norank_d__Bacteria	s__unclassified_k__norank_d__Bacteria	OTU3048	0	0	0	0	0	0	0	2	0	0	0	0	0	0	0	0	0	0	2
d__Bacteria	k__norank_d__Bacteria	p__Elusimicrobia	c__Elusimicrobia	o__norank_c__Elusimicrobia	f__norank_c__Elusimicrobia	g__norank_c__Elusimicrobia	s__unclassified_g__norank_c__Elusimicrobia	OTU4031	0	1	1	0	0	0	0	0	0	1	2	1	0	0	0	0	0	0	6
d__Bacteria	k__norank_d__Bacteria	p__Bacteroidetes	c__Bacteroidia	o__Flavobacteriales	f__Weeksellaceae	g__Algoriella	s__Algoriella_xinjiangensis	OTU3107	0	0	0	0	0	0	0	9	0	0	0	0	0	0	0	0	0	0	9
d__Bacteria	k__norank_d__Bacteria	p__Bacteroidetes	c__Bacteroidia	o__Chitinophagales	f__Saprospiraceae	g__Haliscomenobacter	s__uncultured_Haliscomenobacter_sp._g__Haliscomenobacter	OTU2683	0	0	0	28	14	23	2	0	0	4	3	2	0	0	0	0	0	0	76
d__Bacteria	k__norank_d__Bacteria	p__Firmicutes	c__Clostridia	o__Clostridiales	f__Christensenellaceae	g__Christensenellaceae_R-7_group	s__iron-reducing_bacterium_enrichment_culture_clone_HN109	OTU2705	0	0	0	0	0	6	0	0	0	0	1	0	0	0	1	0	0	0	8
d__Bacteria	k__norank_d__Bacteria	p__Chloroflexi	c__TK10	o__norank_c__TK10	f__norank_c__TK10	g__norank_c__TK10	s__uncultured_bacterium_g__norank_c__TK10	OTU1582	0	1	4	0	0	0	1	0	0	1	0	0	0	1	0	0	0	0	8
d__Bacteria	k__norank_d__Bacteria	p__Cyanobacteria	c__Oxyphotobacteria	o__Chloroplast	f__norank_o__Chloroplast	g__norank_o__Chloroplast	s__Euglena_deses	OTU2599	0	0	0	3	1	8	0	0	0	0	0	0	0	0	0	0	0	0	12
d__Bacteria	k__norank_d__Bacteria	p__Proteobacteria	c__Gammaproteobacteria	o__Betaproteobacteriales	f__SC-I-84	g__norank_f__SC-I-84	s__uncultured_bacterium_g__norank_f__SC-I-84	OTU220	54	34	38	2	0	0	2	0	0	69	74	35	1	2	5	0	0	0	316
d__Bacteria	k__norank_d__Bacteria	p__Bacteroidetes	c__Bacteroidia	o__Bacteroidales	f__Muribaculaceae	g__norank_f__Muribaculaceae	s__uncultured_bacterium_g__norank_f__Muribaculaceae	OTU5929	0	0	0	1	0	2	0	0	0	0	0	0	1	0	1	0	0	0	5
d__Bacteria	k__norank_d__Bacteria	p__WPS-2	c__norank_p__WPS-2	o__norank_p__WPS-2	f__norank_p__WPS-2	g__norank_p__WPS-2	s__uncultured_bacterium_g__norank_p__WPS-2	OTU6091	0	0	0	0	0	0	1	0	0	0	0	0	0	0	0	0	5	0	6
d__Bacteria	k__norank_d__Bacteria	p__Cyanobacteria	c__Oxyphotobacteria	o__Nostocales	f__Nostocaceae	g__Nostoc_PCC-8976	s__unclassified_g__Nostoc_PCC-8976	OTU3216	0	0	0	0	0	0	0	0	14	0	3	3	0	0	0	0	0	0	20
d__Bacteria	k__norank_d__Bacteria	p__Gemmatimonadetes	c__Gemmatimonadetes	o__Gemmatimonadales	f__Gemmatimonadaceae	g__Gemmatimonas	s__unclassified_g__Gemmatimonas	OTU812	0	4	0	0	0	0	0	0	0	0	0	0	0	0	0	0	0	0	4
d__Bacteria	k__norank_d__Bacteria	p__Actinobacteria	c__Actinobacteria	o__Micrococcales	f__Dermatophilaceae	g__Piscicoccus	s__unclassified_g__Piscicoccus	OTU6147	0	0	0	0	0	0	1	0	0	0	0	0	0	0	0	0	3	0	4
d__Bacteria	k__norank_d__Bacteria	p__Chloroflexi	c__Anaerolineae	o__SBR1031	f__norank_o__SBR1031	g__norank_o__SBR1031	s__uncultured_bacterium_g__norank_o__SBR1031	OTU3933	0	0	0	0	0	0	1	0	0	2	4	3	0	0	0	0	0	0	10
d__Bacteria	k__norank_d__Bacteria	p__Verrucomicrobia	c__Verrucomicrobiae	o__norank_c__Verrucomicrobiae	f__norank_c__Verrucomicrobiae	g__norank_c__Verrucomicrobiae	s__metagenome_g__norank_c__Verrucomicrobiae	OTU2622	0	0	0	3	4	3	0	0	0	0	0	0	0	0	0	0	0	0	10
d__Bacteria	k__norank_d__Bacteria	p__Proteobacteria	c__Deltaproteobacteria	o__Myxococcales	f__Blfdi19	g__norank_f__Blfdi19	s__unclassified_g__norank_f__Blfdi19	OTU2847	0	1	2	0	0	0	2	0	1	2	0	0	0	0	0	0	0	0	8
d__Bacteria	k__norank_d__Bacteria	p__Planctomycetes	c__BD7-11	o__norank_c__BD7-11	f__norank_c__BD7-11	g__norank_c__BD7-11	s__uncultured_bacterium_g__norank_c__BD7-11	OTU3275	1	0	0	0	0	0	0	0	0	2	2	1	0	0	0	0	0	0	6
d__Bacteria	k__norank_d__Bacteria	p__Proteobacteria	c__Deltaproteobacteria	o__Deltaproteobacteria_Incertae_Sedis	f__Syntrophorhabdaceae	g__Syntrophorhabdus	s__uncultured_bacterium_g__Syntrophorhabdus	OTU1276	0	2	1	0	0	0	0	0	0	0	2	2	0	0	0	0	0	0	7
d__Bacteria	k__norank_d__Bacteria	p__Patescibacteria	c__Parcubacteria	o__Candidatus_Moranbacteria	f__norank_o__Candidatus_Moranbacteria	g__norank_o__Candidatus_Moranbacteria	s__unclassified_g__norank_o__Candidatus_Moranbacteria	OTU5944	0	0	0	1	0	0	0	0	0	1	1	1	0	2	1	0	0	0	7
d__Bacteria	k__norank_d__Bacteria	p__Proteobacteria	c__Gammaproteobacteria	o__Betaproteobacteriales	f__B1-7BS	g__norank_f__B1-7BS	s__unclassified_g__norank_f__B1-7BS	OTU1226	0	3	0	0	0	0	0	0	0	0	0	0	0	0	0	0	0	0	3
d__Bacteria	k__norank_d__Bacteria	p__Patescibacteria	c__CPR2	o__norank_c__CPR2	f__norank_c__CPR2	g__norank_c__CPR2	s__uncultured_Clostridium_sp._g__norank_c__CPR2	OTU4359	0	0	0	0	0	0	0	0	0	0	1	1	0	0	0	0	0	0	2
d__Bacteria	k__norank_d__Bacteria	p__Proteobacteria	c__Alphaproteobacteria	o__Paracaedibacterales	f__Paracaedibacteraceae	g__unclassified_f__Paracaedibacteraceae	s__unclassified_f__Paracaedibacteraceae	OTU2465	0	0	0	0	2	0	0	0	0	0	0	0	0	0	0	0	0	0	2
d__Bacteria	k__norank_d__Bacteria	p__Nitrospirae	c__Nitrospira	o__norank_c__Nitrospira	f__norank_c__Nitrospira	g__Nitrospira	s__unclassified_g__Nitrospira	OTU686	4	4	12	0	0	0	0	0	0	0	0	0	0	0	0	0	0	0	20
d__Bacteria	k__norank_d__Bacteria	p__Planctomycetes	c__Planctomycetacia	o__Isosphaerales	f__Isosphaeraceae	g__unclassified_f__Isosphaeraceae	s__unclassified_f__Isosphaeraceae	OTU1293	4	4	6	0	0	0	0	0	0	1	1	2	0	0	0	0	0	0	18
d__Bacteria	k__norank_d__Bacteria	p__Proteobacteria	c__Alphaproteobacteria	o__Rhizobiales	f__Xanthobacteraceae	g__Bradyrhizobium	s__Bradyrhizobium_elkanii_g__Bradyrhizobium	OTU359	95	71	112	0	0	2	20	6	3	165	97	108	3	0	4	10	43	10	749
d__Bacteria	k__norank_d__Bacteria	p__Proteobacteria	c__Alphaproteobacteria	o__Rickettsiales	f__SM2D12	g__norank_f__SM2D12	s__unclassified_g__norank_f__SM2D12	OTU2290	0	0	0	6	8	0	0	0	0	0	0	0	0	0	0	0	0	0	14
d__Bacteria	k__norank_d__Bacteria	p__Cyanobacteria	c__Oxyphotobacteria	o__Leptolyngbyales	f__Leptolyngbyaceae	g__Leptolyngbya_FYG	s__uncultured_bacterium_g__Leptolyngbya_FYG	OTU911	0	2	0	0	0	0	0	0	0	1	0	0	0	1	0	0	0	0	4
d__Bacteria	k__norank_d__Bacteria	p__Chloroflexi	c__Anaerolineae	o__Anaerolineales	f__Anaerolineaceae	g__Pelolinea	s__uncultured_Chloroflexi_bacterium_g__Pelolinea	OTU202	1	1	0	0	0	0	0	0	0	1	0	0	0	0	0	0	0	0	3
d__Bacteria	k__norank_d__Bacteria	p__Patescibacteria	c__WWE3	o__norank_c__WWE3	f__norank_c__WWE3	g__norank_c__WWE3	s__unclassified_g__norank_c__WWE3	OTU1719	0	2	9	0	0	0	0	0	0	0	0	0	0	0	1	0	0	0	12
d__Bacteria	k__norank_d__Bacteria	p__Proteobacteria	c__Deltaproteobacteria	o__Syntrophobacterales	f__Syntrophaceae	g__Desulfobacca	s__uncultured_delta_proteobacterium_g__Desulfobacca	OTU3310	0	0	0	0	0	2	4	0	0	6	7	4	0	0	1	0	0	0	24
d__Bacteria	k__norank_d__Bacteria	p__Firmicutes	c__Clostridia	o__Clostridiales	f__Lachnospiraceae	g__Lachnospiraceae_NK4A136_group	s__unclassified_g__Lachnospiraceae_NK4A136_group	OTU5746	0	0	0	1	0	0	0	0	0	0	0	0	1	9	1	0	0	0	12
d__Bacteria	k__norank_d__Bacteria	p__Actinobacteria	c__Actinobacteria	o__Gaiellales	f__norank_o__Gaiellales	g__norank_o__Gaiellales	s__uncultured_bacterium_g__norank_o__Gaiellales	OTU991	14	11	9	0	0	0	1	0	0	10	8	5	0	0	1	1	0	0	60
d__Bacteria	k__norank_d__Bacteria	p__Firmicutes	c__Bacilli	o__Bacillales	f__Family_XII_o__Bacillales	g__Exiguobacterium	s__unclassified_g__Exiguobacterium	OTU2523	0	0	0	21	22	2	453	495	405	4	3	1	143	232	145	25	109	5	2065
d__Bacteria	k__norank_d__Bacteria	p__Bacteroidetes	c__Bacteroidia	o__Chitinophagales	f__Chitinophagaceae	g__Dinghuibacter	s__uncultured_bacterium_g__Dinghuibacter	OTU765	3	10	2	0	0	0	1	0	0	2	6	2	0	1	0	0	0	0	27
d__Bacteria	k__norank_d__Bacteria	p__Spirochaetes	c__Spirochaetia	o__Spirochaetales	f__Spirochaetaceae	g__Spirochaeta_2	s__uncultured_bacterium_g__Spirochaeta_2	OTU1447	2	10	3	0	0	0	0	0	0	0	0	0	0	0	0	0	0	0	15
d__Bacteria	k__norank_d__Bacteria	p__Proteobacteria	c__Deltaproteobacteria	o__unclassified_c__Deltaproteobacteria	f__unclassified_c__Deltaproteobacteria	g__unclassified_c__Deltaproteobacteria	s__unclassified_c__Deltaproteobacteria	OTU424	3	1	0	0	0	0	1	0	0	1	2	1	0	0	0	0	0	0	9
d__Bacteria	k__norank_d__Bacteria	p__Acidobacteria	c__Acidobacteriia	o__Solibacterales	f__Solibacteraceae_Subgroup_3	g__Bryobacter	s__uncultured_bacterium_g__Bryobacter	OTU4906	1	7	5	0	0	0	0	0	0	4	7	4	0	0	0	0	4	0	32
d__Bacteria	k__norank_d__Bacteria	p__Proteobacteria	c__Alphaproteobacteria	o__Micavibrionales	f__norank_o__Micavibrionales	g__norank_o__Micavibrionales	s__unclassified_g__norank_o__Micavibrionales	OTU2201	0	0	0	49	56	7	0	0	0	0	0	0	1	2	1	0	0	0	116
d__Bacteria	k__norank_d__Bacteria	p__Proteobacteria	c__Alphaproteobacteria	o__Micavibrionales	f__norank_o__Micavibrionales	g__norank_o__Micavibrionales	s__unclassified_g__norank_o__Micavibrionales	OTU2206	0	0	0	19	8	1	0	0	0	0	0	0	0	0	0	0	0	0	28
d__Bacteria	k__norank_d__Bacteria	p__Chloroflexi	c__Anaerolineae	o__Anaerolineales	f__Anaerolineaceae	g__norank_f__Anaerolineaceae	s__unclassified_g__norank_f__Anaerolineaceae	OTU3953	2	0	0	0	0	0	4	0	0	9	20	17	1	0	2	0	0	0	55
d__Bacteria	k__norank_d__Bacteria	p__Proteobacteria	c__Deltaproteobacteria	o__Syntrophobacterales	f__Syntrophobacteraceae	g__Syntrophobacter	s__unclassified_g__Syntrophobacter	OTU3279	0	2	0	0	0	0	0	0	0	3	2	2	0	0	0	0	0	0	9
d__Bacteria	k__norank_d__Bacteria	p__Actinobacteria	c__Actinobacteria	o__Kineosporiales	f__Kineosporiaceae	g__Kineosporia	s__uncultured_bacterium_g__Kineosporia	OTU884	28	14	25	0	0	0	16	0	1	33	19	18	0	0	0	0	0	0	154
d__Bacteria	k__norank_d__Bacteria	p__Gemmatimonadetes	c__Gemmatimonadetes	o__Gemmatimonadales	f__Gemmatimonadaceae	g__norank_f__Gemmatimonadaceae	s__unclassified_g__norank_f__Gemmatimonadaceae	OTU922	12	23	12	0	0	0	3	0	0	47	46	36	1	1	0	0	0	0	181
d__Bacteria	k__norank_d__Bacteria	p__Proteobacteria	c__Deltaproteobacteria	o__Desulfovibrionales	f__Desulfovibrionaceae	g__Desulfovibrio	s__unclassified_g__Desulfovibrio	OTU264	7	2	4	1	0	0	0	0	0	2	2	4	0	1	0	0	0	0	23
d__Bacteria	k__norank_d__Bacteria	p__Bacteroidetes	c__Bacteroidia	o__unclassified_c__Bacteroidia	f__unclassified_c__Bacteroidia	g__unclassified_c__Bacteroidia	s__unclassified_c__Bacteroidia	OTU2590	0	0	0	0	0	4	0	0	0	0	0	0	0	2	0	0	0	0	6
d__Bacteria	k__norank_d__Bacteria	p__Firmicutes	c__Clostridia	o__Clostridiales	f__Ruminococcaceae	g__Ruminococcus_1	s__unclassified_g__Ruminococcus_1	OTU3176	0	1	1	0	0	3	1	0	1	0	1	0	0	0	0	0	0	0	8
d__Bacteria	k__norank_d__Bacteria	p__Dependentiae	c__Babeliae	o__Babeliales	f__unclassified_o__Babeliales	g__unclassified_o__Babeliales	s__unclassified_o__Babeliales	OTU3185	0	0	0	0	0	0	0	0	1	0	0	0	0	0	0	3	0	0	4
d__Bacteria	k__norank_d__Bacteria	p__Chloroflexi	c__Ktedonobacteria	o__Ktedonobacterales	f__Ktedonobacteraceae	g__Ktedonobacter	s__uncultured_bacterium_g__Ktedonobacter	OTU5469	0	0	1	1	0	0	0	0	0	0	5	5	0	0	0	0	0	0	12
d__Bacteria	k__norank_d__Bacteria	p__Chloroflexi	c__Anaerolineae	o__Anaerolineales	f__Anaerolineaceae	g__norank_f__Anaerolineaceae	s__unclassified_g__norank_f__Anaerolineaceae	OTU1577	1	8	2	0	0	0	0	0	0	1	0	1	0	0	0	0	0	0	13
d__Bacteria	k__norank_d__Bacteria	p__Acidobacteria	c__Subgroup_6	o__norank_c__Subgroup_6	f__norank_c__Subgroup_6	g__norank_c__Subgroup_6	s__unclassified_g__norank_c__Subgroup_6	OTU1707	18	3	12	0	0	0	0	0	0	2	1	4	0	0	0	0	0	0	40
d__Bacteria	k__norank_d__Bacteria	p__Armatimonadetes	c__norank_p__Armatimonadetes	o__norank_p__Armatimonadetes	f__norank_p__Armatimonadetes	g__norank_p__Armatimonadetes	s__unclassified_g__norank_p__Armatimonadetes	OTU1915	1	3	1	0	0	0	0	0	0	0	1	0	0	0	1	0	0	0	7
d__Bacteria	k__norank_d__Bacteria	p__Elusimicrobia	c__Elusimicrobia	o__Lineage_IV	f__norank_o__Lineage_IV	g__norank_o__Lineage_IV	s__unclassified_g__norank_o__Lineage_IV	OTU4384	0	0	0	0	0	0	0	0	0	2	2	8	0	0	1	0	0	0	13
d__Bacteria	k__norank_d__Bacteria	p__Actinobacteria	c__Actinobacteria	o__Micrococcales	f__Microbacteriaceae	g__Candidatus_Limnoluna	s__uncultured_bacterium_g__Candidatus_Limnoluna	OTU2409	0	0	0	128	143	10	0	0	0	0	1	2	285	293	306	0	8	0	1176
d__Bacteria	k__norank_d__Bacteria	p__Chloroflexi	c__Anaerolineae	o__Anaerolineales	f__Anaerolineaceae	g__norank_f__Anaerolineaceae	s__uncultured_prokaryote_g__norank_f__Anaerolineaceae	OTU5474	1	0	0	0	0	0	1	0	0	1	4	5	0	0	0	0	0	0	12
d__Bacteria	k__norank_d__Bacteria	p__Patescibacteria	c__Gracilibacteria	o__Absconditabacteriales_SR1	f__norank_o__Absconditabacteriales_SR1	g__norank_o__Absconditabacteriales_SR1	s__uncultured_candidate_division_SR1_bacterium	OTU5829	0	0	1	2	1	0	0	0	0	0	0	0	2	3	4	0	0	0	13
d__Bacteria	k__norank_d__Bacteria	p__Firmicutes	c__Bacilli	o__Bacillales	f__Paenibacillaceae	g__Paenibacillus	s__Paenibacillus_camelliae	OTU2547	1	0	1	0	1	1	1	0	0	0	0	0	0	0	0	0	0	0	5
d__Bacteria	k__norank_d__Bacteria	p__Proteobacteria	c__Gammaproteobacteria	o__Betaproteobacteriales	f__Burkholderiaceae	g__unclassified_f__Burkholderiaceae	s__unclassified_f__Burkholderiaceae	OTU2483	2	5	2	362	317	14	3	0	1	0	2	4	178	195	185	0	0	0	1270
d__Bacteria	k__norank_d__Bacteria	p__Planctomycetes	c__Phycisphaerae	o__Phycisphaerales	f__Phycisphaeraceae	g__CL500-3	s__uncultured_bacterium_g__CL500-3	OTU2634	0	0	0	10	9	124	0	0	0	0	0	0	3	2	3	0	0	0	151
d__Bacteria	k__norank_d__Bacteria	p__Cyanobacteria	c__Oxyphotobacteria	o__Chloroplast	f__norank_o__Chloroplast	g__norank_o__Chloroplast	s__uncultured_Phacus	OTU2506	0	0	0	17	7	0	0	0	0	0	0	0	2	1	2	0	0	0	29
d__Bacteria	k__norank_d__Bacteria	p__Proteobacteria	c__Gammaproteobacteria	o__Betaproteobacteriales	f__Nitrosomonadaceae	g__unclassified_f__Nitrosomonadaceae	s__unclassified_f__Nitrosomonadaceae	OTU1154	2	4	1	0	0	0	0	0	0	2	1	3	0	0	0	0	0	0	13
d__Bacteria	k__norank_d__Bacteria	p__Acidobacteria	c__Subgroup_17	o__norank_c__Subgroup_17	f__norank_c__Subgroup_17	g__norank_c__Subgroup_17	s__unclassified_g__norank_c__Subgroup_17	OTU1432	7	22	6	0	0	0	1	0	0	5	13	9	0	0	0	0	0	0	63
d__Bacteria	k__norank_d__Bacteria	p__Chloroflexi	c__Anaerolineae	o__SBR1031	f__norank_o__SBR1031	g__norank_o__SBR1031	s__uncultured_Gemmatimonadetes_bacterium_g__norank_o__SBR1031	OTU3988	5	3	35	0	0	0	3	2	0	2	16	20	0	0	0	0	0	0	86
d__Bacteria	k__norank_d__Bacteria	p__Acidobacteria	c__Subgroup_18	o__norank_c__Subgroup_18	f__norank_c__Subgroup_18	g__norank_c__Subgroup_18	s__uncultured_bacterium_g__norank_c__Subgroup_18	OTU4672	8	1	23	1	0	0	1	0	0	2	4	9	0	0	1	0	0	0	50
d__Bacteria	k__norank_d__Bacteria	p__Chloroflexi	c__unclassified_p__Chloroflexi	o__unclassified_p__Chloroflexi	f__unclassified_p__Chloroflexi	g__unclassified_p__Chloroflexi	s__unclassified_p__Chloroflexi	OTU2062	6	5	5	0	0	0	0	0	0	0	0	0	0	1	0	0	0	0	17
d__Bacteria	k__norank_d__Bacteria	p__Firmicutes	c__Bacilli	o__Bacillales	f__Alicyclobacillaceae	g__Tumebacillus	s__Tumebacillus_permanentifrigoris	OTU2585	0	0	0	0	0	5	0	0	0	0	0	0	0	0	0	0	0	0	5
d__Bacteria	k__norank_d__Bacteria	p__Patescibacteria	c__Microgenomatia	o__Candidatus_Woesebacteria	f__norank_o__Candidatus_Woesebacteria	g__norank_o__Candidatus_Woesebacteria	s__unclassified_g__norank_o__Candidatus_Woesebacteria	OTU5124	0	0	0	0	0	0	0	0	0	2	1	3	0	0	0	0	0	0	6
d__Bacteria	k__norank_d__Bacteria	p__Chloroflexi	c__Anaerolineae	o__Anaerolineales	f__Anaerolineaceae	g__norank_f__Anaerolineaceae	s__uncultured_Chloroflexi_bacterium_g__norank_f__Anaerolineaceae	OTU4025	6	8	0	0	0	0	9	0	0	5	16	17	0	1	3	0	0	0	65
d__Bacteria	k__norank_d__Bacteria	p__Hydrogenedentes	c__Hydrogenedentia	o__Hydrogenedentiales	f__Hydrogenedensaceae	g__norank_f__Hydrogenedensaceae	s__uncultured_bacterium_g__norank_f__Hydrogenedensaceae	OTU1303	2	1	0	0	0	0	0	0	0	0	0	0	0	0	0	0	0	0	3
d__Bacteria	k__norank_d__Bacteria	p__Acidobacteria	c__Subgroup_6	o__norank_c__Subgroup_6	f__norank_c__Subgroup_6	g__norank_c__Subgroup_6	s__unclassified_g__norank_c__Subgroup_6	OTU2244	0	0	0	6	4	1	0	0	0	0	0	0	0	0	0	0	0	0	11
d__Bacteria	k__norank_d__Bacteria	p__Chloroflexi	c__Anaerolineae	o__SBR1031	f__norank_o__SBR1031	g__norank_o__SBR1031	s__unclassified_g__norank_o__SBR1031	OTU2022	4	0	7	0	0	0	1	0	0	0	1	2	0	0	0	0	0	0	15
d__Bacteria	k__norank_d__Bacteria	p__Bacteroidetes	c__Bacteroidia	o__Bacteroidales	f__Prolixibacteraceae	g__BSV13	s__uncultured_Prolixibacter_sp._g__BSV13	OTU4549	1	2	1	0	0	0	1	0	0	11	15	7	1	0	0	0	0	0	39
d__Bacteria	k__norank_d__Bacteria	p__Bacteroidetes	c__Bacteroidia	o__Bacteroidales	f__Prevotellaceae	g__Prevotellaceae_UCG-003	s__uncultured_rumen_bacterium_g__Prevotellaceae_UCG-003	OTU2955	0	0	0	1	1	0	2	0	0	0	0	0	0	0	0	0	0	0	4
d__Bacteria	k__norank_d__Bacteria	p__Cyanobacteria	c__Melainabacteria	o__Gastranaerophilales	f__norank_o__Gastranaerophilales	g__norank_o__Gastranaerophilales	s__unclassified_g__norank_o__Gastranaerophilales	OTU4573	1	0	0	0	0	0	0	0	0	1	1	3	0	0	0	0	0	0	6
d__Bacteria	k__norank_d__Bacteria	p__Proteobacteria	c__Deltaproteobacteria	o__Myxococcales	f__Haliangiaceae	g__Haliangium	s__uncultured_bacterium_g__Haliangium	OTU657	44	53	116	0	0	1	3	0	0	64	37	42	0	0	1	0	0	0	361
d__Bacteria	k__norank_d__Bacteria	p__Chloroflexi	c__Anaerolineae	o__SBR1031	f__norank_o__SBR1031	g__norank_o__SBR1031	s__unclassified_g__norank_o__SBR1031	OTU4073	19	54	32	0	0	0	0	0	0	9	14	8	0	0	0	0	0	0	136
d__Bacteria	k__norank_d__Bacteria	p__FCPU426	c__norank_p__FCPU426	o__norank_p__FCPU426	f__norank_p__FCPU426	g__norank_p__FCPU426	s__unclassified_g__norank_p__FCPU426	OTU4582	1	0	0	0	0	0	0	0	0	1	3	0	0	0	0	0	0	0	5
d__Bacteria	k__norank_d__Bacteria	p__Proteobacteria	c__Deltaproteobacteria	o__MBNT15	f__norank_o__MBNT15	g__norank_o__MBNT15	s__unclassified_g__norank_o__MBNT15	OTU1333	0	1	0	0	0	0	0	0	0	1	1	0	0	0	0	0	0	0	3
d__Bacteria	k__norank_d__Bacteria	p__Bacteroidetes	c__Bacteroidia	o__Sphingobacteriales	f__KD1-131	g__norank_f__KD1-131	s__uncultured_soil_bacterium_g__norank_f__KD1-131	OTU4228	0	0	0	0	0	0	2	0	0	3	4	1	0	1	0	0	0	0	11
d__Bacteria	k__norank_d__Bacteria	p__Bacteroidetes	c__Bacteroidia	o__Sphingobacteriales	f__env.OPS_17	g__norank_f__env.OPS_17	s__uncultured_bacterium_g__norank_f__env.OPS_17	OTU2241	0	1	0	21	12	2	0	0	0	0	0	0	2	1	3	0	0	0	42
d__Bacteria	k__norank_d__Bacteria	p__Chloroflexi	c__Ktedonobacteria	o__Ktedonobacterales	f__JG30-KF-AS9	g__norank_f__JG30-KF-AS9	s__uncultured_bacterium_g__norank_f__JG30-KF-AS9	OTU2016	2	0	8	0	0	0	0	0	0	0	0	0	0	0	0	0	0	0	10
d__Bacteria	k__norank_d__Bacteria	p__Proteobacteria	c__Deltaproteobacteria	o__Myxococcales	f__Sandaracinaceae	g__norank_f__Sandaracinaceae	s__uncultured_bacterium_g__norank_f__Sandaracinaceae	OTU1023	4	18	7	0	0	0	2	0	0	4	6	5	0	0	0	0	0	0	46
d__Bacteria	k__norank_d__Bacteria	p__Acidobacteria	c__Aminicenantia	o__Aminicenantales	f__norank_o__Aminicenantales	g__norank_o__Aminicenantales	s__unclassified_g__norank_o__Aminicenantales	OTU920	13	64	13	0	1	0	0	0	0	19	43	46	2	2	3	1	0	0	207
d__Bacteria	k__norank_d__Bacteria	p__Proteobacteria	c__Deltaproteobacteria	o__Myxococcales	f__bacteriap25	g__norank_f__bacteriap25	s__uncultured_Syntrophobacterales_bacterium_g__norank_f__bacteriap25	OTU6	2	0	4	0	0	0	0	0	0	2	0	0	0	0	0	0	0	0	8
d__Bacteria	k__norank_d__Bacteria	p__Chloroflexi	c__SHA-26	o__norank_c__SHA-26	f__norank_c__SHA-26	g__norank_c__SHA-26	s__uncultured_soil_bacterium_g__norank_c__SHA-26	OTU4335	0	0	2	0	0	0	0	0	0	0	1	0	0	0	0	0	0	0	3
d__Bacteria	k__norank_d__Bacteria	p__Chloroflexi	c__Chloroflexia	o__Chloroflexales	f__Roseiflexaceae	g__norank_f__Roseiflexaceae	s__uncultured_bacterium_g__norank_f__Roseiflexaceae	OTU554	14	5	22	0	0	0	2	0	0	28	17	11	0	0	0	0	0	0	99
d__Bacteria	k__norank_d__Bacteria	p__Bacteroidetes	c__Bacteroidia	o__Chitinophagales	f__Chitinophagaceae	g__norank_f__Chitinophagaceae	s__Terrimonas_sp._16-45A	OTU842	0	6	1	0	0	0	1	0	0	0	0	0	0	0	0	0	0	0	8
d__Bacteria	k__norank_d__Bacteria	p__Actinobacteria	c__Actinobacteria	o__Solirubrobacterales	f__Solirubrobacteraceae	g__Conexibacter	s__metagenome_g__Conexibacter	OTU3177	0	0	0	0	0	0	0	0	1	2	1	0	0	0	0	0	0	0	4
d__Bacteria	k__norank_d__Bacteria	p__Proteobacteria	c__Alphaproteobacteria	o__Rickettsiales	f__Mitochondria	g__norank_f__Mitochondria	s__unclassified_g__norank_f__Mitochondria	OTU5892	0	0	0	2	4	2	0	0	0	1	0	0	13	17	6	0	0	0	45
d__Bacteria	k__norank_d__Bacteria	p__Bacteroidetes	c__Ignavibacteria	o__Kryptoniales	f__BSV26	g__norank_f__BSV26	s__uncultured_bacterium_g__norank_f__BSV26	OTU4496	0	0	0	0	0	0	0	0	0	0	3	0	0	0	0	0	0	0	3
d__Bacteria	k__norank_d__Bacteria	p__Gemmatimonadetes	c__Gemmatimonadetes	o__Gemmatimonadales	f__Gemmatimonadaceae	g__norank_f__Gemmatimonadaceae	s__uncultured_prokaryote_g__norank_f__Gemmatimonadaceae	OTU3849	5	2	6	0	0	0	4	0	0	14	7	8	0	0	0	0	0	0	46
d__Bacteria	k__norank_d__Bacteria	p__Firmicutes	c__Negativicutes	o__Selenomonadales	f__Veillonellaceae	g__Anaerovibrio	s__uncultured_bacterium_g__Anaerovibrio	OTU6234	0	0	0	0	0	0	0	0	0	0	0	0	0	0	0	0	6	0	6
d__Bacteria	k__norank_d__Bacteria	p__Proteobacteria	c__Deltaproteobacteria	o__Sva0485	f__norank_o__Sva0485	g__norank_o__Sva0485	s__unclassified_g__norank_o__Sva0485	OTU1864	2	0	2	0	0	0	0	0	0	1	2	1	0	0	0	0	0	0	8
d__Bacteria	k__norank_d__Bacteria	p__Planctomycetes	c__OM190	o__norank_c__OM190	f__norank_c__OM190	g__norank_c__OM190	s__unclassified_g__norank_c__OM190	OTU5464	0	1	0	0	0	0	1	0	0	1	1	1	0	0	0	0	0	0	5
d__Bacteria	k__norank_d__Bacteria	p__Proteobacteria	c__Deltaproteobacteria	o__Syntrophobacterales	f__Syntrophaceae	g__Desulfobacca	s__uncultured_bacterium_g__Desulfobacca	OTU1219	23	36	22	0	0	0	10	0	4	27	34	13	1	3	4	2	3	4	186
d__Bacteria	k__norank_d__Bacteria	p__Proteobacteria	c__Gammaproteobacteria	o__Betaproteobacteriales	f__B1-7BS	g__norank_f__B1-7BS	s__unclassified_g__norank_f__B1-7BS	OTU5062	6	9	2	0	0	0	4	0	0	15	10	5	0	1	0	0	0	0	52
d__Bacteria	k__norank_d__Bacteria	p__Firmicutes	c__Clostridia	o__Clostridiales	f__Ruminococcaceae	g__unclassified_f__Ruminococcaceae	s__unclassified_f__Ruminococcaceae	OTU4427	0	0	2	0	0	0	0	0	0	0	1	1	0	0	0	0	0	0	4
d__Bacteria	k__norank_d__Bacteria	p__Chloroflexi	c__Anaerolineae	o__norank_c__Anaerolineae	f__norank_c__Anaerolineae	g__norank_c__Anaerolineae	s__uncultured_Bellilinea_sp._g__norank_c__Anaerolineae	OTU418	2	0	2	0	0	0	1	0	0	8	6	6	0	0	0	0	0	0	25
d__Bacteria	k__norank_d__Bacteria	p__Chloroflexi	c__Anaerolineae	o__SBR1031	f__norank_o__SBR1031	g__norank_o__SBR1031	s__uncultured_soil_bacterium_g__norank_o__SBR1031	OTU4742	0	0	2	0	0	0	0	0	0	13	6	9	0	0	0	0	0	0	30
d__Bacteria	k__norank_d__Bacteria	p__Proteobacteria	c__Gammaproteobacteria	o__Alteromonadales	f__Alteromonadaceae	g__Rheinheimera	s__Rheinheimera_chironomi	OTU3316	0	0	0	0	0	0	0	0	0	3	1	0	0	1	0	0	0	0	5
d__Bacteria	k__norank_d__Bacteria	p__Patescibacteria	c__ABY1	o__Candidatus_Buchananbacteria	f__norank_o__Candidatus_Buchananbacteria	g__norank_o__Candidatus_Buchananbacteria	s__Parcubacteria_group_bacterium_GW2011_GWA2_38_13	OTU5774	0	0	1	0	0	0	0	0	0	0	0	2	0	1	0	0	0	0	4
d__Bacteria	k__norank_d__Bacteria	p__Acidobacteria	c__Subgroup_17	o__norank_c__Subgroup_17	f__norank_c__Subgroup_17	g__norank_c__Subgroup_17	s__metagenome_g__norank_c__Subgroup_17	OTU4680	0	1	0	1	0	0	0	0	0	3	5	3	0	2	0	0	0	0	15
d__Bacteria	k__norank_d__Bacteria	p__Firmicutes	c__Clostridia	o__Clostridiales	f__Lachnospiraceae	g__Eubacterium]_xylanophilum_group	s__uncultured_bacterium_g__Eubacterium]_xylanophilum_group	OTU5519	0	0	0	0	0	0	0	0	0	0	0	0	2	0	0	1	0	0	3
d__Bacteria	k__norank_d__Bacteria	p__unclassified_k__norank_d__Bacteria	c__unclassified_k__norank_d__Bacteria	o__unclassified_k__norank_d__Bacteria	f__unclassified_k__norank_d__Bacteria	g__unclassified_k__norank_d__Bacteria	s__unclassified_k__norank_d__Bacteria	OTU2129	0	0	0	2	0	2	0	0	0	0	0	0	0	0	0	0	0	0	4
d__Bacteria	k__norank_d__Bacteria	p__Acidobacteria	c__Subgroup_25	o__norank_c__Subgroup_25	f__norank_c__Subgroup_25	g__norank_c__Subgroup_25	s__uncultured_bacterium_g__norank_c__Subgroup_25	OTU16	13	6	12	0	0	0	0	0	0	11	19	12	0	0	2	0	0	0	75
d__Bacteria	k__norank_d__Bacteria	p__Patescibacteria	c__CPR2	o__norank_c__CPR2	f__norank_c__CPR2	g__norank_c__CPR2	s__unclassified_g__norank_c__CPR2	OTU4556	1	6	2	2	1	0	1	0	1	2	7	0	4	2	0	1	0	0	30
d__Bacteria	k__norank_d__Bacteria	p__Chloroflexi	c__OLB14	o__norank_c__OLB14	f__norank_c__OLB14	g__norank_c__OLB14	s__unclassified_g__norank_c__OLB14	OTU1245	1	1	0	0	0	0	0	0	0	0	0	0	0	0	0	0	0	0	2
d__Bacteria	k__norank_d__Bacteria	p__Firmicutes	c__Clostridia	o__Clostridiales	f__Lachnospiraceae	g__Shuttleworthia	s__unclassified_g__Shuttleworthia	OTU6035	0	0	0	0	0	0	0	0	0	0	0	0	0	0	0	2	1	0	3
d__Bacteria	k__norank_d__Bacteria	p__BRC1	c__norank_p__BRC1	o__norank_p__BRC1	f__norank_p__BRC1	g__norank_p__BRC1	s__unclassified_g__norank_p__BRC1	OTU571	4	3	1	0	0	0	0	0	0	1	5	3	0	0	1	0	0	0	18
d__Bacteria	k__norank_d__Bacteria	p__Patescibacteria	c__Saccharimonadia	o__Saccharimonadales	f__norank_o__Saccharimonadales	g__norank_o__Saccharimonadales	s__uncultured_Candidatus_Saccharibacteria_bacterium_g__norank_o__Saccharimonadales	OTU3758	0	0	0	0	0	0	0	0	0	3	2	1	0	0	0	0	0	0	6
d__Bacteria	k__norank_d__Bacteria	p__Chloroflexi	c__Anaerolineae	o__SJA-15	f__norank_o__SJA-15	g__norank_o__SJA-15	s__uncultured_soil_bacterium_g__norank_o__SJA-15	OTU4028	0	0	0	0	0	0	2	0	0	2	3	0	0	0	0	0	4	0	11
d__Bacteria	k__norank_d__Bacteria	p__unclassified_k__norank_d__Bacteria	c__unclassified_k__norank_d__Bacteria	o__unclassified_k__norank_d__Bacteria	f__unclassified_k__norank_d__Bacteria	g__unclassified_k__norank_d__Bacteria	s__unclassified_k__norank_d__Bacteria	OTU3180	0	0	0	0	2	1	0	3	5	0	0	0	0	0	0	0	0	0	11
d__Bacteria	k__norank_d__Bacteria	p__Patescibacteria	c__WWE3	o__norank_c__WWE3	f__norank_c__WWE3	g__norank_c__WWE3	s__Candidatus_Berkelbacteria_bacterium_RIFCSPLOWO2_01_FULL_50_28	OTU82	4	0	2	0	0	0	0	0	0	0	4	0	0	0	0	0	0	0	10
d__Bacteria	k__norank_d__Bacteria	p__Acidobacteria	c__Holophagae	o__Holophagales	f__Holophagaceae	g__Geothrix	s__uncultured_bacterium_g__Geothrix	OTU238	4	1	0	0	0	0	0	0	0	1	0	0	0	0	0	0	0	0	6
d__Bacteria	k__norank_d__Bacteria	p__Proteobacteria	c__Alphaproteobacteria	o__Rickettsiales	f__Mitochondria	g__norank_f__Mitochondria	s__uncultured_proteobacterium_g__norank_f__Mitochondria	OTU2636	0	0	0	0	0	2	0	0	0	0	0	0	0	0	0	0	0	0	2
d__Bacteria	k__norank_d__Bacteria	p__Proteobacteria	c__Gammaproteobacteria	o__KF-JG30-C25	f__norank_o__KF-JG30-C25	g__norank_o__KF-JG30-C25	s__uncultured_bacterium_g__norank_o__KF-JG30-C25	OTU5275	1	0	0	0	0	0	2	0	0	3	1	2	0	0	0	0	0	0	9
d__Bacteria	k__norank_d__Bacteria	p__Proteobacteria	c__Gammaproteobacteria	o__Betaproteobacteriales	f__SC-I-84	g__norank_f__SC-I-84	s__unclassified_g__norank_f__SC-I-84	OTU3578	4	0	11	0	0	0	1	0	0	10	11	3	0	0	1	0	1	0	42
d__Bacteria	k__norank_d__Bacteria	p__Planctomycetes	c__OM190	o__norank_c__OM190	f__norank_c__OM190	g__norank_c__OM190	s__uncultured_bacterium_g__norank_c__OM190	OTU1126	0	15	1	0	0	0	0	0	0	3	1	1	0	0	0	0	0	2	23
d__Bacteria	k__norank_d__Bacteria	p__Acidobacteria	c__Acidobacteriia	o__Subgroup_12	f__norank_o__Subgroup_12	g__norank_o__Subgroup_12	s__uncultured_bacterium_g__norank_o__Subgroup_12	OTU1579	1	0	3	0	0	0	0	0	0	0	0	0	0	0	0	0	0	0	4
d__Bacteria	k__norank_d__Bacteria	p__Proteobacteria	c__Deltaproteobacteria	o__SAR324_cladeMarine_group_B	f__norank_o__SAR324_cladeMarine_group_B	g__norank_o__SAR324_cladeMarine_group_B	s__unclassified_g__norank_o__SAR324_cladeMarine_group_B	OTU5137	1	0	1	0	0	0	0	0	0	0	0	1	0	0	0	0	0	0	3
d__Bacteria	k__norank_d__Bacteria	p__Cyanobacteria	c__Oxyphotobacteria	o__Chloroplast	f__norank_o__Chloroplast	g__norank_o__Chloroplast	s__unclassified_g__norank_o__Chloroplast	OTU5628	0	1	1	4	4	0	3	0	0	3	0	0	1978	2677	4851	3	0	0	9525
d__Bacteria	k__norank_d__Bacteria	p__Nitrospirae	c__Nitrospira	o__norank_c__Nitrospira	f__norank_c__Nitrospira	g__Nitrospira	s__metagenome_g__Nitrospira	OTU756	1	9	0	0	0	0	0	0	0	0	0	0	0	0	0	0	0	0	10
d__Bacteria	k__norank_d__Bacteria	p__Cyanobacteria	c__Oxyphotobacteria	o__Chloroplast	f__norank_o__Chloroplast	g__norank_o__Chloroplast	s__unclassified_g__norank_o__Chloroplast	OTU5625	0	0	0	7	7	1	0	0	3	0	0	0	3	0	3	9	22	1	56
d__Bacteria	k__norank_d__Bacteria	p__Bacteroidetes	c__Bacteroidia	o__Cytophagales	f__Spirosomaceae	g__norank_f__Spirosomaceae	s__unclassified_g__norank_f__Spirosomaceae	OTU3033	0	0	0	0	0	0	7	0	0	0	0	0	0	0	1	0	0	0	8
d__Bacteria	k__norank_d__Bacteria	p__Proteobacteria	c__Alphaproteobacteria	o__Rhizobiales	f__Pleomorphomonadaceae	g__Prosthecomicrobium	s__Prosthecomicrobium_hirschii	OTU5783	0	0	0	0	0	0	0	0	0	1	2	0	2	12	10	0	0	0	27
d__Bacteria	k__norank_d__Bacteria	p__Chloroflexi	c__Anaerolineae	o__Anaerolineales	f__Anaerolineaceae	g__norank_f__Anaerolineaceae	s__unclassified_g__norank_f__Anaerolineaceae	OTU1166	27	22	40	0	0	0	5	0	0	7	24	27	1	0	0	0	0	0	153
d__Bacteria	k__norank_d__Bacteria	p__Dependentiae	c__Babeliae	o__Babeliales	f__Vermiphilaceae	g__norank_f__Vermiphilaceae	s__unclassified_g__norank_f__Vermiphilaceae	OTU2623	0	1	0	0	0	1	0	0	0	0	0	0	0	0	0	0	0	0	2
d__Bacteria	k__norank_d__Bacteria	p__Chloroflexi	c__Anaerolineae	o__SBR1031	f__A4b	g__norank_f__A4b	s__uncultured_bacterium_g__norank_f__A4b	OTU1339	2	1	4	0	0	0	0	0	0	2	2	1	0	0	0	0	0	0	12
d__Bacteria	k__norank_d__Bacteria	p__Kiritimatiellaeota	c__Kiritimatiellae	o__WCHB1-41	f__norank_o__WCHB1-41	g__norank_o__WCHB1-41	s__unclassified_g__norank_o__WCHB1-41	OTU2970	0	2	4	0	0	0	1	0	0	4	4	2	0	0	0	0	0	0	17
d__Bacteria	k__norank_d__Bacteria	p__Proteobacteria	c__Deltaproteobacteria	o__Syntrophobacterales	f__Syntrophaceae	g__norank_f__Syntrophaceae	s__uncultured_bacterium_g__norank_f__Syntrophaceae	OTU3826	50	176	46	0	0	0	11	0	0	24	46	43	1	2	4	0	0	0	403
d__Bacteria	k__norank_d__Bacteria	p__Chloroflexi	c__Anaerolineae	o__Ardenticatenales	f__norank_o__Ardenticatenales	g__norank_o__Ardenticatenales	s__uncultured_Litorilinea_sp.	OTU36	5	1	6	0	0	0	0	0	0	0	0	0	0	0	0	0	0	0	12
d__Bacteria	k__norank_d__Bacteria	p__Bacteroidetes	c__Bacteroidia	o__Sphingobacteriales	f__Sphingobacteriaceae	g__Pedobacter	s__unclassified_g__Pedobacter	OTU2723	0	0	0	0	0	1	0	0	0	3	1	0	9	12	6	0	0	0	32
d__Bacteria	k__norank_d__Bacteria	p__Actinobacteria	c__Actinobacteria	o__Solirubrobacterales	f__Solirubrobacteraceae	g__Conexibacter	s__metagenome_g__Conexibacter	OTU3488	13	19	11	1	0	0	4	0	1	6	13	14	0	0	0	0	2	0	84
d__Bacteria	k__norank_d__Bacteria	p__Proteobacteria	c__Deltaproteobacteria	o__Bradymonadales	f__norank_o__Bradymonadales	g__norank_o__Bradymonadales	s__unclassified_g__norank_o__Bradymonadales	OTU3586	0	0	2	0	0	0	0	0	0	2	1	0	0	0	0	0	0	0	5
d__Bacteria	k__norank_d__Bacteria	p__Proteobacteria	c__Deltaproteobacteria	o__Desulfovibrionales	f__Desulfovibrionaceae	g__Desulfovibrio	s__unclassified_g__Desulfovibrio	OTU5317	0	0	0	0	0	0	0	0	0	0	3	2	0	0	0	0	0	0	5
d__Bacteria	k__norank_d__Bacteria	p__Patescibacteria	c__Parcubacteria	o__unclassified_c__Parcubacteria	f__unclassified_c__Parcubacteria	g__unclassified_c__Parcubacteria	s__unclassified_c__Parcubacteria	OTU380	3	0	1	0	0	0	0	0	0	0	0	0	0	0	0	0	0	0	4
d__Bacteria	k__norank_d__Bacteria	p__Acidobacteria	c__Acidobacteriia	o__Subgroup_13	f__norank_o__Subgroup_13	g__norank_o__Subgroup_13	s__unclassified_g__norank_o__Subgroup_13	OTU2090	2	0	3	0	0	0	0	0	0	1	4	0	0	0	0	0	0	0	10
d__Bacteria	k__norank_d__Bacteria	p__Proteobacteria	c__Gammaproteobacteria	o__Betaproteobacteriales	f__SC-I-84	g__norank_f__SC-I-84	s__unclassified_g__norank_f__SC-I-84	OTU1115	0	8	4	0	0	0	1	0	0	0	0	0	0	0	0	0	0	0	13
d__Bacteria	k__norank_d__Bacteria	p__Acidobacteria	c__Acidobacteriia	o__Solibacterales	f__Solibacteraceae_Subgroup_3	g__Paludibaculum	s__unclassified_g__Paludibaculum	OTU791	0	5	0	0	0	0	1	0	0	3	2	1	0	0	0	0	0	0	12
d__Bacteria	k__norank_d__Bacteria	p__Verrucomicrobia	c__Verrucomicrobiae	o__Pedosphaerales	f__Pedosphaeraceae	g__norank_f__Pedosphaeraceae	s__uncultured_bacterium_g__norank_f__Pedosphaeraceae	OTU477	1	1	2	0	0	0	0	0	0	0	2	0	0	0	0	0	0	0	6
d__Bacteria	k__norank_d__Bacteria	p__Proteobacteria	c__Gammaproteobacteria	o__unclassified_c__Gammaproteobacteria	f__unclassified_c__Gammaproteobacteria	g__unclassified_c__Gammaproteobacteria	s__unclassified_c__Gammaproteobacteria	OTU1826	0	1	1	0	0	0	0	0	0	0	0	1	0	0	0	0	0	0	3
d__Bacteria	k__norank_d__Bacteria	p__Verrucomicrobia	c__Verrucomicrobiae	o__Pedosphaerales	f__Pedosphaeraceae	g__norank_f__Pedosphaeraceae	s__uncultured_bacterium_g__norank_f__Pedosphaeraceae	OTU473	2	1	1	0	0	0	0	0	0	0	0	1	0	0	0	0	0	0	5
d__Bacteria	k__norank_d__Bacteria	p__BRC1	c__norank_p__BRC1	o__norank_p__BRC1	f__norank_p__BRC1	g__norank_p__BRC1	s__unclassified_g__norank_p__BRC1	OTU5265	0	0	0	0	0	0	0	0	0	0	0	2	0	0	0	0	0	0	2
d__Bacteria	k__norank_d__Bacteria	p__Acidobacteria	c__Subgroup_6	o__norank_c__Subgroup_6	f__norank_c__Subgroup_6	g__norank_c__Subgroup_6	s__unclassified_g__norank_c__Subgroup_6	OTU5094	4	0	0	0	0	0	0	0	0	0	1	2	0	0	0	0	0	0	7
d__Bacteria	k__norank_d__Bacteria	p__unclassified_k__norank_d__Bacteria	c__unclassified_k__norank_d__Bacteria	o__unclassified_k__norank_d__Bacteria	f__unclassified_k__norank_d__Bacteria	g__unclassified_k__norank_d__Bacteria	s__unclassified_k__norank_d__Bacteria	OTU26	2	0	3	0	0	0	0	0	0	0	0	1	0	0	0	0	0	0	6
d__Bacteria	k__norank_d__Bacteria	p__Patescibacteria	c__Parcubacteria	o__Candidatus_Moranbacteria	f__norank_o__Candidatus_Moranbacteria	g__norank_o__Candidatus_Moranbacteria	s__unclassified_g__norank_o__Candidatus_Moranbacteria	OTU4159	0	0	0	0	0	0	1	0	0	3	1	1	0	0	0	0	0	0	6
d__Bacteria	k__norank_d__Bacteria	p__Acidobacteria	c__Subgroup_17	o__norank_c__Subgroup_17	f__norank_c__Subgroup_17	g__norank_c__Subgroup_17	s__uncultured_bacterium_g__norank_c__Subgroup_17	OTU1960	2	0	1	0	0	0	0	0	0	1	0	0	0	0	0	0	0	0	4
d__Bacteria	k__norank_d__Bacteria	p__Proteobacteria	c__Gammaproteobacteria	o__Methylococcales	f__Methylococcaceae	g__Methyloparacoccus	s__uncultured_bacterium_g__Methyloparacoccus	OTU2289	0	0	0	1	0	0	0	0	0	0	0	0	3	5	3	0	0	0	12
d__Bacteria	k__norank_d__Bacteria	p__Bacteroidetes	c__Bacteroidia	o__Sphingobacteriales	f__Lentimicrobiaceae	g__norank_f__Lentimicrobiaceae	s__uncultured_prokaryote_g__norank_f__Lentimicrobiaceae	OTU677	2	12	11	0	0	0	3	0	0	5	11	2	1	0	0	0	0	0	47
d__Bacteria	k__norank_d__Bacteria	p__Proteobacteria	c__Deltaproteobacteria	o__Sva0485	f__norank_o__Sva0485	g__norank_o__Sva0485	s__bioreactor_metagenome_g__norank_o__Sva0485	OTU4775	0	1	2	0	0	0	0	0	0	5	2	2	0	0	0	0	0	0	12
d__Bacteria	k__norank_d__Bacteria	p__Actinobacteria	c__Actinobacteria	o__norank_c__Actinobacteria	f__norank_c__Actinobacteria	g__norank_c__Actinobacteria	s__uncultured_actinomycete_g__norank_c__Actinobacteria	OTU857	0	5	0	0	0	0	0	0	0	0	0	0	0	0	0	0	0	0	5
d__Bacteria	k__norank_d__Bacteria	p__Chloroflexi	c__Dehalococcoidia	o__unclassified_c__Dehalococcoidia	f__unclassified_c__Dehalococcoidia	g__unclassified_c__Dehalococcoidia	s__unclassified_c__Dehalococcoidia	OTU4020	8	1	16	0	0	0	0	0	0	4	6	5	0	0	0	0	0	0	40
d__Bacteria	k__norank_d__Bacteria	p__Actinobacteria	c__Actinobacteria	o__Coriobacteriales	f__norank_o__Coriobacteriales	g__norank_o__Coriobacteriales	s__unclassified_g__norank_o__Coriobacteriales	OTU1817	0	1	1	0	0	0	0	0	0	0	0	0	0	0	0	0	0	0	2
d__Bacteria	k__norank_d__Bacteria	p__Proteobacteria	c__Gammaproteobacteria	o__PLTA13	f__norank_o__PLTA13	g__norank_o__PLTA13	s__uncultured_bacterium_g__norank_o__PLTA13	OTU3604	0	0	0	0	0	0	0	0	0	1	2	0	0	0	0	0	0	0	3
d__Bacteria	k__norank_d__Bacteria	p__Firmicutes	c__Bacilli	o__Bacillales	f__Bacillaceae	g__Fictibacillus	s__uncultured_bacterium_g__Fictibacillus	OTU2632	4	5	1	16	17	240	6	4	7	2	4	0	10	9	8	1	0	0	334
d__Bacteria	k__norank_d__Bacteria	p__Patescibacteria	c__Microgenomatia	o__Candidatus_Woesebacteria	f__norank_o__Candidatus_Woesebacteria	g__norank_o__Candidatus_Woesebacteria	s__unclassified_g__norank_o__Candidatus_Woesebacteria	OTU4750	0	0	0	0	0	0	0	0	0	2	0	1	0	0	0	0	0	0	3
d__Bacteria	k__norank_d__Bacteria	p__Proteobacteria	c__Deltaproteobacteria	o__Desulfarculales	f__Desulfarculaceae	g__norank_f__Desulfarculaceae	s__Desulfarculaceae_bacterium_JdFR-97	OTU1246	0	3	0	0	0	0	0	0	0	1	0	1	0	0	0	0	0	0	5
d__Bacteria	k__norank_d__Bacteria	p__Firmicutes	c__Bacilli	o__Bacillales	f__Bacillaceae	g__Fictibacillus	s__Fictibacillus_rigui	OTU2611	0	2	0	4	7	50	0	1	1	0	0	0	0	2	1	0	0	0	68
d__Bacteria	k__norank_d__Bacteria	p__Firmicutes	c__Clostridia	o__Clostridiales	f__Clostridiaceae_1	g__Clostridium_sensu_stricto_10	s__Clostridiaceae_bacterium_A4d	OTU296	8	15	4	0	0	2	1	0	0	11	11	7	0	0	0	3	0	0	62
d__Bacteria	k__norank_d__Bacteria	p__Gemmatimonadetes	c__Gemmatimonadetes	o__Gemmatimonadales	f__Gemmatimonadaceae	g__unclassified_f__Gemmatimonadaceae	s__unclassified_f__Gemmatimonadaceae	OTU3386	7	0	6	0	0	0	3	0	0	34	11	25	0	0	0	0	0	0	86
d__Bacteria	k__norank_d__Bacteria	p__Proteobacteria	c__Deltaproteobacteria	o__Myxococcales	f__bacteriap25	g__norank_f__bacteriap25	s__uncultured_Syntrophobacterales_bacterium_g__norank_f__bacteriap25	OTU1531	4	2	8	0	0	0	0	0	0	0	0	0	0	0	0	0	0	0	14
d__Bacteria	k__norank_d__Bacteria	p__Patescibacteria	c__ABY1	o__Candidatus_Magasanikbacteria	f__norank_o__Candidatus_Magasanikbacteria	g__norank_o__Candidatus_Magasanikbacteria	s__Candidatus_Magasanikbacteria_bacterium_RIFOXYD2_FULL_36_9	OTU4512	0	0	0	0	0	0	0	0	0	0	2	0	0	0	0	0	0	0	2
d__Bacteria	k__norank_d__Bacteria	p__Proteobacteria	c__Deltaproteobacteria	o__Myxococcales	f__Haliangiaceae	g__Haliangium	s__Kofleria_flava	OTU3725	0	0	0	0	0	0	0	0	0	8	6	2	0	0	0	0	0	0	16
d__Bacteria	k__norank_d__Bacteria	p__Proteobacteria	c__Alphaproteobacteria	o__Sphingomonadales	f__Sphingomonadaceae	g__Qipengyuania	s__unclassified_g__Qipengyuania	OTU3692	1	5	2	0	1	0	1	0	0	9	2	3	0	0	2	0	0	0	26
d__Bacteria	k__norank_d__Bacteria	p__Proteobacteria	c__Gammaproteobacteria	o__Xanthomonadales	f__Rhodanobacteraceae	g__Dyella	s__unclassified_g__Dyella	OTU1957	0	1	2	0	0	0	0	0	0	0	0	0	0	0	0	0	0	0	3
d__Bacteria	k__norank_d__Bacteria	p__Nitrospirae	c__Thermodesulfovibrionia	o__norank_c__Thermodesulfovibrionia	f__norank_c__Thermodesulfovibrionia	g__norank_c__Thermodesulfovibrionia	s__uncultured_bacterium_g__norank_c__Thermodesulfovibrionia	OTU5044	6	4	16	0	0	0	0	0	0	12	6	12	0	0	0	0	3	0	59
d__Bacteria	k__norank_d__Bacteria	p__Bacteroidetes	c__Ignavibacteria	o__Kryptoniales	f__BSV26	g__norank_f__BSV26	s__unclassified_g__norank_f__BSV26	OTU1404	1	2	3	0	0	0	0	0	0	0	0	0	0	1	0	0	0	0	7
d__Bacteria	k__norank_d__Bacteria	p__Nitrospirae	c__Thermodesulfovibrionia	o__norank_c__Thermodesulfovibrionia	f__norank_c__Thermodesulfovibrionia	g__norank_c__Thermodesulfovibrionia	s__uncultured_bacterium_g__norank_c__Thermodesulfovibrionia	OTU5041	140	80	128	0	1	0	21	0	0	178	147	157	8	11	5	0	0	0	876
d__Bacteria	k__norank_d__Bacteria	p__Firmicutes	c__Bacilli	o__Bacillales	f__Paenibacillaceae	g__Oxalophagus	s__Oxalophagus_oxalicus	OTU2742	1	1	0	0	0	5	1	0	1	0	0	0	1	1	1	0	0	0	12
d__Bacteria	k__norank_d__Bacteria	p__Cyanobacteria	c__Oxyphotobacteria	o__Chloroplast	f__norank_o__Chloroplast	g__norank_o__Chloroplast	s__unclassified_g__norank_o__Chloroplast	OTU6170	0	0	0	0	0	0	0	0	0	0	0	0	0	0	0	2	4	0	6
d__Bacteria	k__norank_d__Bacteria	p__unclassified_k__norank_d__Bacteria	c__unclassified_k__norank_d__Bacteria	o__unclassified_k__norank_d__Bacteria	f__unclassified_k__norank_d__Bacteria	g__unclassified_k__norank_d__Bacteria	s__unclassified_k__norank_d__Bacteria	OTU2873	0	0	0	0	0	0	7	2	0	0	0	0	0	0	0	4	1	0	14
d__Bacteria	k__norank_d__Bacteria	p__Elusimicrobia	c__Elusimicrobia	o__Endomicrobiales	f__Endomicrobiaceae	g__Candidatus_Endomicrobium	s__unclassified_g__Candidatus_Endomicrobium	OTU4984	0	0	1	0	0	0	0	0	0	1	0	1	0	0	0	0	0	0	3
d__Bacteria	k__norank_d__Bacteria	p__Chloroflexi	c__Anaerolineae	o__SBR1031	f__norank_o__SBR1031	g__norank_o__SBR1031	s__uncultured_soil_bacterium_g__norank_o__SBR1031	OTU78	8	4	3	0	0	0	0	0	0	4	1	3	0	0	1	0	0	0	24
d__Bacteria	k__norank_d__Bacteria	p__Bacteroidetes	c__Bacteroidia	o__Bacteroidales	f__Rikenellaceae	g__Alistipes	s__unclassified_g__Alistipes	OTU1857	0	0	2	1	0	0	0	0	0	0	0	0	0	0	0	0	1	0	4
d__Bacteria	k__norank_d__Bacteria	p__Patescibacteria	c__Parcubacteria	o__Candidatus_Moranbacteria	f__norank_o__Candidatus_Moranbacteria	g__norank_o__Candidatus_Moranbacteria	s__Candidatus_Moranbacteria_bacterium_GW2011_GWE1_49_15	OTU3971	1	0	0	0	0	0	0	0	0	0	1	0	0	0	0	0	0	0	2
d__Bacteria	k__norank_d__Bacteria	p__Chloroflexi	c__Anaerolineae	o__Anaerolineales	f__Anaerolineaceae	g__norank_f__Anaerolineaceae	s__unclassified_g__norank_f__Anaerolineaceae	OTU4021	9	4	3	0	0	0	3	0	0	2	25	17	0	0	1	0	0	0	64
d__Bacteria	k__norank_d__Bacteria	p__Actinobacteria	c__Actinobacteria	o__Micrococcales	f__Microbacteriaceae	g__Aurantimicrobium	s__uncultured_bacterium_g__Aurantimicrobium	OTU2377	1	1	5	129	151	9	6	1	6	1	2	4	192	198	167	7	13	0	893
d__Bacteria	k__norank_d__Bacteria	p__Actinobacteria	c__Actinobacteria	o__Micrococcales	f__Micrococcaceae	g__Arthrobacter	s__Arthrobacter_agilis_g__Arthrobacter	OTU3096	0	1	0	3	2	0	13	23	7	0	0	0	0	0	0	2	0	1	52
d__Bacteria	k__norank_d__Bacteria	p__Bacteroidetes	c__Bacteroidia	o__Sphingobacteriales	f__env.OPS_17	g__norank_f__env.OPS_17	s__uncultured_bacterium_g__norank_f__env.OPS_17	OTU5545	0	0	0	9	4	1	0	0	0	0	0	0	26	40	62	0	0	0	142
d__Bacteria	k__norank_d__Bacteria	p__Cyanobacteria	c__Oxyphotobacteria	o__Nostocales	f__Phormidiaceae	g__Planktothrix_NIVA-CYA_15	s__uncultured_bacterium_g__Planktothrix_NIVA-CYA_15	OTU5838	4	6	1	55	51	3	15	23	23	1	3	0	264	796	597	103	509	16	2470
d__Bacteria	k__norank_d__Bacteria	p__Bacteroidetes	c__Bacteroidia	o__Chitinophagales	f__Saprospiraceae	g__norank_f__Saprospiraceae	s__unclassified_g__norank_f__Saprospiraceae	OTU5434	0	0	0	0	0	0	1	0	0	1	0	1	0	0	0	0	0	0	3
d__Bacteria	k__norank_d__Bacteria	p__Proteobacteria	c__Alphaproteobacteria	o__Reyranellales	f__Reyranellaceae	g__norank_f__Reyranellaceae	s__unclassified_g__norank_f__Reyranellaceae	OTU311	1	0	2	0	0	0	0	0	1	1	3	1	0	0	0	0	0	0	9
d__Bacteria	k__norank_d__Bacteria	p__Firmicutes	c__Clostridia	o__Clostridiales	f__Christensenellaceae	g__norank_f__Christensenellaceae	s__uncultured_bacterium_g__norank_f__Christensenellaceae	OTU6270	2	1	1	2	5	37	0	0	0	3	4	3	1	1	0	3	0	2	65
d__Bacteria	k__norank_d__Bacteria	p__Proteobacteria	c__Deltaproteobacteria	o__Myxococcales	f__Archangiaceae	g__Anaeromyxobacter	s__unclassified_g__Anaeromyxobacter	OTU1714	1	1	2	0	0	0	1	0	0	9	2	9	0	0	0	0	0	0	25
d__Bacteria	k__norank_d__Bacteria	p__Chlamydiae	c__Chlamydiae	o__Chlamydiales	f__Parachlamydiaceae	g__Neochlamydia	s__uncultured_bacterium_g__Neochlamydia	OTU3494	1	0	1	0	0	0	0	0	0	2	1	0	0	0	0	0	0	0	5
d__Bacteria	k__norank_d__Bacteria	p__Planctomycetes	c__Planctomycetacia	o__Gemmatales	f__Gemmataceae	g__norank_f__Gemmataceae	s__uncultured_bacterium_g__norank_f__Gemmataceae	OTU3729	1	0	0	0	0	0	0	0	0	3	0	0	0	0	0	0	0	0	4
d__Bacteria	k__norank_d__Bacteria	p__Proteobacteria	c__Deltaproteobacteria	o__Myxococcales	f__norank_o__Myxococcales	g__norank_o__Myxococcales	s__unclassified_g__norank_o__Myxococcales	OTU4920	1	3	0	0	0	0	2	0	0	3	4	4	0	0	0	0	0	0	17
d__Bacteria	k__norank_d__Bacteria	p__Tenericutes	c__Mollicutes	o__Mycoplasmatales	f__Mycoplasmataceae	g__Ureaplasma	s__unclassified_g__Ureaplasma	OTU2869	0	0	0	0	0	0	1	0	0	0	0	0	0	0	0	0	0	4	5
d__Bacteria	k__norank_d__Bacteria	p__Lentisphaerae	c__Oligosphaeria	o__Oligosphaerales	f__Lenti-02	g__norank_f__Lenti-02	s__unclassified_g__norank_f__Lenti-02	OTU4504	1	0	1	0	0	0	0	0	0	0	3	0	0	0	0	0	0	0	5
d__Bacteria	k__norank_d__Bacteria	p__Proteobacteria	c__Deltaproteobacteria	o__Bdellovibrionales	f__Bdellovibrionaceae	g__Bdellovibrio	s__Bdellovibrio_sp._ETB	OTU1977	0	0	1	0	0	0	0	0	0	0	1	1	0	0	0	0	0	0	3
d__Bacteria	k__norank_d__Bacteria	p__Planctomycetes	c__OM190	o__norank_c__OM190	f__norank_c__OM190	g__norank_c__OM190	s__unclassified_g__norank_c__OM190	OTU5324	4	0	8	0	0	0	1	0	0	2	2	2	0	0	0	0	0	0	19
d__Bacteria	k__norank_d__Bacteria	p__Actinobacteria	c__Actinobacteria	o__Solirubrobacterales	f__67-14	g__norank_f__67-14	s__uncultured_bacterium_g__norank_f__67-14	OTU2525	0	0	0	0	1	0	0	0	0	0	0	0	3	1	4	1	0	0	10
d__Bacteria	k__norank_d__Bacteria	p__Acidobacteria	c__Subgroup_6	o__norank_c__Subgroup_6	f__norank_c__Subgroup_6	g__norank_c__Subgroup_6	s__unclassified_g__norank_c__Subgroup_6	OTU1138	6	13	1	0	0	0	0	0	0	0	0	2	1	0	1	0	0	0	24
d__Bacteria	k__norank_d__Bacteria	p__Acidobacteria	c__Acidobacteriia	o__Subgroup_13	f__norank_o__Subgroup_13	g__norank_o__Subgroup_13	s__uncultured_bacterium_g__norank_o__Subgroup_13	OTU4995	4	2	12	0	0	0	0	0	0	10	17	9	0	0	0	0	0	0	54
d__Bacteria	k__norank_d__Bacteria	p__Verrucomicrobia	c__Verrucomicrobiae	o__Chthoniobacterales	f__Chthoniobacteraceae	g__Candidatus_Udaeobacter	s__uncultured_Prosthecobacter_sp._g__Candidatus_Udaeobacter	OTU843	16	12	8	0	0	0	2	0	0	23	63	44	2	4	7	2	1	0	184
d__Bacteria	k__norank_d__Bacteria	p__Proteobacteria	c__Deltaproteobacteria	o__Syntrophobacterales	f__Syntrophaceae	g__norank_f__Syntrophaceae	s__uncultured_delta_proteobacterium_g__norank_f__Syntrophaceae	OTU3284	7	2	10	0	0	0	6	0	0	32	14	18	1	0	2	0	0	0	92
d__Bacteria	k__norank_d__Bacteria	p__Proteobacteria	c__Alphaproteobacteria	o__Elsterales	f__norank_o__Elsterales	g__norank_o__Elsterales	s__uncultured_alpha_proteobacterium_g__norank_o__Elsterales	OTU4547	1	0	5	0	0	0	0	0	0	2	3	2	0	0	0	0	0	0	13
d__Bacteria	k__norank_d__Bacteria	p__Chloroflexi	c__Anaerolineae	o__SBR1031	f__norank_o__SBR1031	g__norank_o__SBR1031	s__uncultured_Chlorobi_bacterium_g__norank_o__SBR1031	OTU3536	36	45	40	1	0	0	1	0	0	5	1	1	0	0	0	0	0	0	130
d__Bacteria	k__norank_d__Bacteria	p__Proteobacteria	c__Alphaproteobacteria	o__Tistrellales	f__Geminicoccaceae	g__norank_f__Geminicoccaceae	s__uncultured_bacterium_g__norank_f__Geminicoccaceae	OTU2784	2	0	1	0	0	4	0	0	0	1	1	0	0	0	0	0	0	0	9
d__Bacteria	k__norank_d__Bacteria	p__Cyanobacteria	c__Oxyphotobacteria	o__Chloroplast	f__norank_o__Chloroplast	g__norank_o__Chloroplast	s__Epipyxis_sp._PR26KG	OTU5648	0	0	0	0	0	0	0	0	0	0	0	0	1	5	9	0	0	1	16
d__Bacteria	k__norank_d__Bacteria	p__Proteobacteria	c__Gammaproteobacteria	o__Betaproteobacteriales	f__SC-I-84	g__norank_f__SC-I-84	s__uncultured_bacterium_g__norank_f__SC-I-84	OTU4793	27	86	15	1	1	0	1	0	0	10	28	12	1	1	1	1	0	0	185
d__Bacteria	k__norank_d__Bacteria	p__Chloroflexi	c__JG30-KF-CM66	o__norank_c__JG30-KF-CM66	f__norank_c__JG30-KF-CM66	g__norank_c__JG30-KF-CM66	s__unclassified_g__norank_c__JG30-KF-CM66	OTU1406	0	3	4	0	0	0	0	0	0	4	5	4	0	0	0	0	0	0	20
d__Bacteria	k__norank_d__Bacteria	p__Firmicutes	c__Bacilli	o__Bacillales	f__Paenibacillaceae	g__Paenibacillus	s__unclassified_g__Paenibacillus	OTU2660	0	0	0	0	0	3	0	0	0	0	0	0	0	0	0	0	0	0	3
d__Bacteria	k__norank_d__Bacteria	p__Chloroflexi	c__Ktedonobacteria	o__C0119	f__norank_o__C0119	g__norank_o__C0119	s__unclassified_g__norank_o__C0119	OTU451	2	0	1	0	0	0	0	0	0	0	0	0	0	0	0	0	0	0	3
d__Bacteria	k__norank_d__Bacteria	p__Proteobacteria	c__Deltaproteobacteria	o__Bradymonadales	f__norank_o__Bradymonadales	g__norank_o__Bradymonadales	s__uncultured_bacterium_g__norank_o__Bradymonadales	OTU5705	0	0	0	3	2	2	0	0	0	0	0	0	20	21	20	0	0	0	68
d__Bacteria	k__norank_d__Bacteria	p__Gemmatimonadetes	c__Gemmatimonadetes	o__norank_c__Gemmatimonadetes	f__norank_c__Gemmatimonadetes	g__norank_c__Gemmatimonadetes	s__uncultured_bacterium_g__norank_c__Gemmatimonadetes	OTU940	1	10	0	0	0	0	0	0	0	0	0	0	0	0	0	0	0	0	11
d__Bacteria	k__norank_d__Bacteria	p__Chloroflexi	c__Anaerolineae	o__SBR1031	f__A4b	g__norank_f__A4b	s__unclassified_g__norank_f__A4b	OTU5665	1	0	0	0	0	0	0	0	0	0	1	0	0	1	2	0	0	0	5
d__Bacteria	k__norank_d__Bacteria	p__Proteobacteria	c__Gammaproteobacteria	o__Betaproteobacteriales	f__Burkholderiaceae	g__Rivibacter	s__unclassified_g__Rivibacter	OTU4744	25	106	27	246	184	15	2	0	0	14	12	12	26	27	20	0	0	0	716
d__Bacteria	k__norank_d__Bacteria	p__Actinobacteria	c__Actinobacteria	o__Coriobacteriales	f__Atopobiaceae	g__Atopobium	s__Atopobium_vaginae_DSM_15829	OTU2893	0	0	0	0	0	0	3	0	0	0	0	0	0	0	0	0	0	0	3
d__Bacteria	k__norank_d__Bacteria	p__Chloroflexi	c__Anaerolineae	o__Ardenticatenales	f__norank_o__Ardenticatenales	g__norank_o__Ardenticatenales	s__uncultured_prokaryote_g__norank_o__Ardenticatenales	OTU4994	37	113	27	0	0	0	2	0	0	19	34	21	0	0	0	0	0	0	253
d__Bacteria	k__norank_d__Bacteria	p__Verrucomicrobia	c__Verrucomicrobiae	o__Pedosphaerales	f__Pedosphaeraceae	g__norank_f__Pedosphaeraceae	s__uncultured_bacterium_g__norank_f__Pedosphaeraceae	OTU880	3	2	1	0	0	0	0	0	0	1	2	4	0	0	0	0	0	0	13
d__Bacteria	k__norank_d__Bacteria	p__Cyanobacteria	c__Oxyphotobacteria	o__Chloroplast	f__norank_o__Chloroplast	g__norank_o__Chloroplast	s__Desmochloris_halophila	OTU6307	0	0	0	0	0	0	0	3	0	0	0	0	0	0	0	0	12	6	21
d__Bacteria	k__norank_d__Bacteria	p__Bacteroidetes	c__Ignavibacteria	o__Kryptoniales	f__BSV26	g__norank_f__BSV26	s__uncultured_bacterium_g__norank_f__BSV26	OTU4937	0	0	0	0	0	0	0	0	0	1	0	1	0	0	0	0	0	0	2
d__Bacteria	k__norank_d__Bacteria	p__Chloroflexi	c__Dehalococcoidia	o__S085	f__norank_o__S085	g__norank_o__S085	s__metagenome_g__norank_o__S085	OTU93	36	5	32	0	0	0	8	0	0	51	32	24	1	1	0	0	0	0	190
d__Bacteria	k__norank_d__Bacteria	p__Cyanobacteria	c__Oxyphotobacteria	o__Nostocales	f__Chroococcidiopsaceae	g__Aliterella_CENA595	s__uncultured_bacterium_g__Aliterella_CENA595	OTU6271	0	0	0	0	0	0	1	0	0	0	0	0	0	0	0	0	0	19	20
d__Bacteria	k__norank_d__Bacteria	p__Proteobacteria	c__Gammaproteobacteria	o__Betaproteobacteriales	f__Burkholderiaceae	g__norank_f__Burkholderiaceae	s__uncultured_prokaryote_g__norank_f__Burkholderiaceae	OTU1141	7	77	8	0	0	0	1	0	0	3	8	8	0	0	0	0	0	0	112
d__Bacteria	k__norank_d__Bacteria	p__Proteobacteria	c__Deltaproteobacteria	o__Desulfobacterales	f__Desulfobacteraceae	g__Sva0081_sediment_group	s__unclassified_g__Sva0081_sediment_group	OTU3909	2	3	2	0	0	0	0	0	0	2	0	0	0	0	0	0	0	0	9
d__Bacteria	k__norank_d__Bacteria	p__Chloroflexi	c__Anaerolineae	o__Anaerolineales	f__Anaerolineaceae	g__norank_f__Anaerolineaceae	s__unclassified_g__norank_f__Anaerolineaceae	OTU4615	11	14	12	0	0	0	2	0	0	8	20	7	0	0	1	0	0	0	75
d__Bacteria	k__norank_d__Bacteria	p__Chloroflexi	c__Anaerolineae	o__RBG-13-54-9	f__norank_o__RBG-13-54-9	g__norank_o__RBG-13-54-9	s__unclassified_g__norank_o__RBG-13-54-9	OTU188	9	11	9	1	0	0	0	0	0	2	3	1	0	0	0	0	0	0	36
d__Bacteria	k__norank_d__Bacteria	p__Chloroflexi	c__Anaerolineae	o__SBR1031	f__A4b	g__norank_f__A4b	s__uncultured_bacterium_g__norank_f__A4b	OTU1103	0	1	0	0	0	0	0	0	0	4	5	4	0	0	0	0	0	0	14
d__Bacteria	k__norank_d__Bacteria	p__Chloroflexi	c__Anaerolineae	o__unclassified_c__Anaerolineae	f__unclassified_c__Anaerolineae	g__unclassified_c__Anaerolineae	s__unclassified_c__Anaerolineae	OTU1024	14	10	6	1	1	2	7	0	0	10	5	9	0	0	1	0	0	0	66
d__Bacteria	k__norank_d__Bacteria	p__Proteobacteria	c__Alphaproteobacteria	o__Reyranellales	f__Reyranellaceae	g__Reyranella	s__unclassified_g__Reyranella	OTU5227	3	3	4	5	6	1	0	1	1	11	10	5	10	8	10	2	1	0	81
d__Bacteria	k__norank_d__Bacteria	p__Acidobacteria	c__Subgroup_6	o__norank_c__Subgroup_6	f__norank_c__Subgroup_6	g__norank_c__Subgroup_6	s__uncultured_Holophaga_sp._g__norank_c__Subgroup_6	OTU5398	2	7	1	0	0	0	1	0	0	2	8	3	1	0	0	0	0	0	25
d__Bacteria	k__norank_d__Bacteria	p__Proteobacteria	c__Gammaproteobacteria	o__Betaproteobacteriales	f__Nitrosomonadaceae	g__mle1-7	s__uncultured_beta_proteobacterium_g__mle1-7	OTU3899	0	6	0	0	0	0	0	0	0	2	0	0	0	0	0	0	0	0	8
d__Bacteria	k__norank_d__Bacteria	p__Proteobacteria	c__Deltaproteobacteria	o__Desulfuromonadales	f__Geobacteraceae	g__Geobacter	s__unclassified_g__Geobacter	OTU1514	9	2	8	0	1	0	0	0	0	2	1	2	0	0	0	0	0	0	25
d__Bacteria	k__norank_d__Bacteria	p__Chloroflexi	c__Anaerolineae	o__SBR1031	f__norank_o__SBR1031	g__norank_o__SBR1031	s__unclassified_g__norank_o__SBR1031	OTU3504	0	0	0	0	0	0	0	0	0	5	2	4	0	0	0	0	0	0	11
d__Bacteria	k__norank_d__Bacteria	p__Patescibacteria	c__Microgenomatia	o__Candidatus_Woesebacteria	f__norank_o__Candidatus_Woesebacteria	g__norank_o__Candidatus_Woesebacteria	s__unclassified_g__norank_o__Candidatus_Woesebacteria	OTU3300	2	0	0	0	0	0	0	0	0	4	0	0	0	0	0	0	0	0	6
d__Bacteria	k__norank_d__Bacteria	p__unclassified_k__norank_d__Bacteria	c__unclassified_k__norank_d__Bacteria	o__unclassified_k__norank_d__Bacteria	f__unclassified_k__norank_d__Bacteria	g__unclassified_k__norank_d__Bacteria	s__unclassified_k__norank_d__Bacteria	OTU365	1	0	2	0	0	0	0	0	0	0	0	0	0	0	0	0	0	0	3
d__Bacteria	k__norank_d__Bacteria	p__Actinobacteria	c__Actinobacteria	o__Pseudonocardiales	f__Pseudonocardiaceae	g__Pseudonocardia	s__unclassified_g__Pseudonocardia	OTU6303	2	0	3	0	0	0	0	0	0	0	0	0	0	0	0	0	0	4	9
d__Bacteria	k__norank_d__Bacteria	p__Proteobacteria	c__Deltaproteobacteria	o__unclassified_c__Deltaproteobacteria	f__unclassified_c__Deltaproteobacteria	g__unclassified_c__Deltaproteobacteria	s__unclassified_c__Deltaproteobacteria	OTU3802	16	17	20	1	0	0	11	0	0	24	22	27	0	0	0	0	0	0	138
d__Bacteria	k__norank_d__Bacteria	p__Chloroflexi	c__SHA-26	o__norank_c__SHA-26	f__norank_c__SHA-26	g__norank_c__SHA-26	s__unclassified_g__norank_c__SHA-26	OTU2037	2	1	2	0	0	0	0	0	0	1	0	1	0	0	0	0	0	0	7
d__Bacteria	k__norank_d__Bacteria	p__Acidobacteria	c__Thermoanaerobaculia	o__Thermoanaerobaculales	f__Thermoanaerobaculaceae	g__Subgroup_23	s__unclassified_g__Subgroup_23	OTU1002	7	46	2	0	0	0	0	0	0	0	0	0	0	0	0	1	0	0	56
d__Bacteria	k__norank_d__Bacteria	p__Proteobacteria	c__Gammaproteobacteria	o__HOC36	f__norank_o__HOC36	g__norank_o__HOC36	s__uncultured_soil_bacterium_g__norank_o__HOC36	OTU5218	2	8	11	0	0	0	2	0	0	1	2	4	0	0	0	0	0	0	30
d__Bacteria	k__norank_d__Bacteria	p__Firmicutes	c__Clostridia	o__Clostridiales	f__Clostridiaceae_1	g__unclassified_f__Clostridiaceae_1	s__unclassified_f__Clostridiaceae_1	OTU81	3	1	2	0	0	0	0	0	0	1	0	1	0	0	0	0	0	0	8
d__Bacteria	k__norank_d__Bacteria	p__Proteobacteria	c__Alphaproteobacteria	o__Rhizobiales	f__Xanthobacteraceae	g__norank_f__Xanthobacteraceae	s__unclassified_g__norank_f__Xanthobacteraceae	OTU107	11	28	15	0	2	0	4	0	0	6	15	6	0	0	0	1	1	0	89
d__Bacteria	k__norank_d__Bacteria	p__Planctomycetes	c__OM190	o__norank_c__OM190	f__norank_c__OM190	g__norank_c__OM190	s__uncultured_bacterium_g__norank_c__OM190	OTU521	1	5	2	0	0	0	0	0	0	0	1	0	0	0	0	0	0	0	9
d__Bacteria	k__norank_d__Bacteria	p__Firmicutes	c__Erysipelotrichia	o__Erysipelotrichales	f__Erysipelotrichaceae	g__Turicibacter	s__uncultured_bacterium_g__Turicibacter	OTU2790	0	1	0	0	1	10	2	0	0	0	0	0	0	1	0	0	0	6	21
d__Bacteria	k__norank_d__Bacteria	p__Armatimonadetes	c__norank_p__Armatimonadetes	o__norank_p__Armatimonadetes	f__norank_p__Armatimonadetes	g__norank_p__Armatimonadetes	s__unclassified_g__norank_p__Armatimonadetes	OTU5931	0	1	0	0	0	0	0	0	0	0	0	0	0	0	1	0	0	0	2
d__Bacteria	k__norank_d__Bacteria	p__Chloroflexi	c__unclassified_p__Chloroflexi	o__unclassified_p__Chloroflexi	f__unclassified_p__Chloroflexi	g__unclassified_p__Chloroflexi	s__unclassified_p__Chloroflexi	OTU5298	2	0	1	0	0	0	0	0	0	0	2	2	1	0	0	0	0	0	8
d__Bacteria	k__norank_d__Bacteria	p__Proteobacteria	c__Deltaproteobacteria	o__Myxococcales	f__Sandaracinaceae	g__norank_f__Sandaracinaceae	s__metagenome_g__norank_f__Sandaracinaceae	OTU4091	0	0	0	0	0	0	0	0	0	0	2	0	0	0	0	0	0	0	2
d__Bacteria	k__norank_d__Bacteria	p__Bacteroidetes	c__Bacteroidia	o__Chitinophagales	f__Saprospiraceae	g__Haliscomenobacter	s__uncultured_bacterium_g__Haliscomenobacter	OTU5540	0	0	0	1	0	0	0	0	0	0	1	3	6	9	4	0	0	0	24
d__Bacteria	k__norank_d__Bacteria	p__Bacteroidetes	c__Bacteroidia	o__Sphingobacteriales	f__env.OPS_17	g__norank_f__env.OPS_17	s__uncultured_bacterium_g__norank_f__env.OPS_17	OTU2008	1	1	1	0	0	0	5	0	0	13	2	4	0	0	0	0	0	0	27
d__Bacteria	k__norank_d__Bacteria	p__Nitrospirae	c__Thermodesulfovibrionia	o__norank_c__Thermodesulfovibrionia	f__norank_c__Thermodesulfovibrionia	g__norank_c__Thermodesulfovibrionia	s__uncultured_bacterium_g__norank_c__Thermodesulfovibrionia	OTU5452	1	14	2	0	0	0	2	0	0	18	13	9	0	0	1	0	0	0	60
d__Bacteria	k__norank_d__Bacteria	p__Firmicutes	c__Clostridia	o__Clostridiales	f__Peptococcaceae	g__Desulfosporosinus	s__uncultured_bacterium_g__Desulfosporosinus	OTU5839	0	0	0	0	0	8	0	0	0	0	0	0	1	0	1	0	0	0	10
d__Bacteria	k__norank_d__Bacteria	p__Patescibacteria	c__CPR2	o__norank_c__CPR2	f__norank_c__CPR2	g__norank_c__CPR2	s__uncultured_Clostridium_sp._g__norank_c__CPR2	OTU397	2	0	0	0	0	0	0	0	0	0	0	0	0	0	0	0	0	0	2
d__Bacteria	k__norank_d__Bacteria	p__unclassified_k__norank_d__Bacteria	c__unclassified_k__norank_d__Bacteria	o__unclassified_k__norank_d__Bacteria	f__unclassified_k__norank_d__Bacteria	g__unclassified_k__norank_d__Bacteria	s__unclassified_k__norank_d__Bacteria	OTU1585	6	1	4	0	0	0	1	0	0	0	3	3	0	0	0	0	0	0	18
d__Bacteria	k__norank_d__Bacteria	p__unclassified_k__norank_d__Bacteria	c__unclassified_k__norank_d__Bacteria	o__unclassified_k__norank_d__Bacteria	f__unclassified_k__norank_d__Bacteria	g__unclassified_k__norank_d__Bacteria	s__unclassified_k__norank_d__Bacteria	OTU1586	0	0	1	0	0	0	0	0	0	1	0	0	0	0	0	0	0	0	2
d__Bacteria	k__norank_d__Bacteria	p__Proteobacteria	c__Deltaproteobacteria	o__Bdellovibrionales	f__Bacteriovoracaceae	g__norank_f__Bacteriovoracaceae	s__unclassified_g__norank_f__Bacteriovoracaceae	OTU3335	2	1	0	0	0	0	0	0	0	3	1	0	0	0	0	0	0	0	7
d__Bacteria	k__norank_d__Bacteria	p__Proteobacteria	c__Gammaproteobacteria	o__Betaproteobacteriales	f__Neisseriaceae	g__norank_f__Neisseriaceae	s__metagenome_g__norank_f__Neisseriaceae	OTU5578	0	0	0	0	0	0	0	0	0	0	0	0	1	0	1	0	0	0	2
d__Bacteria	k__norank_d__Bacteria	p__Proteobacteria	c__Alphaproteobacteria	o__norank_c__Alphaproteobacteria	f__norank_c__Alphaproteobacteria	g__norank_c__Alphaproteobacteria	s__uncultured_Rhodospirillaceae_bacterium_g__norank_c__Alphaproteobacteria	OTU556	1	1	0	0	0	0	0	0	0	0	0	1	0	0	0	0	0	0	3
d__Bacteria	k__norank_d__Bacteria	p__Proteobacteria	c__Gammaproteobacteria	o__Betaproteobacteriales	f__Hydrogenophilaceae	g__norank_f__Hydrogenophilaceae	s__unclassified_g__norank_f__Hydrogenophilaceae	OTU1179	0	6	0	0	0	0	0	0	0	0	1	0	0	0	0	0	0	0	7
d__Bacteria	k__norank_d__Bacteria	p__Acidobacteria	c__Holophagae	o__Subgroup_7	f__norank_o__Subgroup_7	g__norank_o__Subgroup_7	s__uncultured_bacterium_SJA-36	OTU3908	24	58	23	0	0	0	3	0	0	41	28	17	0	1	1	0	0	0	196
d__Bacteria	k__norank_d__Bacteria	p__Chlamydiae	c__Chlamydiae	o__Chlamydiales	f__Simkaniaceae	g__norank_f__Simkaniaceae	s__unclassified_g__norank_f__Simkaniaceae	OTU5208	4	1	10	0	0	0	1	0	0	8	8	4	0	0	0	0	0	0	36
d__Bacteria	k__norank_d__Bacteria	p__Patescibacteria	c__Berkelbacteria	o__norank_c__Berkelbacteria	f__norank_c__Berkelbacteria	g__norank_c__Berkelbacteria	s__Candidatus_Berkelbacteria_bacterium_RIFOXYA2_FULL_43_10	OTU2153	1	1	1	1	2	0	0	0	1	1	0	0	0	0	1	0	0	0	9
d__Bacteria	k__norank_d__Bacteria	p__Patescibacteria	c__ABY1	o__Candidatus_Magasanikbacteria	f__norank_o__Candidatus_Magasanikbacteria	g__norank_o__Candidatus_Magasanikbacteria	s__unclassified_g__norank_o__Candidatus_Magasanikbacteria	OTU821	1	1	0	0	0	0	0	0	0	0	0	1	0	0	0	0	0	0	3
d__Bacteria	k__norank_d__Bacteria	p__Bacteroidetes	c__Bacteroidia	o__Chitinophagales	f__Chitinophagaceae	g__norank_f__Chitinophagaceae	s__unclassified_g__norank_f__Chitinophagaceae	OTU831	0	5	3	0	0	0	0	0	0	0	0	0	0	0	0	0	0	0	8
d__Bacteria	k__norank_d__Bacteria	p__Proteobacteria	c__Deltaproteobacteria	o__Myxococcales	f__BIrii41	g__norank_f__BIrii41	s__unclassified_g__norank_f__BIrii41	OTU5468	0	0	1	0	0	0	1	0	0	15	12	10	0	0	0	0	0	0	39
d__Bacteria	k__norank_d__Bacteria	p__Chloroflexi	c__Anaerolineae	o__SBR1031	f__norank_o__SBR1031	g__norank_o__SBR1031	s__uncultured_soil_bacterium_g__norank_o__SBR1031	OTU3750	10	55	15	1	1	0	7	0	0	44	46	52	0	0	0	0	0	0	231
d__Bacteria	k__norank_d__Bacteria	p__Proteobacteria	c__Deltaproteobacteria	o__Myxococcales	f__Archangiaceae	g__Anaeromyxobacter	s__unclassified_g__Anaeromyxobacter	OTU5380	3	0	8	0	0	0	1	0	0	2	1	1	0	0	0	0	0	0	16
d__Bacteria	k__norank_d__Bacteria	p__unclassified_k__norank_d__Bacteria	c__unclassified_k__norank_d__Bacteria	o__unclassified_k__norank_d__Bacteria	f__unclassified_k__norank_d__Bacteria	g__unclassified_k__norank_d__Bacteria	s__unclassified_k__norank_d__Bacteria	OTU4	9	0	0	0	0	0	0	0	0	0	0	0	0	0	0	0	0	0	9
d__Bacteria	k__norank_d__Bacteria	p__Proteobacteria	c__Gammaproteobacteria	o__Ga0077536	f__norank_o__Ga0077536	g__norank_o__Ga0077536	s__metagenome_g__norank_o__Ga0077536	OTU2510	0	4	0	2	3	0	0	0	0	0	2	0	0	1	1	1	0	0	14
d__Bacteria	k__norank_d__Bacteria	p__Bacteroidetes	c__Bacteroidia	o__Bacteroidales	f__Dysgonomonadaceae	g__norank_f__Dysgonomonadaceae	s__unclassified_g__norank_f__Dysgonomonadaceae	OTU4431	0	3	4	0	0	0	0	0	0	6	34	8	0	0	0	0	0	0	55
d__Bacteria	k__norank_d__Bacteria	p__Acidobacteria	c__Subgroup_17	o__norank_c__Subgroup_17	f__norank_c__Subgroup_17	g__norank_c__Subgroup_17	s__unclassified_g__norank_c__Subgroup_17	OTU3820	34	21	31	0	1	0	4	0	0	22	31	34	0	0	0	0	0	0	178
d__Bacteria	k__norank_d__Bacteria	p__Bacteroidetes	c__Bacteroidia	o__Bacteroidales	f__Muribaculaceae	g__norank_f__Muribaculaceae	s__uncultured_bacterium_g__norank_f__Muribaculaceae	OTU2882	0	0	0	0	0	0	7	0	0	0	0	0	2	0	0	1	0	0	10
d__Bacteria	k__norank_d__Bacteria	p__Proteobacteria	c__Gammaproteobacteria	o__Xanthomonadales	f__Xanthomonadaceae	g__Arenimonas	s__unclassified_g__Arenimonas	OTU5636	3	6	5	1252	1237	41	17	7	29	28	17	18	733	827	856	6	11	2	5095
d__Bacteria	k__norank_d__Bacteria	p__Proteobacteria	c__Deltaproteobacteria	o__Syntrophobacterales	f__Syntrophaceae	g__norank_f__Syntrophaceae	s__Myxococcales_bacterium_enrichment_culture_clone_11380	OTU1892	4	1	22	0	0	0	0	0	0	0	0	0	0	0	0	0	0	0	27
d__Bacteria	k__norank_d__Bacteria	p__Bacteroidetes	c__Bacteroidia	o__Flavobacteriales	f__Flavobacteriaceae	g__Flavobacterium	s__Flavobacterium_indicum_GPTSA100-9__DSM_17447	OTU2696	0	0	0	25	25	12	0	0	0	0	0	0	0	1	2	0	0	0	65
d__Bacteria	k__norank_d__Bacteria	p__Proteobacteria	c__Deltaproteobacteria	o__Desulfuromonadales	f__Geobacteraceae	g__Geobacter	s__uncultured_delta_proteobacterium_g__Geobacter	OTU3732	5	4	4	0	0	0	3	0	0	21	13	21	1	1	0	0	0	0	73
d__Bacteria	k__norank_d__Bacteria	p__Bacteroidetes	c__Bacteroidia	o__Bacteroidales	f__Prolixibacteraceae	g__norank_f__Prolixibacteraceae	s__unclassified_g__norank_f__Prolixibacteraceae	OTU469	2	2	1	0	0	0	0	0	0	0	0	0	0	0	0	0	0	0	5
d__Bacteria	k__norank_d__Bacteria	p__Patescibacteria	c__Microgenomatia	o__Candidatus_Pacebacteria	f__norank_o__Candidatus_Pacebacteria	g__norank_o__Candidatus_Pacebacteria	s__uncultured_bacterium_g__norank_o__Candidatus_Pacebacteria	OTU2024	0	2	1	0	0	0	0	0	0	0	0	0	0	0	0	0	0	0	3
d__Bacteria	k__norank_d__Bacteria	p__Gemmatimonadetes	c__Gemmatimonadetes	o__Gemmatimonadales	f__Gemmatimonadaceae	g__Gemmatimonas	s__unclassified_g__Gemmatimonas	OTU1591	5	1	3	0	0	0	0	0	0	3	1	0	0	0	0	0	0	0	13
d__Bacteria	k__norank_d__Bacteria	p__Actinobacteria	c__Actinobacteria	o__Solirubrobacterales	f__67-14	g__norank_f__67-14	s__uncultured_bacterium_g__norank_f__67-14	OTU2064	3	2	1	0	0	0	0	0	0	0	0	0	0	0	0	0	0	0	6
d__Bacteria	k__norank_d__Bacteria	p__Actinobacteria	c__Actinobacteria	o__Frankiales	f__Sporichthyaceae	g__norank_f__Sporichthyaceae	s__metagenome_g__norank_f__Sporichthyaceae	OTU5950	0	0	0	437	893	476	15	2	0	0	0	0	3608	3002	3031	0	25	0	11489
d__Bacteria	k__norank_d__Bacteria	p__Chloroflexi	c__Anaerolineae	o__unclassified_c__Anaerolineae	f__unclassified_c__Anaerolineae	g__unclassified_c__Anaerolineae	s__unclassified_c__Anaerolineae	OTU1976	2	2	13	0	0	0	0	0	0	1	0	1	0	0	0	0	0	0	19
d__Bacteria	k__norank_d__Bacteria	p__Spirochaetes	c__Brachyspirae	o__Brachyspirales	f__Brachyspiraceae	g__Brachyspira	s__unclassified_g__Brachyspira	OTU1541	0	0	2	0	0	0	0	0	0	0	0	0	0	0	0	0	0	0	2
d__Bacteria	k__norank_d__Bacteria	p__Firmicutes	c__Clostridia	o__Clostridiales	f__Ruminococcaceae	g__Ruminiclostridium_1	s__uncultured_bacterium_g__Ruminiclostridium_1	OTU3958	0	0	1	0	0	0	0	0	0	1	1	2	0	0	0	0	0	0	5
d__Bacteria	k__norank_d__Bacteria	p__Proteobacteria	c__Gammaproteobacteria	o__Betaproteobacteriales	f__Rhodocyclaceae	g__unclassified_f__Rhodocyclaceae	s__unclassified_f__Rhodocyclaceae	OTU4399	0	0	0	0	0	0	0	0	0	1	2	1	0	0	0	0	0	0	4
d__Bacteria	k__norank_d__Bacteria	p__Proteobacteria	c__Deltaproteobacteria	o__Myxococcales	f__Phaselicystidaceae	g__Phaselicystis	s__uncultured_bacterium_g__Phaselicystis	OTU2248	0	0	0	2	4	1	0	0	0	3	0	0	2	0	0	0	0	0	12
d__Bacteria	k__norank_d__Bacteria	p__Acidobacteria	c__Acidobacteriia	o__Subgroup_13	f__norank_o__Subgroup_13	g__norank_o__Subgroup_13	s__uncultured_Acidobacterium_sp._g__norank_o__Subgroup_13	OTU996	0	1	2	0	0	1	0	0	0	0	0	1	0	0	0	1	0	0	6
d__Bacteria	k__norank_d__Bacteria	p__Cyanobacteria	c__Oxyphotobacteria	o__Nostocales	f__Nostocaceae	g__Nodularia_PCC-9350	s__uncultured_bacterium_g__Nodularia_PCC-9350	OTU2612	0	0	0	0	0	5	0	0	0	0	0	0	0	0	0	0	0	0	5
d__Bacteria	k__norank_d__Bacteria	p__Bacteroidetes	c__Bacteroidia	o__Chitinophagales	f__Saprospiraceae	g__Lewinella	s__uncultured_bacterium_g__Lewinella	OTU5590	0	0	0	15	13	44	0	0	0	0	0	0	8	3	2	0	0	0	85
d__Bacteria	k__norank_d__Bacteria	p__Fusobacteria	c__Fusobacteriia	o__Fusobacteriales	f__Leptotrichiaceae	g__norank_f__Leptotrichiaceae	s__uncultured_bacterium_g__norank_f__Leptotrichiaceae	OTU5539	0	0	1	0	0	0	0	0	0	0	0	1	1	0	0	0	0	0	3
d__Bacteria	k__norank_d__Bacteria	p__Proteobacteria	c__Alphaproteobacteria	o__Rhodospirillales	f__norank_o__Rhodospirillales	g__norank_o__Rhodospirillales	s__unclassified_g__norank_o__Rhodospirillales	OTU402	1	3	4	0	0	0	0	0	0	1	1	0	0	0	0	0	0	0	10
d__Bacteria	k__norank_d__Bacteria	p__Chloroflexi	c__NLS2-31	o__norank_c__NLS2-31	f__norank_c__NLS2-31	g__norank_c__NLS2-31	s__uncultured_bacterium_g__norank_c__NLS2-31	OTU224	1	1	4	0	0	0	0	0	0	0	0	0	0	0	0	0	0	0	6
d__Bacteria	k__norank_d__Bacteria	p__Proteobacteria	c__Alphaproteobacteria	o__Dongiales	f__Dongiaceae	g__Dongia	s__uncultured_bacterium_g__Dongia	OTU5097	45	88	114	0	0	0	10	0	0	104	83	79	1	0	0	1	9	0	534
d__Bacteria	k__norank_d__Bacteria	p__Acidobacteria	c__Thermoanaerobaculia	o__Thermoanaerobaculales	f__Thermoanaerobaculaceae	g__Subgroup_10	s__uncultured_prokaryote_g__Subgroup_10	OTU5170	23	12	60	0	0	0	7	0	0	35	21	16	0	0	0	1	0	0	175
d__Bacteria	k__norank_d__Bacteria	p__unclassified_k__norank_d__Bacteria	c__unclassified_k__norank_d__Bacteria	o__unclassified_k__norank_d__Bacteria	f__unclassified_k__norank_d__Bacteria	g__unclassified_k__norank_d__Bacteria	s__unclassified_k__norank_d__Bacteria	OTU2607	0	0	0	0	0	2	0	0	0	0	0	0	0	0	0	0	0	0	2
d__Bacteria	k__norank_d__Bacteria	p__Proteobacteria	c__Deltaproteobacteria	o__Deltaproteobacteria_Incertae_Sedis	f__unclassified_o__Deltaproteobacteria_Incertae_Sedis	g__Deferrisoma	s__uncultured_delta_proteobacterium_g__Deferrisoma	OTU4181	0	0	0	0	0	0	0	0	0	0	2	2	0	0	0	0	0	0	4
d__Bacteria	k__norank_d__Bacteria	p__Proteobacteria	c__Gammaproteobacteria	o__Methylococcales	f__Methylococcaceae	g__unclassified_f__Methylococcaceae	s__unclassified_f__Methylococcaceae	OTU2464	0	0	0	81	56	3	0	0	1	0	0	0	0	2	3	13	40	5	204
d__Bacteria	k__norank_d__Bacteria	p__Proteobacteria	c__Gammaproteobacteria	o__Betaproteobacteriales	f__Nitrosomonadaceae	g__mle1-7	s__uncultured_Rhodocyclaceae_bacterium_g__mle1-7	OTU3759	9	12	16	0	0	0	1	0	0	15	25	16	1	0	2	0	0	0	97
d__Bacteria	k__norank_d__Bacteria	p__Proteobacteria	c__Deltaproteobacteria	o__Myxococcales	f__Haliangiaceae	g__Haliangium	s__uncultured_Myxococcales_bacterium_g__Haliangium	OTU5200	2	6	3	0	0	0	2	0	0	24	16	16	0	0	0	0	0	0	69
d__Bacteria	k__norank_d__Bacteria	p__Proteobacteria	c__Gammaproteobacteria	o__Betaproteobacteriales	f__Nitrosomonadaceae	g__Ellin6067	s__unclassified_g__Ellin6067	OTU4701	12	19	29	0	1	0	2	0	0	16	6	13	0	0	0	0	0	0	98
d__Bacteria	k__norank_d__Bacteria	p__Cyanobacteria	c__Oxyphotobacteria	o__Chloroplast	f__norank_o__Chloroplast	g__norank_o__Chloroplast	s__unclassified_g__norank_o__Chloroplast	OTU5868	0	0	0	28	89	199	6	0	0	2	2	4	385	509	1069	0	0	0	2293
d__Bacteria	k__norank_d__Bacteria	p__Proteobacteria	c__Deltaproteobacteria	o__Myxococcales	f__Polyangiaceae	g__Pajaroellobacter	s__unclassified_g__Pajaroellobacter	OTU6258	0	0	0	0	0	0	0	0	0	0	0	0	0	0	0	0	0	8	8
d__Bacteria	k__norank_d__Bacteria	p__Firmicutes	c__Negativicutes	o__Selenomonadales	f__Veillonellaceae	g__Sporomusa	s__unclassified_g__Sporomusa	OTU1696	4	3	5	0	0	2	0	1	1	1	0	0	0	0	0	0	0	0	17
d__Bacteria	k__norank_d__Bacteria	p__Proteobacteria	c__Deltaproteobacteria	o__Myxococcales	f__bacteriap25	g__norank_f__bacteriap25	s__unclassified_g__norank_f__bacteriap25	OTU6312	0	0	0	0	0	0	0	0	0	0	0	0	0	0	0	0	0	2	2
d__Bacteria	k__norank_d__Bacteria	p__Proteobacteria	c__Deltaproteobacteria	o__Myxococcales	f__Blfdi19	g__norank_f__Blfdi19	s__uncultured_bacterium_g__norank_f__Blfdi19	OTU5879	0	0	0	1	0	7	0	0	0	0	0	0	3	9	9	0	0	0	29
d__Bacteria	k__norank_d__Bacteria	p__Fusobacteria	c__Fusobacteriia	o__Fusobacteriales	f__Leptotrichiaceae	g__norank_f__Leptotrichiaceae	s__metagenome_g__norank_f__Leptotrichiaceae	OTU2213	0	0	0	156	43	2	0	0	0	0	0	0	1	1	5	0	0	0	208
d__Bacteria	k__norank_d__Bacteria	p__Proteobacteria	c__Gammaproteobacteria	o__Xanthomonadales	f__Xanthomonadaceae	g__unclassified_f__Xanthomonadaceae	s__unclassified_f__Xanthomonadaceae	OTU2246	0	0	0	5	3	0	0	0	0	0	0	0	0	1	0	0	0	0	9
d__Bacteria	k__norank_d__Bacteria	p__Firmicutes	c__Bacilli	o__Bacillales	f__unclassified_o__Bacillales	g__unclassified_o__Bacillales	s__unclassified_o__Bacillales	OTU4116	3	1	0	0	0	12	1	0	1	1	3	0	1	0	0	0	0	0	23
d__Bacteria	k__norank_d__Bacteria	p__Planctomycetes	c__Phycisphaerae	o__Phycisphaerales	f__AKAU3564_sediment_group	g__norank_f__AKAU3564_sediment_group	s__unclassified_g__norank_f__AKAU3564_sediment_group	OTU4731	0	0	2	0	0	0	0	0	0	0	1	1	0	0	0	0	0	0	4
d__Bacteria	k__norank_d__Bacteria	p__Cyanobacteria	c__Oxyphotobacteria	o__Chloroplast	f__norank_o__Chloroplast	g__norank_o__Chloroplast	s__Phacus_limnophila	OTU5726	0	0	0	0	0	0	0	0	0	0	0	0	0	1	1	0	0	0	2
d__Bacteria	k__norank_d__Bacteria	p__Firmicutes	c__Clostridia	o__Clostridiales	f__Family_XI_o__Clostridiales	g__Ezakiella	s__uncultured_bacterium_g__Ezakiella	OTU5986	0	0	0	0	0	0	0	0	0	0	0	0	0	0	0	8	0	0	8
d__Bacteria	k__norank_d__Bacteria	p__Acidobacteria	c__Subgroup_21	o__norank_c__Subgroup_21	f__norank_c__Subgroup_21	g__norank_c__Subgroup_21	s__unclassified_g__norank_c__Subgroup_21	OTU3027	20	19	24	0	0	0	3	0	0	4	3	5	0	0	0	0	0	0	78
d__Bacteria	k__norank_d__Bacteria	p__Proteobacteria	c__Deltaproteobacteria	o__Myxococcales	f__Haliangiaceae	g__Haliangium	s__unclassified_g__Haliangium	OTU3922	5	4	8	0	0	0	2	0	0	13	8	18	0	0	0	0	0	0	58
d__Bacteria	k__norank_d__Bacteria	p__Firmicutes	c__Clostridia	o__Clostridiales	f__Ruminococcaceae	g__Ruminococcaceae_NK4A214_group	s__uncultured_rumen_bacterium_g__Ruminococcaceae_NK4A214_group	OTU2864	2	0	1	2	3	5	8	3	0	0	0	2	1	2	0	4	5	0	38
d__Bacteria	k__norank_d__Bacteria	p__Proteobacteria	c__Gammaproteobacteria	o__Betaproteobacteriales	f__Burkholderiaceae	g__Lautropia	s__uncultured_beta_proteobacterium_g__Lautropia	OTU2521	2	7	1	49	42	1	0	0	0	0	1	1	4	3	0	0	0	0	111
d__Bacteria	k__norank_d__Bacteria	p__Proteobacteria	c__Gammaproteobacteria	o__Enterobacteriales	f__Enterobacteriaceae	g__unclassified_f__Enterobacteriaceae	s__unclassified_f__Enterobacteriaceae	OTU3187	0	0	1	1	2	6	215	45	22	0	0	0	0	0	0	7	195	268	762
d__Bacteria	k__norank_d__Bacteria	p__Firmicutes	c__Clostridia	o__Clostridiales	f__Clostridiaceae_1	g__Clostridium_sensu_stricto_3	s__Clostridiaceae_bacterium_g__Clostridium_sensu_stricto_3	OTU2730	7	2	0	0	0	6	4	0	2	0	0	0	1	0	0	1	0	0	23
d__Bacteria	k__norank_d__Bacteria	p__Bacteroidetes	c__Bacteroidia	o__Bacteroidales	f__Prolixibacteraceae	g__norank_f__Prolixibacteraceae	s__unclassified_g__norank_f__Prolixibacteraceae	OTU4153	4	15	12	4	1	1	8	0	1	91	152	123	15	10	22	0	1	0	460
d__Bacteria	k__norank_d__Bacteria	p__Patescibacteria	c__Gracilibacteria	o__JGI_0000069-P22	f__norank_o__JGI_0000069-P22	g__norank_o__JGI_0000069-P22	s__uncultured_bacterium_g__norank_o__JGI_0000069-P22	OTU5588	0	0	0	0	0	0	0	0	0	0	0	0	12	7	10	0	0	0	29
d__Bacteria	k__norank_d__Bacteria	p__Chloroflexi	c__Anaerolineae	o__SBR1031	f__norank_o__SBR1031	g__norank_o__SBR1031	s__uncultured_Chloroflexi_bacterium_g__norank_o__SBR1031	OTU926	15	89	4	0	1	2	2	0	0	2	1	2	0	0	1	2	0	0	121
d__Bacteria	k__norank_d__Bacteria	p__Proteobacteria	c__Deltaproteobacteria	o__Sva0485	f__norank_o__Sva0485	g__norank_o__Sva0485	s__unclassified_g__norank_o__Sva0485	OTU3026	0	1	0	0	0	0	2	0	0	4	4	7	0	0	0	0	0	0	18
d__Bacteria	k__norank_d__Bacteria	p__Proteobacteria	c__Deltaproteobacteria	o__Myxococcales	f__Sandaracinaceae	g__norank_f__Sandaracinaceae	s__uncultured_bacterium_g__norank_f__Sandaracinaceae	OTU1818	5	8	2	0	0	0	0	0	0	3	4	2	0	0	0	1	0	0	25
d__Bacteria	k__norank_d__Bacteria	p__Bacteroidetes	c__Bacteroidia	o__Bacteroidales	f__Muribaculaceae	g__norank_f__Muribaculaceae	s__unclassified_g__norank_f__Muribaculaceae	OTU5977	0	0	0	0	0	0	0	0	0	0	0	0	0	1	0	1	0	0	2
d__Bacteria	k__norank_d__Bacteria	p__Planctomycetes	c__Phycisphaerae	o__Phycisphaerales	f__AKAU3564_sediment_group	g__norank_f__AKAU3564_sediment_group	s__unclassified_g__norank_f__AKAU3564_sediment_group	OTU492	2	0	0	0	0	0	0	0	0	0	0	0	0	0	0	0	0	0	2
d__Bacteria	k__norank_d__Bacteria	p__Proteobacteria	c__Gammaproteobacteria	o__Legionellales	f__Legionellaceae	g__Legionella	s__uncultured_bacterium_g__Legionella	OTU6161	0	0	0	0	0	0	0	0	0	0	0	0	0	0	0	0	7	0	7
d__Bacteria	k__norank_d__Bacteria	p__Proteobacteria	c__Alphaproteobacteria	o__Rhodospirillales	f__Rhodopirillaceae	g__Defluviicoccus	s__unclassified_g__Defluviicoccus	OTU5822	9	6	5	0	0	0	3	0	1	17	16	9	0	0	1	1	0	0	68
d__Bacteria	k__norank_d__Bacteria	p__Chloroflexi	c__Anaerolineae	o__Caldilineales	f__Caldilineaceae	g__norank_f__Caldilineaceae	s__uncultured_bacterium_g__norank_f__Caldilineaceae	OTU6335	1	0	0	0	0	0	0	0	0	0	0	0	0	0	0	0	0	6	7
d__Bacteria	k__norank_d__Bacteria	p__Proteobacteria	c__Gammaproteobacteria	o__Methylococcales	f__Methylomonaceae	g__Methylomicrobium	s__unclassified_g__Methylomicrobium	OTU1284	86	29	66	1	0	0	5	0	0	52	44	39	0	0	1	0	0	0	323
d__Bacteria	k__norank_d__Bacteria	p__unclassified_k__norank_d__Bacteria	c__unclassified_k__norank_d__Bacteria	o__unclassified_k__norank_d__Bacteria	f__unclassified_k__norank_d__Bacteria	g__unclassified_k__norank_d__Bacteria	s__unclassified_k__norank_d__Bacteria	OTU770	0	1	0	0	0	0	0	0	0	0	0	1	0	0	0	0	0	0	2
d__Bacteria	k__norank_d__Bacteria	p__Proteobacteria	c__Gammaproteobacteria	o__Methylococcales	f__Methylomonaceae	g__norank_f__Methylomonaceae	s__unclassified_g__norank_f__Methylomonaceae	OTU5772	0	0	0	42	17	37	0	0	0	0	0	0	1	5	4	0	0	0	106
d__Bacteria	k__norank_d__Bacteria	p__Proteobacteria	c__Gammaproteobacteria	o__Legionellales	f__Legionellaceae	g__Legionella	s__uncultured_bacterium_g__Legionella	OTU6009	0	0	0	11	7	11	2	1	1	0	0	0	2	3	3	2	10	0	53
d__Bacteria	k__norank_d__Bacteria	p__Planctomycetes	c__Planctomycetacia	o__Gemmatales	f__Gemmataceae	g__norank_f__Gemmataceae	s__uncultured_bacterium_g__norank_f__Gemmataceae	OTU1022	3	2	0	0	0	0	0	0	0	1	0	0	0	0	0	0	0	0	6
d__Bacteria	k__norank_d__Bacteria	p__Bacteroidetes	c__Bacteroidia	o__Sphingobacteriales	f__unclassified_o__Sphingobacteriales	g__unclassified_o__Sphingobacteriales	s__unclassified_o__Sphingobacteriales	OTU5872	0	0	0	0	0	0	0	0	0	0	0	0	5	11	5	0	0	0	21
d__Bacteria	k__norank_d__Bacteria	p__Proteobacteria	c__Deltaproteobacteria	o__Desulfarculales	f__Desulfarculaceae	g__Desulfatiglans	s__uncultured_Desulfobacteraceae_bacterium_g__Desulfatiglans	OTU5023	14	54	7	2	1	0	4	0	0	18	14	19	1	0	1	0	0	0	135
d__Bacteria	k__norank_d__Bacteria	p__Bacteroidetes	c__Bacteroidia	o__Flavobacteriales	f__Flavobacteriaceae	g__Flavobacterium	s__Flavobacterium_cucumis	OTU2668	0	1	0	96	88	100	8	1	1	24	14	19	106	107	88	0	0	0	653
d__Bacteria	k__norank_d__Bacteria	p__Elusimicrobia	c__Elusimicrobia	o__norank_c__Elusimicrobia	f__norank_c__Elusimicrobia	g__norank_c__Elusimicrobia	s__uncultured_soil_bacterium_g__norank_c__Elusimicrobia	OTU1894	4	0	9	0	0	0	0	0	0	2	0	4	0	0	0	0	0	0	19
d__Bacteria	k__norank_d__Bacteria	p__Patescibacteria	c__Saccharimonadia	o__Saccharimonadales	f__norank_o__Saccharimonadales	g__norank_o__Saccharimonadales	s__uncultured_bacterium_g__norank_o__Saccharimonadales	OTU85	1	0	0	0	0	0	0	0	0	0	2	0	0	2	0	0	0	0	5
d__Bacteria	k__norank_d__Bacteria	p__Acidobacteria	c__Aminicenantia	o__Aminicenantales	f__norank_o__Aminicenantales	g__norank_o__Aminicenantales	s__uncultured_prokaryote_g__norank_o__Aminicenantales	OTU240	25	9	34	0	0	0	1	0	0	4	3	4	0	0	0	0	0	0	80
d__Bacteria	k__norank_d__Bacteria	p__Patescibacteria	c__Parcubacteria	o__Candidatus_Staskawiczbacteria	f__norank_o__Candidatus_Staskawiczbacteria	g__norank_o__Candidatus_Staskawiczbacteria	s__uncultured_bacterium_g__norank_o__Candidatus_Staskawiczbacteria	OTU5538	0	0	0	0	0	0	0	0	0	0	0	0	2	0	0	0	0	0	2
d__Bacteria	k__norank_d__Bacteria	p__Acidobacteria	c__Blastocatellia_Subgroup_4	o__Pyrinomonadales	f__Pyrinomonadaceae	g__RB41	s__unclassified_g__RB41	OTU8	5	2	5	0	0	0	0	0	0	0	0	0	0	0	0	0	0	0	12
d__Bacteria	k__norank_d__Bacteria	p__Proteobacteria	c__Gammaproteobacteria	o__Betaproteobacteriales	f__Methylophilaceae	g__norank_f__Methylophilaceae	s__metagenome_g__norank_f__Methylophilaceae	OTU2485	0	0	0	25	21	12	0	0	0	0	0	1	9	7	10	0	0	0	85
d__Bacteria	k__norank_d__Bacteria	p__Chloroflexi	c__Anaerolineae	o__SBR1031	f__norank_o__SBR1031	g__norank_o__SBR1031	s__unclassified_g__norank_o__SBR1031	OTU4263	0	0	0	0	0	0	1	0	0	11	18	14	0	0	0	0	0	0	44
d__Bacteria	k__norank_d__Bacteria	p__Kiritimatiellaeota	c__Kiritimatiellae	o__WCHB1-41	f__norank_o__WCHB1-41	g__norank_o__WCHB1-41	s__unclassified_g__norank_o__WCHB1-41	OTU4616	0	4	1	0	0	0	1	0	0	0	5	3	0	1	2	0	0	0	17
d__Bacteria	k__norank_d__Bacteria	p__Chloroflexi	c__Anaerolineae	o__SBR1031	f__norank_o__SBR1031	g__norank_o__SBR1031	s__unclassified_g__norank_o__SBR1031	OTU4269	27	24	32	0	0	0	5	0	0	11	14	20	0	1	0	0	0	0	134
d__Bacteria	k__norank_d__Bacteria	p__Proteobacteria	c__Alphaproteobacteria	o__Rhizobiales	f__Pleomorphomonadaceae	g__norank_f__Pleomorphomonadaceae	s__uncultured_bacterium_g__norank_f__Pleomorphomonadaceae	OTU4242	0	1	0	0	0	0	2	0	0	0	2	0	0	0	0	0	0	0	5
d__Bacteria	k__norank_d__Bacteria	p__Chloroflexi	c__Anaerolineae	o__Anaerolineales	f__Anaerolineaceae	g__norank_f__Anaerolineaceae	s__unclassified_g__norank_f__Anaerolineaceae	OTU4006	0	9	0	0	0	0	0	0	0	0	2	0	0	0	0	0	0	0	11
d__Bacteria	k__norank_d__Bacteria	p__Chloroflexi	c__Anaerolineae	o__Anaerolineales	f__Anaerolineaceae	g__norank_f__Anaerolineaceae	s__unclassified_g__norank_f__Anaerolineaceae	OTU4002	4	2	3	1	2	0	3	0	0	2	11	13	0	0	0	0	0	0	41
d__Bacteria	k__norank_d__Bacteria	p__Bacteroidetes	c__Ignavibacteria	o__OPB56	f__norank_o__OPB56	g__norank_o__OPB56	s__uncultured_bacterium_g__norank_o__OPB56	OTU3305	0	0	1	0	0	0	0	0	0	1	0	2	0	0	0	0	0	0	4
d__Bacteria	k__norank_d__Bacteria	p__Proteobacteria	c__Deltaproteobacteria	o__Myxococcales	f__Haliangiaceae	g__Haliangium	s__uncultured_Nannocystineae_bacterium_g__Haliangium	OTU270	3	1	2	0	0	0	0	0	0	3	4	3	0	0	0	0	0	0	16
d__Bacteria	k__norank_d__Bacteria	p__Spirochaetes	c__Spirochaetia	o__Spirochaetales	f__Spirochaetaceae	g__Spirochaeta_2	s__uncultured_Spirochaetes_bacterium_g__Spirochaeta_2	OTU1734	0	1	3	0	0	0	2	0	0	3	0	2	0	0	0	0	0	0	11
d__Bacteria	k__norank_d__Bacteria	p__Actinobacteria	c__Actinobacteria	o__Actinomycetales	f__Actinomycetaceae	g__Varibaculum	s__unclassified_g__Varibaculum	OTU6049	0	0	0	0	0	0	0	0	0	0	0	0	0	0	0	5	0	0	5
d__Bacteria	k__norank_d__Bacteria	p__Gemmatimonadetes	c__Gemmatimonadetes	o__Gemmatimonadales	f__Gemmatimonadaceae	g__norank_f__Gemmatimonadaceae	s__uncultured_bacterium_g__norank_f__Gemmatimonadaceae	OTU153	4	0	0	0	0	0	0	0	0	0	0	0	0	0	0	0	0	0	4
d__Bacteria	k__norank_d__Bacteria	p__Bacteroidetes	c__Ignavibacteria	o__Ignavibacteriales	f__BSV40	g__norank_f__BSV40	s__unclassified_g__norank_f__BSV40	OTU890	2	6	1	0	0	0	0	0	0	1	0	0	0	0	0	0	0	0	10
d__Bacteria	k__norank_d__Bacteria	p__Spirochaetes	c__Leptospirae	o__Leptospirales	f__Leptospiraceae	g__Leptonema	s__Leptonema_illini	OTU652	0	2	0	0	0	0	0	0	0	0	0	0	0	0	0	0	0	0	2
d__Bacteria	k__norank_d__Bacteria	p__Acidobacteria	c__Acidobacteriia	o__Solibacterales	f__Solibacteraceae_Subgroup_3	g__AKIW659	s__uncultured_bacterium_g__AKIW659	OTU1329	7	4	27	0	0	0	0	0	0	1	1	2	0	1	0	0	0	0	43
d__Bacteria	k__norank_d__Bacteria	p__Acidobacteria	c__Subgroup_6	o__norank_c__Subgroup_6	f__norank_c__Subgroup_6	g__norank_c__Subgroup_6	s__uncultured_Acidobacteria_bacterium_g__norank_c__Subgroup_6	OTU1742	62	5	44	0	0	0	8	0	0	37	49	65	0	1	1	0	0	0	272
d__Bacteria	k__norank_d__Bacteria	p__Patescibacteria	c__Gracilibacteria	o__norank_c__Gracilibacteria	f__norank_c__Gracilibacteria	g__norank_c__Gracilibacteria	s__metagenome_g__norank_c__Gracilibacteria	OTU4936	0	0	0	0	0	0	0	2	0	0	2	1	0	0	0	0	1	0	6
d__Bacteria	k__norank_d__Bacteria	p__Actinobacteria	c__Actinobacteria	o__Actinomarinales	f__norank_o__Actinomarinales	g__norank_o__Actinomarinales	s__uncultured_actinobacterium_g__norank_o__Actinomarinales	OTU743	1	13	0	0	0	0	0	0	0	0	0	0	0	0	0	0	0	0	14
d__Bacteria	k__norank_d__Bacteria	p__Acidobacteria	c__Subgroup_22	o__norank_c__Subgroup_22	f__norank_c__Subgroup_22	g__norank_c__Subgroup_22	s__uncultured_bacterium_g__norank_c__Subgroup_22	OTU3258	2	1	2	0	0	0	1	0	0	6	7	10	0	0	0	0	0	0	29
d__Bacteria	k__norank_d__Bacteria	p__Proteobacteria	c__Alphaproteobacteria	o__Rhizobiales	f__Pleomorphomonadaceae	g__Prosthecomicrobium	s__metagenome_g__Prosthecomicrobium	OTU356	5	9	0	0	1	0	6	2	0	2	0	1	0	0	0	0	0	0	26
d__Bacteria	k__norank_d__Bacteria	p__Proteobacteria	c__Deltaproteobacteria	o__Myxococcales	f__Haliangiaceae	g__Haliangium	s__uncultured_bacterium_g__Haliangium	OTU4200	0	2	1	0	0	0	0	0	0	3	4	1	0	0	0	0	0	0	11
d__Bacteria	k__norank_d__Bacteria	p__Chloroflexi	c__Anaerolineae	o__Anaerolineales	f__Anaerolineaceae	g__norank_f__Anaerolineaceae	s__uncultured_Chloroflexi_bacterium_g__norank_f__Anaerolineaceae	OTU2003	22	14	27	0	0	0	0	0	0	9	33	38	0	0	2	0	0	0	145
d__Bacteria	k__norank_d__Bacteria	p__Bacteroidetes	c__Ignavibacteria	o__OPB56	f__norank_o__OPB56	g__norank_o__OPB56	s__uncultured_bacterium_g__norank_o__OPB56	OTU888	1	30	3	0	0	0	0	0	0	2	2	0	0	0	1	0	0	0	39
d__Bacteria	k__norank_d__Bacteria	p__Firmicutes	c__Negativicutes	o__Selenomonadales	f__Veillonellaceae	g__norank_f__Veillonellaceae	s__uncultured_bacterium_g__norank_f__Veillonellaceae	OTU1192	1	1	0	0	0	1	3	0	0	1	0	0	0	0	0	0	0	0	7
d__Bacteria	k__norank_d__Bacteria	p__Acidobacteria	c__Subgroup_22	o__norank_c__Subgroup_22	f__norank_c__Subgroup_22	g__norank_c__Subgroup_22	s__uncultured_prokaryote_g__norank_c__Subgroup_22	OTU1890	24	158	39	0	0	0	2	0	0	10	11	16	0	0	0	0	0	0	260
d__Bacteria	k__norank_d__Bacteria	p__Firmicutes	c__Clostridia	o__Clostridiales	f__Lachnospiraceae	g__Lachnotalea	s__uncultured_bacterium_g__Lachnotalea	OTU4132	0	0	0	1	1	19	0	0	0	0	1	0	0	0	0	0	0	0	22
d__Bacteria	k__norank_d__Bacteria	p__Proteobacteria	c__Deltaproteobacteria	o__Myxococcales	f__bacteriap25	g__norank_f__bacteriap25	s__uncultured_Syntrophobacterales_bacterium_g__norank_f__bacteriap25	OTU3261	1	2	7	0	0	0	0	0	0	8	9	7	0	0	0	0	0	0	34
d__Bacteria	k__norank_d__Bacteria	p__Acidobacteria	c__Subgroup_18	o__norank_c__Subgroup_18	f__norank_c__Subgroup_18	g__norank_c__Subgroup_18	s__uncultured_soil_bacterium_g__norank_c__Subgroup_18	OTU4194	20	33	21	0	0	1	19	0	0	62	88	151	2	0	2	0	0	0	399
d__Bacteria	k__norank_d__Bacteria	p__Firmicutes	c__Clostridia	o__Clostridiales	f__unclassified_o__Clostridiales	g__unclassified_o__Clostridiales	s__unclassified_o__Clostridiales	OTU3068	0	2	0	2	2	49	4	14	4	0	0	0	1	0	0	0	0	0	78
d__Bacteria	k__norank_d__Bacteria	p__Proteobacteria	c__Deltaproteobacteria	o__Myxococcales	f__P3OB-42	g__norank_f__P3OB-42	s__uncultured_Archangiaceae_bacterium_g__norank	OTU2903	2	0	0	0	0	0	1	0	0	0	1	0	0	0	0	3	0	0	7
d__Bacteria	k__norank_d__Bacteria	p__Bacteroidetes	c__Bacteroidia	o__Bacteroidales	f__Marinilabiliaceae	g__norank_f__Marinilabiliaceae	s__unclassified_g__norank_f__Marinilabiliaceae	OTU4463	1	3	1	0	0	0	2	0	0	6	8	6	0	0	0	0	0	0	27
d__Bacteria	k__norank_d__Bacteria	p__Bacteroidetes	c__Bacteroidia	o__Bacteroidales	f__Paludibacteraceae	g__norank_f__Paludibacteraceae	s__uncultured_soil_bacterium_g__norank_f__Paludibacteraceae	OTU4480	0	0	0	0	0	0	0	0	0	2	12	3	0	0	0	0	0	0	17
d__Bacteria	k__norank_d__Bacteria	p__Patescibacteria	c__ABY1	o__Candidatus_Kerfeldbacteria	f__norank_o__Candidatus_Kerfeldbacteria	g__norank_o__Candidatus_Kerfeldbacteria	s__Parcubacteria_group_bacterium_GW2011_GWD2_43_10	OTU3468	0	0	0	0	0	0	1	0	0	2	1	4	0	0	0	0	0	0	8
d__Bacteria	k__norank_d__Bacteria	p__Proteobacteria	c__Deltaproteobacteria	o__Syntrophobacterales	f__Syntrophobacteraceae	g__Desulforhabdus	s__uncultured_bacterium_g__Desulforhabdus	OTU792	0	4	0	0	0	0	0	0	0	0	0	0	0	0	0	0	0	0	4
d__Bacteria	k__norank_d__Bacteria	p__Chloroflexi	c__Anaerolineae	o__RBG-13-54-9	f__norank_o__RBG-13-54-9	g__norank_o__RBG-13-54-9	s__unclassified_g__norank_o__RBG-13-54-9	OTU3404	0	0	1	0	0	0	1	0	0	3	4	9	0	0	1	0	0	0	19
d__Bacteria	k__norank_d__Bacteria	p__Firmicutes	c__Bacilli	o__Bacillales	f__Bacillaceae	g__Bacillus	s__Bacillus_niacini_g__Bacillus	OTU2901	7	1	13	0	0	10	3	3	2	2	0	0	0	0	0	0	2	0	43
d__Bacteria	k__norank_d__Bacteria	p__Acidobacteria	c__Subgroup_6	o__norank_c__Subgroup_6	f__norank_c__Subgroup_6	g__norank_c__Subgroup_6	s__uncultured_Holophaga_sp._g__norank_c__Subgroup_6	OTU3280	18	4	28	0	1	0	3	0	0	16	32	21	0	1	1	0	0	0	125
d__Bacteria	k__norank_d__Bacteria	p__Patescibacteria	c__Saccharimonadia	o__Saccharimonadales	f__unclassified_o__Saccharimonadales	g__unclassified_o__Saccharimonadales	s__unclassified_o__Saccharimonadales	OTU6005	0	1	1	2	3	0	1	0	0	1	3	2	0	2	0	1	0	0	17
d__Bacteria	k__norank_d__Bacteria	p__Bacteroidetes	c__Bacteroidia	o__Cytophagales	f__Cyclobacteriaceae	g__norank_f__Cyclobacteriaceae	s__uncultured_Bacteroidetes_bacterium_g__norank_f__Cyclobacteriaceae	OTU5281	0	0	0	0	0	0	0	0	0	1	0	5	0	0	0	0	0	0	6
d__Bacteria	k__norank_d__Bacteria	p__Patescibacteria	c__WS6_Dojkabacteria	o__norank_c__WS6_Dojkabacteria	f__norank_c__WS6_Dojkabacteria	g__norank_c__WS6_Dojkabacteria	s__unclassified_g__norank_c__WS6_Dojkabacteria	OTU5688	0	0	0	0	0	0	0	0	0	0	1	0	0	1	0	0	0	0	2
d__Bacteria	k__norank_d__Bacteria	p__Actinobacteria	c__Actinobacteria	o__Propionibacteriales	f__Nocardioidaceae	g__Nocardioides	s__unclassified_g__Nocardioides	OTU4558	7	3	3	0	0	0	2	0	0	15	26	12	0	0	0	0	0	0	68
d__Bacteria	k__norank_d__Bacteria	p__Firmicutes	c__Clostridia	o__Clostridiales	f__Family_XI_o__Clostridiales	g__Finegoldia	s__uncultured_bacterium_g__Finegoldia	OTU5970	0	0	0	0	0	0	0	0	0	0	0	0	0	0	0	9	0	0	9
d__Bacteria	k__norank_d__Bacteria	p__Patescibacteria	c__ABY1	o__Candidatus_Magasanikbacteria	f__norank_o__Candidatus_Magasanikbacteria	g__norank_o__Candidatus_Magasanikbacteria	s__uncultured_Parcubacteria_group_bacterium_g__norank_o__Candidatus_Magasanikbacteria	OTU3524	1	1	3	0	0	0	0	0	0	2	5	2	1	0	0	0	0	0	15
d__Bacteria	k__norank_d__Bacteria	p__unclassified_k__norank_d__Bacteria	c__unclassified_k__norank_d__Bacteria	o__unclassified_k__norank_d__Bacteria	f__unclassified_k__norank_d__Bacteria	g__unclassified_k__norank_d__Bacteria	s__unclassified_k__norank_d__Bacteria	OTU2856	0	0	0	0	0	0	2	0	0	0	0	0	0	0	0	0	0	0	2
d__Bacteria	k__norank_d__Bacteria	p__Proteobacteria	c__Alphaproteobacteria	o__Paracaedibacterales	f__Paracaedibacteraceae	g__norank_f__Paracaedibacteraceae	s__uncultured_bacterium_g__norank_f__Paracaedibacteraceae	OTU2184	0	0	0	4	5	3	0	0	0	0	0	0	0	0	0	0	0	0	12
d__Bacteria	k__norank_d__Bacteria	p__Bacteroidetes	c__Bacteroidia	o__Sphingobacteriales	f__env.OPS_17	g__norank_f__env.OPS_17	s__uncultured_bacterium_g__norank_f__env.OPS_17	OTU5694	0	0	0	20	12	4	0	0	0	0	0	0	15	22	40	0	0	0	113
d__Bacteria	k__norank_d__Bacteria	p__unclassified_k__norank_d__Bacteria	c__unclassified_k__norank_d__Bacteria	o__unclassified_k__norank_d__Bacteria	f__unclassified_k__norank_d__Bacteria	g__unclassified_k__norank_d__Bacteria	s__unclassified_k__norank_d__Bacteria	OTU2852	0	0	0	0	0	0	2	0	0	0	0	0	0	0	0	0	0	0	2
d__Bacteria	k__norank_d__Bacteria	p__unclassified_k__norank_d__Bacteria	c__unclassified_k__norank_d__Bacteria	o__unclassified_k__norank_d__Bacteria	f__unclassified_k__norank_d__Bacteria	g__unclassified_k__norank_d__Bacteria	s__unclassified_k__norank_d__Bacteria	OTU2859	0	0	0	0	0	0	1	0	0	1	1	1	0	0	0	0	0	0	4
d__Bacteria	k__norank_d__Bacteria	p__Spirochaetes	c__unclassified_p__Spirochaetes	o__unclassified_p__Spirochaetes	f__unclassified_p__Spirochaetes	g__unclassified_p__Spirochaetes	s__unclassified_p__Spirochaetes	OTU239	2	0	0	0	0	0	0	0	0	0	0	0	0	0	0	0	0	0	2
d__Bacteria	k__norank_d__Bacteria	p__Bacteroidetes	c__Bacteroidia	o__Sphingobacteriales	f__env.OPS_17	g__norank_f__env.OPS_17	s__uncultured_bacterium_g__norank_f__env.OPS_17	OTU3439	0	0	0	0	0	0	0	0	0	2	0	0	0	0	0	0	0	0	2
d__Bacteria	k__norank_d__Bacteria	p__Acidobacteria	c__Thermoanaerobaculia	o__Thermoanaerobaculales	f__Thermoanaerobaculaceae	g__TPD-58	s__uncultured_bacterium_g__TPD-58	OTU4722	0	0	0	0	0	0	0	0	0	0	5	2	0	0	0	0	0	0	7
d__Bacteria	k__norank_d__Bacteria	p__Cyanobacteria	c__Oxyphotobacteria	o__Chloroplast	f__norank_o__Chloroplast	g__norank_o__Chloroplast	s__metagenome_g__norank_o__Chloroplast	OTU2657	0	0	0	0	0	1	0	0	0	0	0	0	2	4	6	0	0	0	13
d__Bacteria	k__norank_d__Bacteria	p__Proteobacteria	c__Alphaproteobacteria	o__norank_c__Alphaproteobacteria	f__norank_c__Alphaproteobacteria	g__norank_c__Alphaproteobacteria	s__uncultured_bacterium_g__norank_c__Alphaproteobacteria	OTU5113	50	21	96	1	0	0	1	0	0	36	22	28	0	0	0	0	0	0	255
d__Bacteria	k__norank_d__Bacteria	p__Bacteroidetes	c__Bacteroidia	o__Bacteroidales	f__Bacteroidaceae	g__Bacteroides	s__Bacteroides_vulgatus	OTU6318	0	0	1	0	1	2	5	0	1	0	0	1	0	0	0	0	10	3	24
d__Bacteria	k__norank_d__Bacteria	p__Chloroflexi	c__unclassified_p__Chloroflexi	o__unclassified_p__Chloroflexi	f__unclassified_p__Chloroflexi	g__unclassified_p__Chloroflexi	s__unclassified_p__Chloroflexi	OTU1601	4	0	2	0	0	0	0	0	0	2	1	2	0	0	0	0	0	0	11
d__Bacteria	k__norank_d__Bacteria	p__Bacteroidetes	c__Bacteroidia	o__Bacteroidales	f__Bacteroidaceae	g__Bacteroides	s__Bacteroides_pyogenes	OTU6061	0	0	0	0	0	0	0	0	0	0	0	0	0	0	0	0	8	0	8
d__Bacteria	k__norank_d__Bacteria	p__Actinobacteria	c__Actinobacteria	o__OPB41	f__norank_o__OPB41	g__norank_o__OPB41	s__uncultured_bacterium_g__norank_o__OPB41	OTU4072	0	0	0	0	0	0	0	0	0	0	2	0	0	0	0	0	0	0	2
d__Bacteria	k__norank_d__Bacteria	p__Proteobacteria	c__Deltaproteobacteria	o__Myxococcales	f__Haliangiaceae	g__Haliangium	s__uncultured_bacterium_g__Haliangium	OTU938	21	9	79	0	0	0	2	0	0	13	10	11	0	0	0	0	0	0	145
d__Bacteria	k__norank_d__Bacteria	p__Planctomycetes	c__Pla4_lineage	o__norank_c__Pla4_lineage	f__norank_c__Pla4_lineage	g__norank_c__Pla4_lineage	s__uncultured_planctomycete_g__norank_c__Pla4_lineage	OTU3353	1	0	5	0	0	0	0	0	0	3	5	2	0	0	0	0	0	0	16
d__Bacteria	k__norank_d__Bacteria	p__Patescibacteria	c__ABY1	o__Candidatus_Falkowbacteria	f__norank_o__Candidatus_Falkowbacteria	g__norank_o__Candidatus_Falkowbacteria	s__unclassified_g__norank_o__Candidatus_Falkowbacteria	OTU736	1	4	2	0	0	0	0	0	0	0	0	0	0	0	0	0	0	0	7
d__Bacteria	k__norank_d__Bacteria	p__Bacteroidetes	c__Bacteroidia	o__Cytophagales	f__Cyclobacteriaceae	g__Algoriphagus	s__uncultured_bacterium_g__Algoriphagus	OTU1868	2	2	2	0	1	3	0	0	0	2	0	1	5	1	0	0	0	0	19
d__Bacteria	k__norank_d__Bacteria	p__Proteobacteria	c__Alphaproteobacteria	o__Micavibrionales	f__unclassified_o__Micavibrionales	g__unclassified_o__Micavibrionales	s__unclassified_o__Micavibrionales	OTU5269	0	0	1	0	0	0	0	0	0	2	0	1	0	0	0	0	0	0	4
d__Bacteria	k__norank_d__Bacteria	p__Chloroflexi	c__Chloroflexia	o__Chloroflexales	f__Roseiflexaceae	g__norank_f__Roseiflexaceae	s__uncultured_bacterium_g__norank_f__Roseiflexaceae	OTU97	5	3	9	0	0	0	1	0	0	0	0	0	0	0	0	0	0	0	18
d__Bacteria	k__norank_d__Bacteria	p__Caldiserica	c__Caldisericia	o__Caldisericales	f__WCHB1-02	g__norank_f__WCHB1-02	s__uncultured_Firmicutes_bacterium_g__norank_f__WCHB1-02	OTU1929	0	2	3	0	0	0	0	0	0	0	0	0	0	0	0	0	0	0	5
d__Bacteria	k__norank_d__Bacteria	p__Proteobacteria	c__Gammaproteobacteria	o__Alteromonadales	f__Shewanellaceae	g__Shewanella	s__unclassified_g__Shewanella	OTU3050	0	0	0	0	0	0	0	15	0	0	0	0	0	0	0	0	0	0	15
d__Bacteria	k__norank_d__Bacteria	p__Proteobacteria	c__Gammaproteobacteria	o__Salinisphaerales	f__Solimonadaceae	g__Polycyclovorans	s__uncultured_bacterium_g__Polycyclovorans	OTU3363	0	0	0	0	0	0	0	0	0	4	1	2	0	0	0	0	0	0	7
d__Bacteria	k__norank_d__Bacteria	p__Latescibacteria	c__Latescibacteria	o__norank_c__Latescibacteria	f__norank_c__Latescibacteria	g__norank_c__Latescibacteria	s__uncultured_soil_bacterium_g__norank_c__Latescibacteria	OTU3250	4	0	4	0	0	0	0	0	0	1	3	7	0	1	0	0	0	0	20
d__Bacteria	k__norank_d__Bacteria	p__Actinobacteria	c__Actinobacteria	o__Coriobacteriales	f__Eggerthellaceae	g__Slackia	s__Slackia_heliotrinireducens	OTU6233	0	0	0	0	0	0	1	0	0	0	0	0	0	0	0	0	3	0	4
d__Bacteria	k__norank_d__Bacteria	p__Proteobacteria	c__Gammaproteobacteria	o__Betaproteobacteriales	f__Gallionellaceae	g__unclassified_f__Gallionellaceae	s__unclassified_f__Gallionellaceae	OTU4703	7	1	24	4	3	1	3	0	0	32	27	53	0	0	0	0	0	0	155
d__Bacteria	k__norank_d__Bacteria	p__Proteobacteria	c__Alphaproteobacteria	o__Tistrellales	f__Geminicoccaceae	g__Candidatus_Alysiosphaera	s__unclassified_g__Candidatus_Alysiosphaera	OTU478	3	3	0	0	0	0	0	0	0	0	0	2	0	1	0	1	0	0	10
d__Bacteria	k__norank_d__Bacteria	p__Actinobacteria	c__Actinobacteria	o__Corynebacteriales	f__Mycobacteriaceae	g__Mycobacterium	s__unclassified_g__Mycobacterium	OTU3588	23	19	8	44	53	151	4	1	4	23	23	19	268	281	267	35	49	3	1275
d__Bacteria	k__norank_d__Bacteria	p__Proteobacteria	c__Gammaproteobacteria	o__Steroidobacterales	f__Steroidobacteraceae	g__norank_f__Steroidobacteraceae	s__unclassified_g__norank_f__Steroidobacteraceae	OTU5230	20	72	29	1	2	0	2	0	1	17	13	11	3	10	7	0	0	0	188
d__Bacteria	k__norank_d__Bacteria	p__Actinobacteria	c__Actinobacteria	o__Gaiellales	f__norank_o__Gaiellales	g__norank_o__Gaiellales	s__unclassified_g__norank_o__Gaiellales	OTU319	5	1	3	0	0	0	2	0	0	0	1	0	0	0	0	0	0	0	12
d__Bacteria	k__norank_d__Bacteria	p__Bacteroidetes	c__Bacteroidia	o__Bacteroidetes_VC2.1_Bac22	f__norank_o__Bacteroidetes_VC2.1_Bac22	g__norank_o__Bacteroidetes_VC2.1_Bac22	s__metagenome_g__norank_o__Bacteroidetes_VC2.1_Bac22	OTU1985	2	5	2	0	0	0	0	0	0	9	2	3	0	2	0	0	0	0	25
d__Bacteria	k__norank_d__Bacteria	p__Actinobacteria	c__Actinobacteria	o__Microtrichales	f__Ilumatobacteraceae	g__norank_f__Ilumatobacteraceae	s__uncultured_bacterium_g__norank_f__Ilumatobacteraceae	OTU1326	6	5	4	0	0	0	1	0	0	1	2	0	0	0	0	0	0	0	19
d__Bacteria	k__norank_d__Bacteria	p__Patescibacteria	c__Parcubacteria	o__Candidatus_Kaiserbacteria	f__norank_o__Candidatus_Kaiserbacteria	g__norank_o__Candidatus_Kaiserbacteria	s__uncultured_bacterium_g__norank_o__Candidatus_Kaiserbacteria	OTU2005	2	2	1	0	1	0	0	0	0	0	0	0	0	0	0	0	0	0	6
d__Bacteria	k__norank_d__Bacteria	p__Latescibacteria	c__Latescibacteria	o__norank_c__Latescibacteria	f__norank_c__Latescibacteria	g__norank_c__Latescibacteria	s__uncultured_Pelobacter_sp._g__norank	OTU4861	5	0	2	0	0	0	0	0	0	1	1	2	0	0	0	0	0	0	11
d__Bacteria	k__norank_d__Bacteria	p__Proteobacteria	c__Deltaproteobacteria	o__Desulfuromonadales	f__Geobacteraceae	g__Geobacter	s__uncultured_Desulfuromonadales_bacterium_g__Geobacter	OTU3282	83	33	127	0	0	0	16	0	0	101	79	69	3	1	4	0	0	0	516
d__Bacteria	k__norank_d__Bacteria	p__Latescibacteria	c__Latescibacteria	o__norank_c__Latescibacteria	f__norank_c__Latescibacteria	g__norank_c__Latescibacteria	s__uncultured_prokaryote_g__norank_c__Latescibacteria	OTU4430	17	17	23	0	0	0	1	0	0	8	10	5	0	0	0	0	0	0	81
d__Bacteria	k__norank_d__Bacteria	p__Proteobacteria	c__Deltaproteobacteria	o__Myxococcales	f__Haliangiaceae	g__Haliangium	s__uncultured_bacterium_g__Haliangium	OTU1920	6	1	8	0	0	0	1	0	0	6	1	3	0	0	0	0	2	0	28
d__Bacteria	k__norank_d__Bacteria	p__Actinobacteria	c__Actinobacteria	o__Micrococcales	f__Dermacoccaceae	g__unclassified_f__Dermacoccaceae	s__unclassified_f__Dermacoccaceae	OTU6334	0	0	0	0	0	0	0	1	0	0	0	0	0	0	0	0	3	1	5
d__Bacteria	k__norank_d__Bacteria	p__Bacteroidetes	c__Bacteroidia	o__Chitinophagales	f__Saprospiraceae	g__unclassified_f__Saprospiraceae	s__unclassified_f__Saprospiraceae	OTU2266	0	0	0	1	2	0	0	0	0	0	0	0	2	4	1	0	0	0	10
d__Bacteria	k__norank_d__Bacteria	p__Proteobacteria	c__Deltaproteobacteria	o__Desulfuromonadales	f__MA-28-I98C	g__norank_f__MA-28-I98C	s__unclassified_g__norank_f__MA-28-I98C	OTU5496	2	3	1	0	0	0	0	0	0	1	4	4	0	0	0	0	0	0	15
d__Bacteria	k__norank_d__Bacteria	p__Bacteroidetes	c__Ignavibacteria	o__Kryptoniales	f__MSB-3C8	g__norank_f__MSB-3C8	s__unclassified_g__norank_f__MSB-3C8	OTU1645	0	1	1	0	0	0	0	0	0	0	1	1	0	0	0	0	0	0	4
d__Bacteria	k__norank_d__Bacteria	p__Actinobacteria	c__Actinobacteria	o__Propionibacteriales	f__Nocardioidaceae	g__Nocardioides	s__unclassified_g__Nocardioides	OTU1033	1	2	2	1	0	0	0	0	0	2	2	0	0	0	0	0	0	0	10
d__Bacteria	k__norank_d__Bacteria	p__Chloroflexi	c__Anaerolineae	o__Anaerolineales	f__Anaerolineaceae	g__norank_f__Anaerolineaceae	s__uncultured_Chloroflexi_bacterium_g__norank_f__Anaerolineaceae	OTU664	1	5	1	0	0	0	0	0	0	0	0	3	0	0	0	0	0	0	10
d__Bacteria	k__norank_d__Bacteria	p__Bacteroidetes	c__Bacteroidia	o__Bacteroidales	f__Prevotellaceae	g__Prevotella_1	s__unclassified_g__Prevotella_1	OTU1268	0	2	0	0	0	0	0	0	0	0	0	0	0	0	0	0	0	0	2
d__Bacteria	k__norank_d__Bacteria	p__Cyanobacteria	c__Oxyphotobacteria	o__Chloroplast	f__norank_o__Chloroplast	g__norank_o__Chloroplast	s__Discoplastis_sp._Banmun010910B	OTU5808	0	0	0	10	2	3	2	0	0	0	3	1	52	199	169	0	0	0	441
d__Bacteria	k__norank_d__Bacteria	p__Bacteroidetes	c__Bacteroidia	o__Flavobacteriales	f__NS9_marine_group	g__norank_f__NS9_marine_group	s__uncultured_Bacteroidetes_bacterium_g__norank_f__NS9_marine_group	OTU5827	0	0	0	2	3	23	0	0	0	0	0	0	1	1	3	0	0	0	33
d__Bacteria	k__norank_d__Bacteria	p__Bacteroidetes	c__Bacteroidia	o__Bacteroidales	f__Prolixibacteraceae	g__Roseimarinus	s__unclassified_g__Roseimarinus	OTU1845	0	0	2	0	0	0	0	0	0	0	1	3	0	0	0	0	0	0	6
d__Bacteria	k__norank_d__Bacteria	p__Proteobacteria	c__Deltaproteobacteria	o__Oligoflexales	f__0319-6G20	g__norank_f__0319-6G20	s__unclassified_g__norank_f__0319-6G20	OTU4947	0	0	0	0	0	0	0	0	0	0	2	1	0	0	0	0	0	0	3
d__Bacteria	k__norank_d__Bacteria	p__Proteobacteria	c__Deltaproteobacteria	o__Myxococcales	f__P3OB-42	g__norank_f__P3OB-42	s__unclassified_g__norank_f__P3OB-42	OTU1324	0	1	0	0	0	0	0	0	0	1	0	0	1	0	0	0	0	0	3
d__Bacteria	k__norank_d__Bacteria	p__Proteobacteria	c__Alphaproteobacteria	o__Rickettsiales	f__Rickettsiaceae	g__unclassified_f__Rickettsiaceae	s__unclassified_f__Rickettsiaceae	OTU5837	0	0	0	0	0	0	0	0	0	0	0	0	3	0	1	0	0	0	4
d__Bacteria	k__norank_d__Bacteria	p__Proteobacteria	c__Deltaproteobacteria	o__Myxococcales	f__BIrii41	g__norank_f__BIrii41	s__unclassified_g__norank_f__BIrii41	OTU1021	0	1	0	0	0	0	0	0	0	1	2	0	0	0	0	0	0	0	4
d__Bacteria	k__norank_d__Bacteria	p__Proteobacteria	c__Deltaproteobacteria	o__Myxococcales	f__BIrii41	g__norank_f__BIrii41	s__unclassified_g__norank_f__BIrii41	OTU5073	7	0	8	0	0	0	0	0	0	0	2	4	0	0	0	0	0	0	21
d__Bacteria	k__norank_d__Bacteria	p__Proteobacteria	c__Gammaproteobacteria	o__Legionellales	f__Legionellaceae	g__Legionella	s__unclassified_g__Legionella	OTU2280	0	0	0	2	0	0	0	0	0	0	0	0	0	1	0	0	0	0	3
d__Bacteria	k__norank_d__Bacteria	p__Planctomycetes	c__OM190	o__norank_c__OM190	f__norank_c__OM190	g__norank_c__OM190	s__uncultured_bacterium_g__norank_c__OM190	OTU3775	0	0	0	0	0	0	0	0	0	2	2	12	0	0	0	0	0	0	16
d__Bacteria	k__norank_d__Bacteria	p__Firmicutes	c__Negativicutes	o__Selenomonadales	f__Veillonellaceae	g__Megasphaera	s__uncultured_bacterium_g__Megasphaera	OTU6253	0	0	0	0	0	0	0	0	0	0	0	0	0	0	1	0	0	3	4
d__Bacteria	k__norank_d__Bacteria	p__Firmicutes	c__Clostridia	o__Clostridiales	f__Ruminococcaceae	g__Ruminiclostridium	s__uncultured_bacterium_g__Ruminiclostridium	OTU5642	0	0	0	0	0	0	0	0	0	0	0	0	0	1	1	0	2	0	4
d__Bacteria	k__norank_d__Bacteria	p__Armatimonadetes	c__Chthonomonadetes	o__Chthonomonadales	f__norank_o__Chthonomonadales	g__norank_o__Chthonomonadales	s__uncultured_bacterium_g__norank_o__Chthonomonadales	OTU4145	1	1	1	0	0	0	0	0	0	0	1	0	0	0	0	0	0	0	4
d__Bacteria	k__norank_d__Bacteria	p__Bacteroidetes	c__Bacteroidia	o__Bacteroidales	f__Marinilabiliaceae	g__Cytophaga]_xylanolytica_group	s__uncultured_Bacteroidetes_bacterium_g__Cytophaga]_xylanolytica_group	OTU4322	0	0	0	0	0	0	0	0	0	3	4	3	0	0	0	0	0	0	10
d__Bacteria	k__norank_d__Bacteria	p__Bacteroidetes	c__Bacteroidia	o__Chitinophagales	f__Saprospiraceae	g__norank_f__Saprospiraceae	s__unclassified_g__norank_f__Saprospiraceae	OTU1369	0	1	1	0	0	0	0	0	0	0	0	0	0	0	0	0	0	0	2
d__Bacteria	k__norank_d__Bacteria	p__Planctomycetes	c__OM190	o__norank_c__OM190	f__norank_c__OM190	g__norank_c__OM190	s__uncultured_bacterium_g__norank_c__OM190	OTU1842	5	3	3	0	0	0	0	0	0	5	3	3	0	0	0	0	0	0	22
d__Bacteria	k__norank_d__Bacteria	p__Cyanobacteria	c__Oxyphotobacteria	o__Nostocales	f__Coleofasciculaceae	g__norank_f__Coleofasciculaceae	s__uncultured_bacterium_g__norank_f__Coleofasciculaceae	OTU4735	0	6	2	0	0	0	0	0	0	6	13	14	0	0	0	0	0	0	41
d__Bacteria	k__norank_d__Bacteria	p__Proteobacteria	c__Gammaproteobacteria	o__Diplorickettsiales	f__Diplorickettsiaceae	g__Aquicella	s__unclassified_g__Aquicella	OTU2763	0	0	1	0	1	2	0	0	0	0	0	1	0	0	0	0	0	0	5
d__Bacteria	k__norank_d__Bacteria	p__Firmicutes	c__Bacilli	o__Bacillales	f__Paenibacillaceae	g__Brevibacillus	s__unclassified_g__Brevibacillus	OTU6075	1	0	1	0	0	0	0	0	1	0	0	0	0	0	0	0	2	0	5
d__Bacteria	k__norank_d__Bacteria	p__Chloroflexi	c__unclassified_p__Chloroflexi	o__unclassified_p__Chloroflexi	f__unclassified_p__Chloroflexi	g__unclassified_p__Chloroflexi	s__unclassified_p__Chloroflexi	OTU3515	0	0	3	0	0	0	0	0	0	1	1	1	0	0	0	0	0	0	6
d__Bacteria	k__norank_d__Bacteria	p__Cyanobacteria	c__Oxyphotobacteria	o__Chloroplast	f__norank_o__Chloroplast	g__norank_o__Chloroplast	s__unclassified_g__norank_o__Chloroplast	OTU2400	2	4	3	60	54	21	1	0	3	1	24	9	6	19	5	1	2	0	215
d__Bacteria	k__norank_d__Bacteria	p__Planctomycetes	c__Planctomycetacia	o__Gemmatales	f__Gemmataceae	g__norank_f__Gemmataceae	s__unclassified_g__norank_f__Gemmataceae	OTU4236	0	2	0	0	0	0	1	0	0	0	2	0	0	0	0	0	0	0	5
d__Bacteria	k__norank_d__Bacteria	p__Verrucomicrobia	c__Verrucomicrobiae	o__Chthoniobacterales	f__Chthoniobacteraceae	g__Chthoniobacter	s__uncultured_bacterium_g__Chthoniobacter	OTU5580	0	0	0	0	1	0	0	0	0	0	0	0	2	1	2	0	0	0	6
d__Bacteria	k__norank_d__Bacteria	p__Actinobacteria	c__Actinobacteria	o__IMCC26256	f__norank_o__IMCC26256	g__norank_o__IMCC26256	s__uncultured_Acidimicrobiales_bacterium_g__norank_o__IMCC26256	OTU3006	32	11	19	0	2	1	8	0	3	35	43	15	0	1	0	3	0	0	173
d__Bacteria	k__norank_d__Bacteria	p__Chloroflexi	c__Anaerolineae	o__SJA-15	f__norank_o__SJA-15	g__norank_o__SJA-15	s__uncultured_bacterium_g__norank_o__SJA-15	OTU640	16	35	13	1	0	0	0	0	2	6	9	4	1	1	0	0	0	0	88
d__Bacteria	k__norank_d__Bacteria	p__Firmicutes	c__Clostridia	o__Clostridiales	f__Lachnospiraceae	g__Eubacterium]_ventriosum_group	s__unclassified_g__Eubacterium]_ventriosum_group	OTU3130	0	0	0	0	0	0	0	2	0	0	0	0	0	0	0	0	0	3	5
d__Bacteria	k__norank_d__Bacteria	p__Chloroflexi	c__Chloroflexia	o__Thermomicrobiales	f__JG30-KF-CM45	g__norank_f__JG30-KF-CM45	s__uncultured_bacterium_g__norank_f__JG30-KF-CM45	OTU3576	5	3	0	2	0	0	6	0	0	8	21	3	0	0	2	0	0	0	50
d__Bacteria	k__norank_d__Bacteria	p__Chloroflexi	c__Anaerolineae	o__Anaerolineales	f__Anaerolineaceae	g__Leptolinea	s__uncultured_soil_bacterium_g__Leptolinea	OTU3500	2	8	2	0	0	0	2	0	0	1	10	10	0	0	0	0	0	0	35
d__Bacteria	k__norank_d__Bacteria	p__Gemmatimonadetes	c__Gemmatimonadetes	o__Gemmatimonadales	f__Gemmatimonadaceae	g__norank_f__Gemmatimonadaceae	s__metagenome_g__norank_f__Gemmatimonadaceae	OTU824	15	7	5	0	0	0	0	0	0	4	9	0	0	0	0	0	0	0	40
d__Bacteria	k__norank_d__Bacteria	p__Bacteroidetes	c__Bacteroidia	o__Chitinophagales	f__Saprospiraceae	g__unclassified_f__Saprospiraceae	s__unclassified_f__Saprospiraceae	OTU5644	0	0	0	28	25	12	0	0	0	2	5	4	70	85	79	0	0	0	310
d__Bacteria	k__norank_d__Bacteria	p__Bacteroidetes	c__Bacteroidia	o__Chitinophagales	f__Saprospiraceae	g__unclassified_f__Saprospiraceae	s__unclassified_f__Saprospiraceae	OTU5646	0	0	0	0	2	0	0	0	0	0	0	0	20	23	24	0	0	0	69
d__Bacteria	k__norank_d__Bacteria	p__Patescibacteria	c__Parcubacteria	o__Candidatus_Moranbacteria	f__norank_o__Candidatus_Moranbacteria	g__norank_o__Candidatus_Moranbacteria	s__uncultured_organism_g__norank_o__Candidatus_Moranbacteria	OTU5158	0	0	0	0	0	0	0	0	0	0	2	3	0	0	0	0	0	0	5
d__Bacteria	k__norank_d__Bacteria	p__Patescibacteria	c__WS6_Dojkabacteria	o__norank_c__WS6_Dojkabacteria	f__norank_c__WS6_Dojkabacteria	g__norank_c__WS6_Dojkabacteria	s__unclassified_g__norank_c__WS6_Dojkabacteria	OTU5541	0	1	0	0	0	0	0	0	0	0	1	0	1	0	0	0	0	0	3
d__Bacteria	k__norank_d__Bacteria	p__Patescibacteria	c__ABY1	o__unclassified_c__ABY1	f__unclassified_c__ABY1	g__unclassified_c__ABY1	s__unclassified_c__ABY1	OTU2061	0	0	2	0	0	0	0	0	0	1	2	0	0	0	0	0	0	0	5
d__Bacteria	k__norank_d__Bacteria	p__Actinobacteria	c__Actinobacteria	o__unclassified_c__Actinobacteria	f__unclassified_c__Actinobacteria	g__unclassified_c__Actinobacteria	s__unclassified_c__Actinobacteria	OTU6286	0	0	0	1	0	0	0	0	0	0	0	0	0	0	0	0	0	6	7
d__Bacteria	k__norank_d__Bacteria	p__Proteobacteria	c__Deltaproteobacteria	o__Myxococcales	f__bacteriap25	g__norank_f__bacteriap25	s__uncultured_soil_bacterium_g__norank_f__bacteriap25	OTU3863	0	0	1	0	0	0	0	0	0	1	1	0	0	0	0	0	0	0	3
d__Bacteria	k__norank_d__Bacteria	p__Kiritimatiellaeota	c__Kiritimatiellae	o__WCHB1-41	f__norank_o__WCHB1-41	g__norank_o__WCHB1-41	s__unclassified_g__norank_o__WCHB1-41	OTU1236	0	2	0	0	0	0	0	0	0	0	0	0	0	0	0	0	0	0	2
d__Bacteria	k__norank_d__Bacteria	p__Proteobacteria	c__Deltaproteobacteria	o__Desulfobacterales	f__Desulfobulbaceae	g__Desulfobacterium]_catecholicum_group	s__metagenome_g__Desulfobacterium]_catecholicum_group	OTU1225	0	7	5	0	1	0	2	0	0	2	2	0	0	0	0	0	0	0	19
d__Bacteria	k__norank_d__Bacteria	p__Spirochaetes	c__Spirochaetia	o__Brevinematales	f__Brevinemataceae	g__Brevinema	s__uncultured_bacterium_g__Brevinema	OTU3659	0	1	2	0	0	0	0	0	0	3	1	0	0	0	0	0	0	0	7
d__Bacteria	k__norank_d__Bacteria	p__Patescibacteria	c__ABY1	o__Candidatus_Kuenenbacteria	f__norank_o__Candidatus_Kuenenbacteria	g__norank_o__Candidatus_Kuenenbacteria	s__uncultured_bacterium_g__norank_o__Candidatus_Kuenenbacteria	OTU4538	0	0	0	0	0	0	0	0	0	0	3	0	1	0	1	0	0	0	5
d__Bacteria	k__norank_d__Bacteria	p__Patescibacteria	c__Kazania	o__norank_c__Kazania	f__norank_c__Kazania	g__norank_c__Kazania	s__uncultured_bacterium_g__norank_c__Kazania	OTU5096	1	0	1	1	0	0	0	0	0	6	0	2	0	0	0	0	0	0	11
d__Bacteria	k__norank_d__Bacteria	p__Patescibacteria	c__Kazania	o__norank_c__Kazania	f__norank_c__Kazania	g__norank_c__Kazania	s__uncultured_bacterium_g__norank_c__Kazania	OTU5763	2	0	0	0	0	0	1	0	0	1	1	1	1	1	0	0	0	0	8
d__Bacteria	k__norank_d__Bacteria	p__Proteobacteria	c__Deltaproteobacteria	o__Myxococcales	f__norank_o__Myxococcales	g__norank_o__Myxococcales	s__uncultured_Archangiaceae_bacterium_g__norank_o__Myxococcales	OTU6259	2	2	0	1	0	0	0	0	0	1	1	3	0	1	0	0	0	2	13
d__Bacteria	k__norank_d__Bacteria	p__Bacteroidetes	c__Ignavibacteria	o__SJA-28	f__norank_o__SJA-28	g__norank_o__SJA-28	s__uncultured_Chlorobi_bacterium_g__norank_o__SJA-28	OTU273	4	0	3	0	0	0	1	0	0	0	0	0	0	0	0	0	0	0	8
d__Bacteria	k__norank_d__Bacteria	p__Planctomycetes	c__Phycisphaerae	o__Phycisphaerales	f__AKAU3564_sediment_group	g__norank_f__AKAU3564_sediment_group	s__unclassified_g__norank_f__AKAU3564_sediment_group	OTU3827	1	0	2	0	0	0	0	0	0	1	1	3	0	0	0	0	0	0	8
d__Bacteria	k__norank_d__Bacteria	p__Verrucomicrobia	c__Verrucomicrobiae	o__Pedosphaerales	f__Pedosphaeraceae	g__norank_f__Pedosphaeraceae	s__uncultured_bacterium_g__norank_f__Pedosphaeraceae	OTU5488	0	0	0	0	0	0	0	0	0	1	4	3	0	1	0	0	0	0	9
d__Bacteria	k__norank_d__Bacteria	p__Verrucomicrobia	c__Verrucomicrobiae	o__Pedosphaerales	f__Pedosphaeraceae	g__norank_f__Pedosphaeraceae	s__uncultured_bacterium_g__norank_f__Pedosphaeraceae	OTU5489	1	0	0	0	0	0	0	0	0	1	5	3	1	0	1	0	0	0	12
d__Bacteria	k__norank_d__Bacteria	p__Proteobacteria	c__Alphaproteobacteria	o__Rhodospirillales	f__norank_o__Rhodospirillales	g__norank_o__Rhodospirillales	s__unclassified_g__norank_o__Rhodospirillales	OTU848	0	1	2	0	0	0	1	0	0	3	1	1	0	0	0	0	0	0	9
d__Bacteria	k__norank_d__Bacteria	p__Armatimonadetes	c__DG-56	o__norank_c__DG-56	f__norank_c__DG-56	g__norank_c__DG-56	s__uncultured_bacterium_g__norank_c__DG-56	OTU324	4	4	3	0	0	0	0	0	0	1	3	5	0	0	0	0	0	0	20
d__Bacteria	k__norank_d__Bacteria	p__Proteobacteria	c__Deltaproteobacteria	o__unclassified_c__Deltaproteobacteria	f__unclassified_c__Deltaproteobacteria	g__unclassified_c__Deltaproteobacteria	s__unclassified_c__Deltaproteobacteria	OTU1546	5	2	3	0	0	0	0	0	0	2	2	5	0	0	0	0	0	0	19
d__Bacteria	k__norank_d__Bacteria	p__Patescibacteria	c__Parcubacteria	o__norank_c__Parcubacteria	f__norank_c__Parcubacteria	g__norank_c__Parcubacteria	s__unclassified_g__norank_c__Parcubacteria	OTU3940	3	0	1	0	0	0	1	0	0	3	0	4	0	0	0	0	0	0	12
d__Bacteria	k__norank_d__Bacteria	p__Proteobacteria	c__Gammaproteobacteria	o__Betaproteobacteriales	f__Nitrosomonadaceae	g__966-1	s__uncultured_bacterium_g__966-1	OTU142	5	1	2	0	0	0	0	0	0	0	0	0	0	0	0	0	0	0	8
d__Bacteria	k__norank_d__Bacteria	p__Latescibacteria	c__Latescibacteria	o__norank_c__Latescibacteria	f__norank_c__Latescibacteria	g__norank_c__Latescibacteria	s__unclassified_g__norank_c__Latescibacteria	OTU3702	1	0	0	0	0	0	0	0	0	1	0	3	0	0	0	0	0	0	5
d__Bacteria	k__norank_d__Bacteria	p__Acidobacteria	c__unclassified_p__Acidobacteria	o__unclassified_p__Acidobacteria	f__unclassified_p__Acidobacteria	g__unclassified_p__Acidobacteria	s__unclassified_p__Acidobacteria	OTU3789	0	0	1	0	0	0	0	0	0	2	2	0	0	0	0	0	0	0	5
d__Bacteria	k__norank_d__Bacteria	p__Chloroflexi	c__Anaerolineae	o__Caldilineales	f__Caldilineaceae	g__norank_f__Caldilineaceae	s__metagenome_g__norank_f__Caldilineaceae	OTU693	1	3	0	0	0	0	0	0	0	0	0	0	0	0	0	0	0	0	4
d__Bacteria	k__norank_d__Bacteria	p__Patescibacteria	c__WWE3	o__norank_c__WWE3	f__norank_c__WWE3	g__norank_c__WWE3	s__unclassified_g__norank_c__WWE3	OTU4130	0	0	0	0	0	0	0	0	0	1	2	1	0	0	0	0	0	0	4
d__Bacteria	k__norank_d__Bacteria	p__Firmicutes	c__Clostridia	o__Clostridiales	f__Lachnospiraceae	g__Butyrivibrio_2	s__uncultured_bacterium_g__Butyrivibrio_2	OTU5025	0	0	0	1	0	0	0	0	0	1	0	4	0	0	0	0	0	0	6
d__Bacteria	k__norank_d__Bacteria	p__Planctomycetes	c__unclassified_p__Planctomycetes	o__unclassified_p__Planctomycetes	f__unclassified_p__Planctomycetes	g__unclassified_p__Planctomycetes	s__unclassified_p__Planctomycetes	OTU5443	0	0	1	0	0	0	0	0	0	2	0	1	0	0	0	0	0	0	4
d__Bacteria	k__norank_d__Bacteria	p__Proteobacteria	c__Alphaproteobacteria	o__Holosporales	f__Holosporaceae	g__norank_f__Holosporaceae	s__uncultured_Holosporaceae_bacterium	OTU2159	0	0	0	3	5	0	0	0	0	0	0	0	0	1	0	0	0	0	9
d__Bacteria	k__norank_d__Bacteria	p__Proteobacteria	c__Deltaproteobacteria	o__Myxococcales	f__bacteriap25	g__norank_f__bacteriap25	s__uncultured_bacterium_g__norank_f__bacteriap25	OTU1443	2	0	14	0	0	0	0	0	0	2	0	1	0	0	0	0	0	0	19
d__Bacteria	k__norank_d__Bacteria	p__Latescibacteria	c__Latescibacteria	o__norank_c__Latescibacteria	f__norank_c__Latescibacteria	g__norank_c__Latescibacteria	s__uncultured_bacterium_g__norank_c__Latescibacteria	OTU1435	16	3	51	0	0	0	2	0	0	23	13	24	0	1	1	0	0	0	134
d__Bacteria	k__norank_d__Bacteria	p__Proteobacteria	c__Gammaproteobacteria	o__Diplorickettsiales	f__Diplorickettsiaceae	g__Aquicella	s__uncultured_bacterium_g__Aquicella	OTU5512	0	1	0	0	0	0	0	2	0	0	0	1	0	1	0	0	0	0	5
d__Bacteria	k__norank_d__Bacteria	p__Proteobacteria	c__Gammaproteobacteria	o__Betaproteobacteriales	f__unclassified_o__Betaproteobacteriales	g__unclassified_o__Betaproteobacteriales	s__unclassified_o__Betaproteobacteriales	OTU5924	0	0	0	5	7	1	0	0	0	0	0	0	18	25	24	0	0	0	80
d__Bacteria	k__norank_d__Bacteria	p__Acidobacteria	c__Acidobacteriia	o__Solibacterales	f__Solibacteraceae_Subgroup_3	g__Paludibaculum	s__uncultured_bacterium_g__Paludibaculum	OTU343	8	34	7	0	0	0	0	0	0	6	4	4	0	0	0	0	0	0	63
d__Bacteria	k__norank_d__Bacteria	p__Chloroflexi	c__Anaerolineae	o__Caldilineales	f__Caldilineaceae	g__norank_f__Caldilineaceae	s__uncultured_bacterium_g__norank_f__Caldilineaceae	OTU2117	1	0	0	109	56	4	0	0	0	1	2	1	1	4	3	0	0	0	182
d__Bacteria	k__norank_d__Bacteria	p__Cyanobacteria	c__Oxyphotobacteria	o__Leptolyngbyales	f__Leptolyngbyaceae	g__Alkalinema_CENA528	s__unclassified_g__Alkalinema_CENA528	OTU4515	0	0	0	0	0	0	0	0	0	2	2	0	0	0	0	0	0	0	4
d__Bacteria	k__norank_d__Bacteria	p__Acidobacteria	c__Blastocatellia_Subgroup_4	o__11-24	f__norank_o__11-24	g__norank_o__11-24	s__uncultured_bacterium_g__norank_o__11-24	OTU4325	0	0	3	0	0	0	4	0	0	13	13	8	0	0	0	0	0	0	41
d__Bacteria	k__norank_d__Bacteria	p__Proteobacteria	c__Deltaproteobacteria	o__Myxococcales	f__unclassified_o__Myxococcales	g__unclassified_o__Myxococcales	s__unclassified_o__Myxococcales	OTU1279	3	5	5	0	0	0	0	0	0	0	2	0	0	0	0	0	0	0	15
d__Bacteria	k__norank_d__Bacteria	p__Patescibacteria	c__ABY1	o__unclassified_c__ABY1	f__unclassified_c__ABY1	g__unclassified_c__ABY1	s__unclassified_c__ABY1	OTU3708	1	0	0	0	0	0	0	0	0	4	0	2	0	0	0	0	0	0	7
d__Bacteria	k__norank_d__Bacteria	p__Verrucomicrobia	c__Verrucomicrobiae	o__Chthoniobacterales	f__Chthoniobacteraceae	g__Chthoniobacter	s__metagenome_g__Chthoniobacter	OTU4370	0	1	0	1	1	0	1	0	0	3	3	2	0	3	4	0	0	0	19
d__Bacteria	k__norank_d__Bacteria	p__Chloroflexi	c__Anaerolineae	o__unclassified_c__Anaerolineae	f__unclassified_c__Anaerolineae	g__unclassified_c__Anaerolineae	s__unclassified_c__Anaerolineae	OTU3362	2	0	0	0	0	0	0	0	0	2	0	0	0	0	0	0	0	0	4
d__Bacteria	k__norank_d__Bacteria	p__Proteobacteria	c__Gammaproteobacteria	o__Betaproteobacteriales	f__SC-I-84	g__norank_f__SC-I-84	s__unclassified_g__norank_f__SC-I-84	OTU4193	0	1	2	0	0	0	0	0	0	0	1	1	0	0	0	0	0	0	5
d__Bacteria	k__norank_d__Bacteria	p__Proteobacteria	c__Deltaproteobacteria	o__Myxococcales	f__BIrii41	g__norank_f__BIrii41	s__uncultured_bacterium_g__norank_f__BIrii41	OTU5029	0	0	1	0	0	0	0	0	0	4	1	1	0	0	0	0	0	0	7
d__Bacteria	k__norank_d__Bacteria	p__Bacteroidetes	c__Bacteroidia	o__Bacteroidales	f__Bacteroidetes_BD2-2	g__norank_f__Bacteroidetes_BD2-2	s__uncultured_soil_bacterium_g__norank_f__Bacteroidetes_BD2-2	OTU5440	0	0	1	0	0	0	0	0	0	0	1	2	0	0	0	0	0	0	4
d__Bacteria	k__norank_d__Bacteria	p__Verrucomicrobia	c__Verrucomicrobiae	o__Pedosphaerales	f__Pedosphaeraceae	g__norank_f__Pedosphaeraceae	s__unclassified_g__norank_f__Pedosphaeraceae	OTU1338	1	6	2	0	0	0	0	0	0	0	0	0	0	0	0	0	0	0	9
d__Bacteria	k__norank_d__Bacteria	p__Proteobacteria	c__Deltaproteobacteria	o__Deltaproteobacteria_Incertae_Sedis	f__Syntrophorhabdaceae	g__Syntrophorhabdus	s__unclassified_g__Syntrophorhabdus	OTU935	0	2	0	0	0	0	0	0	0	0	1	0	0	0	0	0	0	0	3
d__Bacteria	k__norank_d__Bacteria	p__Lentisphaerae	c__Lentisphaeria	o__Victivallales	f__GWF2-44-16	g__norank_f__GWF2-44-16	s__Lentisphaerae_bacterium_GWF2_50_93	OTU4001	1	0	1	0	0	0	0	0	0	0	1	3	0	0	0	0	0	0	6
d__Bacteria	k__norank_d__Bacteria	p__Chloroflexi	c__Chloroflexia	o__Chloroflexales	f__Roseiflexaceae	g__norank_f__Roseiflexaceae	s__uncultured_bacterium_g__norank_f__Roseiflexaceae	OTU849	1	2	1	2	0	0	0	0	0	0	0	0	0	0	0	0	0	0	6
d__Bacteria	k__norank_d__Bacteria	p__Acidobacteria	c__Acidobacteriia	o__Solibacterales	f__Solibacteraceae_Subgroup_3	g__Bryobacter	s__unclassified_g__Bryobacter	OTU4397	2	8	2	0	0	0	0	0	0	0	1	1	0	0	0	0	0	0	14
d__Bacteria	k__norank_d__Bacteria	p__Patescibacteria	c__Parcubacteria	o__Candidatus_Moranbacteria	f__norank_o__Candidatus_Moranbacteria	g__norank_o__Candidatus_Moranbacteria	s__unclassified_g__norank_o__Candidatus_Moranbacteria	OTU5161	0	0	0	0	0	0	0	0	0	2	0	2	0	0	0	0	0	0	4
d__Bacteria	k__norank_d__Bacteria	p__Chloroflexi	c__unclassified_p__Chloroflexi	o__unclassified_p__Chloroflexi	f__unclassified_p__Chloroflexi	g__unclassified_p__Chloroflexi	s__unclassified_p__Chloroflexi	OTU88	6	1	8	0	1	0	0	0	0	4	3	4	1	2	3	1	0	0	34
d__Bacteria	k__norank_d__Bacteria	p__Proteobacteria	c__Deltaproteobacteria	o__Desulfobacterales	f__Desulfobacteraceae	g__Desulfatirhabdium	s__uncultured_bacterium_g__Desulfatirhabdium	OTU1883	1	9	7	0	0	0	1	0	0	2	0	2	0	0	0	0	0	0	22
d__Bacteria	k__norank_d__Bacteria	p__Proteobacteria	c__Gammaproteobacteria	o__Gammaproteobacteria_Incertae_Sedis	f__unclassified_o__Gammaproteobacteria_Incertae_Sedis	g__unclassified_o__Gammaproteobacteria_Incertae_Sedis	s__unclassified_o__Gammaproteobacteria_Incertae_Sedis	OTU2868	0	0	0	0	0	0	2	0	0	0	1	0	0	0	0	0	0	0	3
d__Bacteria	k__norank_d__Bacteria	p__Chloroflexi	c__Anaerolineae	o__SBR1031	f__norank_o__SBR1031	g__norank_o__SBR1031	s__unclassified_g__norank_o__SBR1031	OTU4527	0	0	0	0	0	0	1	0	0	9	8	12	0	0	0	0	0	0	30
d__Bacteria	k__norank_d__Bacteria	p__Deinococcus-Thermus	c__Deinococci	o__Thermales	f__Thermaceae	g__Meiothermus	s__metagenome_g__Meiothermus	OTU2515	0	0	0	117	104	28	0	0	0	0	0	0	10	12	36	0	0	0	307
d__Bacteria	k__norank_d__Bacteria	p__Spirochaetes	c__Spirochaetia	o__Spirochaetales	f__Spirochaetaceae	g__Spirochaeta_2	s__uncultured_soil_bacterium_g__Spirochaeta_2	OTU102	2	1	0	0	0	0	0	0	0	0	0	0	0	0	0	0	0	0	3
d__Bacteria	k__norank_d__Bacteria	p__Proteobacteria	c__Deltaproteobacteria	o__Myxococcales	f__Polyangiaceae	g__Sorangium	s__unclassified_g__Sorangium	OTU1575	0	0	1	0	0	0	0	0	0	1	2	1	0	0	0	0	0	0	5
d__Bacteria	k__norank_d__Bacteria	p__Chloroflexi	c__Anaerolineae	o__Anaerolineales	f__Anaerolineaceae	g__Anaerolinea	s__uncultured_bacterium_g__Anaerolinea	OTU4059	11	10	37	0	0	0	3	0	0	31	48	72	0	0	1	0	0	0	213
d__Bacteria	k__norank_d__Bacteria	p__Proteobacteria	c__Deltaproteobacteria	o__Syntrophobacterales	f__Syntrophobacteraceae	g__Syntrophobacter	s__unclassified_g__Syntrophobacter	OTU5019	0	3	0	0	0	0	0	0	0	3	0	3	0	0	0	0	0	0	9
d__Bacteria	k__norank_d__Bacteria	p__Proteobacteria	c__Deltaproteobacteria	o__Oligoflexales	f__0319-6G20	g__norank_f__0319-6G20	s__unclassified_g__norank_f__0319-6G20	OTU2874	0	0	0	0	0	0	3	0	0	0	0	0	0	0	0	0	0	0	3
d__Bacteria	k__norank_d__Bacteria	p__Epsilonbacteraeota	c__Campylobacteria	o__Campylobacterales	f__norank_o__Campylobacterales	g__norank_o__Campylobacterales	s__uncultured_Helicobacteraceae_bacterium_g__norank	OTU2431	0	0	0	1	1	1	0	0	0	0	0	0	0	0	0	0	0	0	3
d__Bacteria	k__norank_d__Bacteria	p__Gemmatimonadetes	c__Gemmatimonadetes	o__Gemmatimonadales	f__Gemmatimonadaceae	g__norank_f__Gemmatimonadaceae	s__unclassified_g__norank_f__Gemmatimonadaceae	OTU1004	1	4	1	0	0	0	0	0	0	0	0	0	0	0	0	0	0	0	6
d__Bacteria	k__norank_d__Bacteria	p__Cyanobacteria	c__Oxyphotobacteria	o__Synechococcales	f__Cyanobiaceae	g__Cyanobium_PCC-6307	s__uncultured_bacterium_g__Cyanobium_PCC-6307	OTU2493	3	1	3	1598	1894	23	8	35	24	0	0	0	39	90	168	19	65	0	3970
d__Bacteria	k__norank_d__Bacteria	p__Proteobacteria	c__Deltaproteobacteria	o__Bdellovibrionales	f__Bacteriovoracaceae	g__Peredibacter	s__metagenome_g__Peredibacter	OTU2457	1	0	0	8	8	3	0	0	0	0	0	0	0	0	0	0	0	0	20
d__Bacteria	k__norank_d__Bacteria	p__Patescibacteria	c__Saccharimonadia	o__Saccharimonadales	f__norank_o__Saccharimonadales	g__norank_o__Saccharimonadales	s__unclassified_g__norank_o__Saccharimonadales	OTU1999	0	1	1	0	0	0	0	0	0	0	0	0	0	0	0	0	0	0	2
d__Bacteria	k__norank_d__Bacteria	p__Proteobacteria	c__Deltaproteobacteria	o__Syntrophobacterales	f__Syntrophobacteraceae	g__Desulfovirga	s__unclassified_g__Desulfovirga	OTU7	4	3	1	0	0	0	0	0	0	0	1	0	0	0	0	0	0	0	9
d__Bacteria	k__norank_d__Bacteria	p__Proteobacteria	c__Gammaproteobacteria	o__Betaproteobacteriales	f__Burkholderiaceae	g__unclassified_f__Burkholderiaceae	s__unclassified_f__Burkholderiaceae	OTU6143	0	0	0	0	0	0	0	0	0	0	0	0	0	0	0	0	3	0	3
d__Bacteria	k__norank_d__Bacteria	p__Spirochaetes	c__Leptospirae	o__Leptospirales	f__Leptospiraceae	g__RBG-16-49-21	s__unclassified_g__RBG-16-49-21	OTU682	0	1	0	0	0	0	0	0	0	2	2	2	0	0	0	0	0	0	7
d__Bacteria	k__norank_d__Bacteria	p__Firmicutes	c__Clostridia	o__Clostridiales	f__Family_XI_o__Clostridiales	g__unclassified_f__Family_XI_o__Clostridiales	s__unclassified_f__Family_XI_o__Clostridiales	OTU6140	0	0	0	0	0	0	0	0	0	0	0	0	0	0	0	1	3	0	4
d__Bacteria	k__norank_d__Bacteria	p__Chloroflexi	c__Chloroflexia	o__Chloroflexales	f__Roseiflexaceae	g__norank_f__Roseiflexaceae	s__uncultured_bacterium_g__norank_f__Roseiflexaceae	OTU4219	0	0	1	0	0	0	0	0	0	4	4	1	0	0	0	0	0	0	10
d__Bacteria	k__norank_d__Bacteria	p__Acidobacteria	c__Subgroup_6	o__norank_c__Subgroup_6	f__norank_c__Subgroup_6	g__norank_c__Subgroup_6	s__unclassified_g__norank_c__Subgroup_6	OTU1769	2	0	8	0	0	0	0	0	0	3	6	5	0	0	0	0	0	0	24
d__Bacteria	k__norank_d__Bacteria	p__Proteobacteria	c__Deltaproteobacteria	o__unclassified_c__Deltaproteobacteria	f__unclassified_c__Deltaproteobacteria	g__unclassified_c__Deltaproteobacteria	s__unclassified_c__Deltaproteobacteria	OTU1751	168	90	245	2	3	1	69	0	0	141	203	144	4	9	1	0	5	12	1097
d__Bacteria	k__norank_d__Bacteria	p__Verrucomicrobia	c__Verrucomicrobiae	o__Pedosphaerales	f__Pedosphaeraceae	g__ADurb.Bin063-1	s__unclassified_g__ADurb.Bin063-1	OTU1079	8	32	16	0	1	0	0	0	0	3	13	8	0	0	1	0	0	0	82
d__Bacteria	k__norank_d__Bacteria	p__Bacteroidetes	c__Bacteroidia	o__Flavobacteriales	f__Crocinitomicaceae	g__Fluviicola	s__uncultured_bacterium_g__Fluviicola	OTU5828	0	1	0	3	1	1	1	0	0	1	1	3	8	11	23	0	0	0	54
d__Bacteria	k__norank_d__Bacteria	p__Patescibacteria	c__Parcubacteria	o__Candidatus_Moranbacteria	f__norank_o__Candidatus_Moranbacteria	g__norank_o__Candidatus_Moranbacteria	s__unclassified_g__norank_o__Candidatus_Moranbacteria	OTU182	4	0	3	0	0	0	0	0	0	0	0	0	0	0	0	0	0	0	7
d__Bacteria	k__norank_d__Bacteria	p__Bacteroidetes	c__Bacteroidia	o__Bacteroidales	f__Bacteroidetes_vadinHA17	g__norank_f__Bacteroidetes_vadinHA17	s__uncultured_soil_bacterium_g__norank_f__Bacteroidetes_vadinHA17	OTU776	12	53	27	0	0	0	4	0	0	29	43	28	1	1	0	0	0	0	198
d__Bacteria	k__norank_d__Bacteria	p__Patescibacteria	c__ABY1	o__Candidatus_Komeilibacteria	f__norank_o__Candidatus_Komeilibacteria	g__norank_o__Candidatus_Komeilibacteria	s__Candidatus_Komeilibacteria_bacterium_RIFCSPHIGHO2_01_FULL_52_14	OTU3930	0	0	0	0	0	0	1	0	0	7	3	2	0	0	0	0	0	0	13
d__Bacteria	k__norank_d__Bacteria	p__Proteobacteria	c__Deltaproteobacteria	o__Syntrophobacterales	f__Syntrophobacteraceae	g__unclassified_f__Syntrophobacteraceae	s__unclassified_f__Syntrophobacteraceae	OTU778	0	5	1	0	0	0	0	0	0	0	0	0	0	0	0	0	0	0	6
d__Bacteria	k__norank_d__Bacteria	p__Omnitrophicaeota	c__Omnitrophia	o__Omnitrophales	f__Omnitrophaceae	g__Candidatus_Omnitrophus	s__uncultured_bacterium_g__Candidatus_Omnitrophus	OTU5371	0	0	2	0	0	0	1	0	0	1	1	1	0	0	0	0	0	0	6
d__Bacteria	k__norank_d__Bacteria	p__Proteobacteria	c__Deltaproteobacteria	o__Myxococcales	f__Polyangiaceae	g__Pajaroellobacter	s__uncultured_Polyangiaceae_bacterium_g__Pajaroellobacter	OTU2954	3	1	13	0	0	0	1	0	0	4	4	5	0	0	0	0	0	0	31
d__Bacteria	k__norank_d__Bacteria	p__Proteobacteria	c__Deltaproteobacteria	o__unclassified_c__Deltaproteobacteria	f__unclassified_c__Deltaproteobacteria	g__unclassified_c__Deltaproteobacteria	s__unclassified_c__Deltaproteobacteria	OTU6063	0	0	0	0	0	0	0	0	0	0	0	0	0	0	0	0	2	0	2
d__Bacteria	k__norank_d__Bacteria	p__Cyanobacteria	c__Oxyphotobacteria	o__Chloroplast	f__norank_o__Chloroplast	g__norank_o__Chloroplast	s__unclassified_g__norank_o__Chloroplast	OTU3414	27	54	35	0	0	0	14	0	0	181	162	130	1	1	1	0	0	0	606
d__Bacteria	k__norank_d__Bacteria	p__Gemmatimonadetes	c__Gemmatimonadetes	o__norank_c__Gemmatimonadetes	f__norank_c__Gemmatimonadetes	g__norank_c__Gemmatimonadetes	s__uncultured_bacterium_g__norank_c__Gemmatimonadetes	OTU1797	16	3	43	0	0	0	1	0	0	0	0	2	0	0	0	0	0	0	65
d__Bacteria	k__norank_d__Bacteria	p__Proteobacteria	c__Deltaproteobacteria	o__SAR324_cladeMarine_group_B	f__norank_o__SAR324_cladeMarine_group_B	g__norank_o__SAR324_cladeMarine_group_B	s__metagenome_g__norank_o__SAR324_cladeMarine_group_B	OTU3188	0	3	1	0	1	0	0	0	1	0	1	0	0	0	0	0	0	0	7
d__Bacteria	k__norank_d__Bacteria	p__Firmicutes	c__Bacilli	o__Bacillales	f__Planococcaceae	g__Jeotgalibacillus	s__Jeotgalibacillus_campisalis	OTU2518	0	1	2	0	1	6	0	0	1	0	0	0	1	1	0	0	0	0	13
d__Bacteria	k__norank_d__Bacteria	p__Bacteroidetes	c__Ignavibacteria	o__Kryptoniales	f__BSV26	g__norank_f__BSV26	s__unclassified_g__norank_f__BSV26	OTU3270	0	4	0	0	0	0	0	0	0	2	1	0	0	0	0	0	0	0	7
d__Bacteria	k__norank_d__Bacteria	p__Cyanobacteria	c__Oxyphotobacteria	o__Nostocales	f__Xenococcaceae	g__Chroococcidiopsis_PCC-6712	s__Chroococcidiopsis_sp._PCC_6712	OTU6323	0	0	0	0	0	0	0	0	0	0	0	0	0	0	0	0	0	7	7
d__Bacteria	k__norank_d__Bacteria	p__Cyanobacteria	c__Oxyphotobacteria	o__Pseudanabaenales	f__Pseudanabaenaceae	g__Pseudanabaena_PCC-7429	s__uncultured_bacterium_g__Pseudanabaena_PCC-7429	OTU4127	0	1	0	9	10	2	1	0	0	46	9	31	5	6	7	0	0	0	127
d__Bacteria	k__norank_d__Bacteria	p__Nitrospirae	c__4-29-1	o__norank_c__4-29-1	f__norank_c__4-29-1	g__norank_c__4-29-1	s__uncultured_proteobacterium_g__norank_c__4-29-1	OTU3024	26	10	24	0	0	0	3	0	0	5	2	6	0	1	0	0	0	0	77
d__Bacteria	k__norank_d__Bacteria	p__Cyanobacteria	c__Oxyphotobacteria	o__Chloroplast	f__norank_o__Chloroplast	g__norank_o__Chloroplast	s__unclassified_g__norank_o__Chloroplast	OTU5840	0	0	0	0	0	0	0	0	0	0	0	0	1	3	4	0	0	0	8
d__Bacteria	k__norank_d__Bacteria	p__Cyanobacteria	c__Oxyphotobacteria	o__Chloroplast	f__norank_o__Chloroplast	g__norank_o__Chloroplast	s__unclassified_g__norank_o__Chloroplast	OTU5843	0	0	0	0	3	1	0	0	0	0	0	0	6	47	40	0	0	0	97
d__Bacteria	k__norank_d__Bacteria	p__Chlamydiae	c__Chlamydiae	o__Chlamydiales	f__Simkaniaceae	g__unclassified_f__Simkaniaceae	s__unclassified_f__Simkaniaceae	OTU3522	0	0	0	0	0	0	0	0	0	3	0	0	0	0	0	0	0	0	3
d__Bacteria	k__norank_d__Bacteria	p__Patescibacteria	c__unclassified_p__Patescibacteria	o__unclassified_p__Patescibacteria	f__unclassified_p__Patescibacteria	g__unclassified_p__Patescibacteria	s__unclassified_p__Patescibacteria	OTU4329	1	2	0	0	0	0	1	0	0	1	3	0	0	0	1	0	0	0	9
d__Bacteria	k__norank_d__Bacteria	p__Cyanobacteria	c__Oxyphotobacteria	o__Chloroplast	f__norank_o__Chloroplast	g__norank_o__Chloroplast	s__unclassified_g__norank_o__Chloroplast	OTU5668	0	0	0	2	0	2	0	0	0	1	1	0	4	5	9	0	0	0	24
d__Bacteria	k__norank_d__Bacteria	p__Planctomycetes	c__Planctomycetacia	o__norank_c__Planctomycetacia	f__norank_c__Planctomycetacia	g__norank_c__Planctomycetacia	s__uncultured_bacterium_g__norank_c__Planctomycetacia	OTU4486	1	2	0	0	0	0	1	0	0	5	8	3	0	0	1	0	0	0	21
d__Bacteria	k__norank_d__Bacteria	p__Proteobacteria	c__Gammaproteobacteria	o__Gammaproteobacteria_Incertae_Sedis	f__unclassified_o__Gammaproteobacteria_Incertae_Sedis	g__Acidibacter	s__metagenome_g__Acidibacter	OTU5082	12	6	22	0	0	0	1	0	0	16	14	20	0	0	0	0	0	0	91
d__Bacteria	k__norank_d__Bacteria	p__Chloroflexi	c__Anaerolineae	o__Anaerolineales	f__Anaerolineaceae	g__norank_f__Anaerolineaceae	s__uncultured_prokaryote_g__norank_f__Anaerolineaceae	OTU1335	0	1	0	0	0	0	0	0	0	0	1	0	0	0	1	0	0	0	3
d__Bacteria	k__norank_d__Bacteria	p__Actinobacteria	c__Actinobacteria	o__Microtrichales	f__norank_o__Microtrichales	g__norank_o__Microtrichales	s__uncultured_actinobacterium_g__norank_o__Microtrichales	OTU3613	2	0	3	0	0	0	0	0	0	4	1	2	0	0	0	0	0	0	12
d__Bacteria	k__norank_d__Bacteria	p__Fibrobacteres	c__Fibrobacteria	o__Fibrobacterales	f__MAT-CR-H6-H10	g__norank_f__MAT-CR-H6-H10	s__uncultured_bacterium_g__norank_f__MAT-CR-H6-H10	OTU1528	1	0	1	0	0	0	0	0	0	0	0	0	0	0	0	0	0	0	2
d__Bacteria	k__norank_d__Bacteria	p__Chlamydiae	c__Chlamydiae	o__Chlamydiales	f__Parachlamydiaceae	g__Neochlamydia	s__metagenome_g__Neochlamydia	OTU6104	0	1	0	0	0	0	0	0	0	0	2	2	0	0	0	0	4	0	9
d__Bacteria	k__norank_d__Bacteria	p__Firmicutes	c__Clostridia	o__Clostridiales	f__Ruminococcaceae	g__unclassified_f__Ruminococcaceae	s__unclassified_f__Ruminococcaceae	OTU445	4	0	0	0	0	0	0	0	0	0	1	0	0	0	0	0	0	0	5
d__Bacteria	k__norank_d__Bacteria	p__Spirochaetes	c__Spirochaetia	o__Spirochaetales	f__Spirochaetaceae	g__norank_f__Spirochaetaceae	s__uncultured_Treponema_sp._g__norank	OTU4851	0	1	0	0	1	0	1	0	0	5	5	5	0	0	0	0	0	0	18
d__Bacteria	k__norank_d__Bacteria	p__Firmicutes	c__Clostridia	o__Clostridiales	f__Peptococcaceae	g__Pelotomaculum	s__unclassified_g__Pelotomaculum	OTU2778	0	0	0	0	0	2	0	0	0	0	0	0	0	0	1	0	0	0	3
d__Bacteria	k__norank_d__Bacteria	p__Proteobacteria	c__Gammaproteobacteria	o__Betaproteobacteriales	f__Burkholderiaceae	g__Ralstonia	s__Ralstonia_pickettii	OTU6094	2	0	0	2	0	1	0	1	0	0	0	0	0	1	0	2	6	28	43
d__Bacteria	k__norank_d__Bacteria	p__Patescibacteria	c__ABY1	o__Candidatus_Kerfeldbacteria	f__norank_o__Candidatus_Kerfeldbacteria	g__norank_o__Candidatus_Kerfeldbacteria	s__Candidatus_Kerfeldbacteria_bacterium_RIFCSPLOWO2_01_FULL_48_11	OTU4804	0	0	0	0	0	0	0	0	0	2	0	2	0	0	0	0	0	0	4
d__Bacteria	k__norank_d__Bacteria	p__WS2	c__norank_p__WS2	o__norank_p__WS2	f__norank_p__WS2	g__norank_p__WS2	s__unclassified_g__norank_p__WS2	OTU433	1	0	2	0	0	0	1	0	0	0	1	1	0	0	0	0	0	0	6
d__Bacteria	k__norank_d__Bacteria	p__Proteobacteria	c__Deltaproteobacteria	o__Bradymonadales	f__norank_o__Bradymonadales	g__norank_o__Bradymonadales	s__unclassified_g__norank_o__Bradymonadales	OTU2416	0	0	0	1	1	0	0	0	0	0	0	0	0	0	0	0	0	0	2
d__Bacteria	k__norank_d__Bacteria	p__Firmicutes	c__Bacilli	o__Lactobacillales	f__Lactobacillaceae	g__Lactobacillus	s__unclassified_g__Lactobacillus	OTU2751	1	0	0	3	0	11	184	7	3	0	1	0	0	1	4	1	22	26	264
d__Bacteria	k__norank_d__Bacteria	p__Patescibacteria	c__ABY1	o__Candidatus_Komeilibacteria	f__norank_o__Candidatus_Komeilibacteria	g__norank_o__Candidatus_Komeilibacteria	s__unclassified_g__norank_o__Candidatus_Komeilibacteria	OTU3405	0	0	0	0	0	0	1	0	0	1	0	0	0	0	0	0	0	0	2
d__Bacteria	k__norank_d__Bacteria	p__Patescibacteria	c__Microgenomatia	o__Candidatus_Woesebacteria	f__norank_o__Candidatus_Woesebacteria	g__norank_o__Candidatus_Woesebacteria	s__unclassified_g__norank_o__Candidatus_Woesebacteria	OTU1717	1	0	2	0	0	0	0	0	0	0	0	0	0	0	0	0	0	0	3
d__Bacteria	k__norank_d__Bacteria	p__Bacteroidetes	c__Bacteroidia	o__Chitinophagales	f__Saprospiraceae	g__norank_f__Saprospiraceae	s__unclassified_g__norank_f__Saprospiraceae	OTU4432	6	17	7	1	1	0	0	0	0	13	11	9	2	4	0	0	0	0	71
d__Bacteria	k__norank_d__Bacteria	p__Firmicutes	c__Clostridia	o__Clostridiales	f__Ruminococcaceae	g__norank_f__Ruminococcaceae	s__uncultured_bacterium_g__norank_f__Ruminococcaceae	OTU2945	0	0	0	0	0	0	3	0	0	0	0	0	0	1	0	0	0	0	4
d__Bacteria	k__norank_d__Bacteria	p__Verrucomicrobia	c__Verrucomicrobiae	o__Pedosphaerales	f__Pedosphaeraceae	g__norank_f__Pedosphaeraceae	s__metagenome_g__norank_f__Pedosphaeraceae	OTU933	0	2	0	0	0	0	0	0	0	1	5	2	0	0	0	0	0	0	10
d__Bacteria	k__norank_d__Bacteria	p__Chloroflexi	c__Anaerolineae	o__SJA-15	f__norank_o__SJA-15	g__norank_o__SJA-15	s__uncultured_Chloroflexi_bacterium_g__norank_o__SJA-15	OTU648	4	7	2	0	0	0	0	0	0	2	1	1	0	0	0	0	0	0	17
d__Bacteria	k__norank_d__Bacteria	p__Proteobacteria	c__Deltaproteobacteria	o__Bdellovibrionales	f__Bdellovibrionaceae	g__OM27_clade	s__unclassified_g__OM27_clade	OTU4739	0	0	0	0	0	0	0	0	0	1	2	2	0	0	0	0	0	0	5
d__Bacteria	k__norank_d__Bacteria	p__Firmicutes	c__Erysipelotrichia	o__Erysipelotrichales	f__Erysipelotrichaceae	g__unclassified_f__Erysipelotrichaceae	s__unclassified_f__Erysipelotrichaceae	OTU2702	2	4	5	0	0	3	0	0	0	2	2	1	0	1	1	0	0	0	21
d__Bacteria	k__norank_d__Bacteria	p__Proteobacteria	c__Gammaproteobacteria	o__Steroidobacterales	f__Steroidobacteraceae	g__norank_f__Steroidobacteraceae	s__unclassified_g__norank_f__Steroidobacteraceae	OTU2481	1	0	0	69	56	6	0	0	0	0	0	0	122	94	121	0	0	0	469
d__Bacteria	k__norank_d__Bacteria	p__Cyanobacteria	c__Oxyphotobacteria	o__Chloroplast	f__norank_o__Chloroplast	g__norank_o__Chloroplast	s__Euglena_sociabilis	OTU2580	0	0	0	0	0	4	0	0	0	0	0	0	0	0	0	0	0	0	4
d__Bacteria	k__norank_d__Bacteria	p__Patescibacteria	c__Gracilibacteria	o__Candidatus_Peregrinibacteria	f__norank_o__Candidatus_Peregrinibacteria	g__norank_o__Candidatus_Peregrinibacteria	s__metagenome_g__norank_o__Candidatus_Peregrinibacteria	OTU5151	0	0	1	0	0	0	1	0	0	0	2	1	0	0	0	0	0	0	5
d__Bacteria	k__norank_d__Bacteria	p__Epsilonbacteraeota	c__Campylobacteria	o__Campylobacterales	f__norank_o__Campylobacterales	g__norank_o__Campylobacterales	s__uncultured_Helicobacteraceae_bacterium_g__norank	OTU4125	0	0	0	0	0	0	0	0	0	1	2	1	0	0	0	0	0	0	4
d__Bacteria	k__norank_d__Bacteria	p__Bacteroidetes	c__Bacteroidia	o__Bacteroidales	f__Prolixibacteraceae	g__norank_f__Prolixibacteraceae	s__uncultured_prokaryote_g__norank_f__Prolixibacteraceae	OTU4570	2	4	2	0	0	2	0	0	0	19	35	43	6	6	5	0	0	0	124
d__Bacteria	k__norank_d__Bacteria	p__Chlamydiae	c__Chlamydiae	o__Chlamydiales	f__Parachlamydiaceae	g__Neochlamydia	s__unclassified_g__Neochlamydia	OTU590	4	1	0	0	0	0	0	0	0	0	1	0	0	0	0	0	0	0	6
d__Bacteria	k__norank_d__Bacteria	p__Chloroflexi	c__Anaerolineae	o__Anaerolineales	f__Anaerolineaceae	g__norank_f__Anaerolineaceae	s__uncultured_Chloroflexi_bacterium_g__norank_f__Anaerolineaceae	OTU1087	8	42	4	1	2	0	0	0	0	0	1	0	0	0	0	0	0	0	58
d__Bacteria	k__norank_d__Bacteria	p__Bacteroidetes	c__Bacteroidia	o__Cytophagales	f__Cyclobacteriaceae	g__norank_f__Cyclobacteriaceae	s__unclassified_g__norank_f__Cyclobacteriaceae	OTU1462	0	4	1	0	0	0	0	0	0	0	2	1	0	0	0	0	0	0	8
d__Bacteria	k__norank_d__Bacteria	p__Firmicutes	c__Negativicutes	o__Selenomonadales	f__Veillonellaceae	g__norank_f__Veillonellaceae	s__Anaeromusa_sp._enrichment_culture_clone_06-1235251-101	OTU5012	0	0	0	0	0	0	0	0	0	2	9	8	0	0	0	0	0	0	19
d__Bacteria	k__norank_d__Bacteria	p__Nitrospirae	c__Thermodesulfovibrionia	o__norank_c__Thermodesulfovibrionia	f__norank_c__Thermodesulfovibrionia	g__norank_c__Thermodesulfovibrionia	s__unclassified_g__norank_c__Thermodesulfovibrionia	OTU567	36	22	22	0	0	0	2	0	0	15	4	13	0	1	0	1	0	0	116
d__Bacteria	k__norank_d__Bacteria	p__Planctomycetes	c__Planctomycetacia	o__Isosphaerales	f__Isosphaeraceae	g__Singulisphaera	s__unclassified_g__Singulisphaera	OTU118	3	0	1	0	0	0	0	0	0	0	0	0	0	0	0	0	0	0	4
d__Bacteria	k__norank_d__Bacteria	p__unclassified_k__norank_d__Bacteria	c__unclassified_k__norank_d__Bacteria	o__unclassified_k__norank_d__Bacteria	f__unclassified_k__norank_d__Bacteria	g__unclassified_k__norank_d__Bacteria	s__unclassified_k__norank_d__Bacteria	OTU4392	0	0	0	0	0	0	0	0	0	0	2	0	0	0	0	0	0	0	2
d__Bacteria	k__norank_d__Bacteria	p__Proteobacteria	c__Alphaproteobacteria	o__Rhizobiales	f__Rhizobiales_Incertae_Sedis	g__norank_f__Rhizobiales_Incertae_Sedis	s__metagenome_g__norank_f__Rhizobiales_Incertae_Sedis	OTU2393	24	87	7	2022	1992	126	93	99	151	28	27	8	499	538	522	41	89	21	6374
d__Bacteria	k__norank_d__Bacteria	p__Proteobacteria	c__Gammaproteobacteria	o__Methylococcales	f__Methylococcaceae	g__Methyloparacoccus	s__uncultured_bacterium_g__Methyloparacoccus	OTU2798	0	1	0	45	45	34	0	4	7	2	5	2	107	105	104	32	88	14	595
d__Bacteria	k__norank_d__Bacteria	p__Acidobacteria	c__Subgroup_6	o__norank_c__Subgroup_6	f__norank_c__Subgroup_6	g__norank_c__Subgroup_6	s__unclassified_g__norank_c__Subgroup_6	OTU3037	2	1	1	0	0	0	1	0	0	0	1	0	0	0	0	0	0	0	6
d__Bacteria	k__norank_d__Bacteria	p__Cyanobacteria	c__Oxyphotobacteria	o__Chloroplast	f__norank_o__Chloroplast	g__norank_o__Chloroplast	s__unclassified_g__norank_o__Chloroplast	OTU6132	0	0	0	6	3	16	0	0	1	0	1	0	2	1	4	0	3	0	37
d__Bacteria	k__norank_d__Bacteria	p__Kiritimatiellaeota	c__Kiritimatiellae	o__WCHB1-41	f__norank_o__WCHB1-41	g__norank_o__WCHB1-41	s__uncultured_soil_bacterium_PBS-III-20	OTU1364	0	2	1	0	0	0	0	0	0	0	1	0	0	0	0	0	0	0	4
d__Bacteria	k__norank_d__Bacteria	p__Firmicutes	c__Clostridia	o__Clostridiales	f__Ruminococcaceae	g__Anaerotruncus	s__uncultured_bacterium_g__Anaerotruncus	OTU6062	0	0	0	0	0	0	0	0	0	0	0	0	1	0	0	0	1	0	2
d__Bacteria	k__norank_d__Bacteria	p__Proteobacteria	c__Deltaproteobacteria	o__Oligoflexales	f__Oligoflexaceae	g__Silvanigrella	s__unclassified_g__Silvanigrella	OTU2430	0	0	0	0	2	1	0	0	0	0	0	0	0	0	0	0	0	0	3
d__Bacteria	k__norank_d__Bacteria	p__Cyanobacteria	c__Oxyphotobacteria	o__Leptolyngbyales	f__Leptolyngbyaceae	g__TG-45	s__uncultured_bacterium_g__TG-45	OTU941	0	1	0	0	0	0	0	0	1	0	1	1	0	0	0	0	0	0	4
d__Bacteria	k__norank_d__Bacteria	p__Cyanobacteria	c__Oxyphotobacteria	o__Chloroplast	f__norank_o__Chloroplast	g__norank_o__Chloroplast	s__Phacus_platyaulax	OTU2116	0	0	0	2	0	0	0	0	0	0	0	0	1	0	1	0	0	0	4
d__Bacteria	k__norank_d__Bacteria	p__Proteobacteria	c__Gammaproteobacteria	o__Betaproteobacteriales	f__Burkholderiaceae	g__Delftia	s__uncultured_organism_g__Delftia	OTU2310	0	0	0	77	1	0	0	0	0	1	2	0	3	1	2	0	6	2	95
d__Bacteria	k__norank_d__Bacteria	p__unclassified_k__norank_d__Bacteria	c__unclassified_k__norank_d__Bacteria	o__unclassified_k__norank_d__Bacteria	f__unclassified_k__norank_d__Bacteria	g__unclassified_k__norank_d__Bacteria	s__unclassified_k__norank_d__Bacteria	OTU2420	0	0	0	7	17	13	2	0	0	0	0	0	312	288	239	0	0	0	878
d__Bacteria	k__norank_d__Bacteria	p__Firmicutes	c__Clostridia	o__Clostridiales	f__Lachnospiraceae	g__Tyzzerella	s__Clostridium]_propionicum_DSM_1682	OTU2719	0	0	0	0	0	12	0	0	0	0	0	0	0	0	0	0	0	0	12
d__Bacteria	k__norank_d__Bacteria	p__Proteobacteria	c__Gammaproteobacteria	o__Methylococcales	f__Methylococcaceae	g__Candidatus_Methylospira	s__Methylococcaceae_bacterium_73a	OTU5169	1	7	0	0	0	0	0	0	0	0	0	1	0	0	0	0	0	0	9
d__Bacteria	k__norank_d__Bacteria	p__Proteobacteria	c__Deltaproteobacteria	o__Oligoflexales	f__0319-6G20	g__norank_f__0319-6G20	s__uncultured_proteobacterium_g__norank_f__0319-6G20	OTU5670	0	0	0	0	0	0	0	0	0	0	0	1	9	18	10	0	0	0	38
d__Bacteria	k__norank_d__Bacteria	p__Chloroflexi	c__Anaerolineae	o__RBG-13-54-9	f__norank_o__RBG-13-54-9	g__norank_o__RBG-13-54-9	s__unclassified_g__norank_o__RBG-13-54-9	OTU391	15	1	15	0	0	0	0	0	0	5	0	1	0	0	0	0	0	0	37
d__Bacteria	k__norank_d__Bacteria	p__Chloroflexi	c__Anaerolineae	o__C10-SB1A	f__norank_o__C10-SB1A	g__norank_o__C10-SB1A	s__uncultured_bacterium_g__norank_o__C10-SB1A	OTU132	2	0	0	0	0	0	0	0	0	1	2	0	0	0	0	0	0	0	5
d__Bacteria	k__norank_d__Bacteria	p__Acidobacteria	c__Acidobacteriia	o__Solibacterales	f__Solibacteraceae_Subgroup_3	g__Paludibaculum	s__unclassified_g__Paludibaculum	OTU3939	36	155	37	0	0	0	2	0	0	39	42	34	0	1	0	0	0	0	346
d__Bacteria	k__norank_d__Bacteria	p__Planctomycetes	c__Pla4_lineage	o__norank_c__Pla4_lineage	f__norank_c__Pla4_lineage	g__norank_c__Pla4_lineage	s__uncultured_Planctomycetales_bacterium_g__norank_c__Pla4_lineage	OTU1830	1	0	5	0	0	0	0	0	0	0	2	0	0	0	0	0	0	0	8
d__Bacteria	k__norank_d__Bacteria	p__Planctomycetes	c__Planctomycetacia	o__Isosphaerales	f__Isosphaeraceae	g__unclassified_f__Isosphaeraceae	s__unclassified_f__Isosphaeraceae	OTU129	4	1	4	0	0	0	0	0	0	1	2	1	0	0	0	0	0	0	13
d__Bacteria	k__norank_d__Bacteria	p__Actinobacteria	c__Actinobacteria	o__OPB41	f__norank_o__OPB41	g__norank_o__OPB41	s__unclassified_g__norank_o__OPB41	OTU4779	5	24	7	2	1	0	3	1	3	17	14	17	1	1	3	3	3	0	105
d__Bacteria	k__norank_d__Bacteria	p__Chloroflexi	c__NLS2-31	o__norank_c__NLS2-31	f__norank_c__NLS2-31	g__norank_c__NLS2-31	s__uncultured_bacterium_g__norank_c__NLS2-31	OTU915	0	1	3	0	0	0	0	0	0	0	1	1	0	0	0	0	0	0	6
d__Bacteria	k__norank_d__Bacteria	p__Chloroflexi	c__Anaerolineae	o__RBG-13-54-9	f__norank_o__RBG-13-54-9	g__norank_o__RBG-13-54-9	s__unclassified_g__norank_o__RBG-13-54-9	OTU95	5	6	13	0	0	0	1	0	0	1	0	2	0	0	1	0	0	0	29
d__Bacteria	k__norank_d__Bacteria	p__Proteobacteria	c__Deltaproteobacteria	o__Bdellovibrionales	f__Bdellovibrionaceae	g__Bdellovibrio	s__uncultured_bacterium_g__Bdellovibrio	OTU104	3	1	1	0	0	0	0	0	0	3	1	3	0	0	0	0	0	0	12
d__Bacteria	k__norank_d__Bacteria	p__Spirochaetes	c__Spirochaetia	o__Spirochaetales	f__Spirochaetaceae	g__Spirochaeta_2	s__unclassified_g__Spirochaeta_2	OTU1723	4	6	6	0	0	0	3	0	0	5	7	4	0	0	0	0	0	0	35
d__Bacteria	k__norank_d__Bacteria	p__Proteobacteria	c__Deltaproteobacteria	o__Desulfobacterales	f__Desulfobulbaceae	g__norank_f__Desulfobulbaceae	s__uncultured_bacterium_g__norank_f__Desulfobulbaceae	OTU1806	0	4	2	0	0	0	0	0	0	1	0	0	0	0	0	0	0	0	7
d__Bacteria	k__norank_d__Bacteria	p__Cyanobacteria	c__Melainabacteria	o__Obscuribacterales	f__norank_o__Obscuribacterales	g__norank_o__Obscuribacterales	s__uncultured_bacterium_g__norank_o__Obscuribacterales	OTU4192	0	0	1	0	0	0	0	0	0	2	9	4	0	0	0	0	0	0	16
d__Bacteria	k__norank_d__Bacteria	p__Verrucomicrobia	c__Verrucomicrobiae	o__Verrucomicrobiales	f__Rubritaleaceae	g__Luteolibacter	s__unclassified_g__Luteolibacter	OTU2544	4	0	2	7	3	0	0	0	1	1	1	1	1	1	1	0	0	0	23
d__Bacteria	k__norank_d__Bacteria	p__Chloroflexi	c__Chloroflexia	o__Thermomicrobiales	f__JG30-KF-CM45	g__norank_f__JG30-KF-CM45	s__unclassified_g__norank_f__JG30-KF-CM45	OTU5717	0	0	0	0	1	0	1	0	0	0	0	0	9	14	16	1	0	0	42
d__Bacteria	k__norank_d__Bacteria	p__Proteobacteria	c__Gammaproteobacteria	o__Steroidobacterales	f__Steroidobacteraceae	g__norank_f__Steroidobacteraceae	s__uncultured_soil_bacterium_g__norank_f__Steroidobacteraceae	OTU610	1	4	0	0	0	0	0	0	0	0	0	0	0	0	0	0	0	0	5
d__Bacteria	k__norank_d__Bacteria	p__Firmicutes	c__Clostridia	o__Clostridiales	f__Clostridiaceae_1	g__Clostridium_sensu_stricto_12	s__uncultured_Clostridium_sp._g__Clostridium_sensu_stricto_12	OTU858	4	3	1	0	0	1	1	0	1	2	2	1	1	0	0	0	0	0	17
d__Bacteria	k__norank_d__Bacteria	p__Planctomycetes	c__Phycisphaerae	o__Phycisphaerales	f__Phycisphaeraceae	g__norank_f__Phycisphaeraceae	s__unclassified_g__norank_f__Phycisphaeraceae	OTU886	0	1	0	0	0	0	0	0	0	1	0	0	0	0	0	0	0	0	2
d__Bacteria	k__norank_d__Bacteria	p__Chloroflexi	c__Anaerolineae	o__Anaerolineales	f__Anaerolineaceae	g__unclassified_f__Anaerolineaceae	s__unclassified_f__Anaerolineaceae	OTU4011	3	3	1	0	0	0	0	0	0	1	2	3	0	0	0	0	0	0	13
d__Bacteria	k__norank_d__Bacteria	p__Bacteroidetes	c__Bacteroidia	o__Chitinophagales	f__Saprospiraceae	g__norank_f__Saprospiraceae	s__unclassified_g__norank_f__Saprospiraceae	OTU2294	0	0	0	4	4	14	0	0	0	1	0	0	6	7	2	0	0	0	38
d__Bacteria	k__norank_d__Bacteria	p__Proteobacteria	c__Deltaproteobacteria	o__Myxococcales	f__Haliangiaceae	g__Haliangium	s__uncultured_bacterium_g__Haliangium	OTU1636	2	3	2	0	0	0	0	0	0	2	0	0	0	0	0	0	0	0	9
d__Bacteria	k__norank_d__Bacteria	p__Chloroflexi	c__Ktedonobacteria	o__C0119	f__norank_o__C0119	g__norank_o__C0119	s__uncultured_bacterium_g__norank_o__C0119	OTU1494	0	0	3	0	0	0	0	0	0	0	0	0	0	0	0	0	0	0	3
d__Bacteria	k__norank_d__Bacteria	p__Patescibacteria	c__Saccharimonadia	o__Saccharimonadales	f__norank_o__Saccharimonadales	g__norank_o__Saccharimonadales	s__unclassified_g__norank_o__Saccharimonadales	OTU1501	1	0	2	0	0	0	0	0	0	0	0	0	0	0	0	0	0	0	3
d__Bacteria	k__norank_d__Bacteria	p__Proteobacteria	c__Alphaproteobacteria	o__Rhizobiales	f__A0839	g__norank_f__A0839	s__uncultured_bacterium_g__norank_f__A0839	OTU172	22	9	21	0	0	0	7	0	0	28	21	31	0	0	0	0	3	13	155
d__Bacteria	k__norank_d__Bacteria	p__Bacteroidetes	c__Bacteroidia	o__Bacteroidales	f__Marinilabiliaceae	g__norank_f__Marinilabiliaceae	s__unclassified_g__norank_f__Marinilabiliaceae	OTU1814	4	10	7	0	0	0	0	0	0	1	4	4	0	0	0	0	0	0	30
d__Bacteria	k__norank_d__Bacteria	p__Verrucomicrobia	c__Verrucomicrobiae	o__Opitutales	f__Opitutaceae	g__unclassified_f__Opitutaceae	s__unclassified_f__Opitutaceae	OTU4540	0	0	1	0	0	0	0	0	0	1	3	1	0	0	0	0	0	0	6
d__Bacteria	k__norank_d__Bacteria	p__Acidobacteria	c__Acidobacteriia	o__Solibacterales	f__Solibacteraceae_Subgroup_3	g__Candidatus_Solibacter	s__uncultured_bacterium_g__Candidatus_Solibacter	OTU5446	0	0	1	0	0	0	0	0	0	0	0	1	0	0	0	0	0	0	2
d__Bacteria	k__norank_d__Bacteria	p__Verrucomicrobia	c__Verrucomicrobiae	o__Pedosphaerales	f__Pedosphaeraceae	g__norank_f__Pedosphaeraceae	s__unclassified_g__norank_f__Pedosphaeraceae	OTU5368	0	0	0	0	0	0	0	0	0	0	0	2	0	0	0	0	0	0	2
d__Bacteria	k__norank_d__Bacteria	p__Proteobacteria	c__Alphaproteobacteria	o__Rhodobacterales	f__Rhodobacteraceae	g__unclassified_f__Rhodobacteraceae	s__unclassified_f__Rhodobacteraceae	OTU961	0	1	1	0	0	0	0	0	0	0	0	0	0	0	0	0	0	0	2
d__Bacteria	k__norank_d__Bacteria	p__Bacteroidetes	c__Bacteroidia	o__Bacteroidales	f__Muribaculaceae	g__norank_f__Muribaculaceae	s__uncultured_Bacteroidales_bacterium_g__norank_f__Muribaculaceae	OTU2708	0	0	1	0	0	8	5	8	1	0	0	0	0	0	0	11	10	0	44
d__Bacteria	k__norank_d__Bacteria	p__Proteobacteria	c__Deltaproteobacteria	o__Syntrophobacterales	f__Syntrophaceae	g__Syntrophus	s__uncultured_Syntrophaceae_bacterium_g__Syntrophus	OTU3418	3	8	5	0	0	0	0	0	0	4	4	2	0	0	0	0	0	0	26
d__Bacteria	k__norank_d__Bacteria	p__Nitrospirae	c__Nitrospira	o__norank_c__Nitrospira	f__norank_c__Nitrospira	g__Nitrospira	s__uncultured_soil_bacterium_g__Nitrospira	OTU1264	124	104	214	0	0	0	25	0	0	147	114	149	0	1	3	1	1	0	883
d__Bacteria	k__norank_d__Bacteria	p__Verrucomicrobia	c__Verrucomicrobiae	o__Pedosphaerales	f__Pedosphaeraceae	g__norank_f__Pedosphaeraceae	s__uncultured_bacterium_g__norank_f__Pedosphaeraceae	OTU5363	2	3	5	0	0	0	0	0	0	2	4	2	0	0	0	0	0	0	18
d__Bacteria	k__norank_d__Bacteria	p__Proteobacteria	c__Gammaproteobacteria	o__Betaproteobacteriales	f__TRA3-20	g__norank_f__TRA3-20	s__uncultured_beta_proteobacterium_g__norank_f__TRA3-20	OTU3697	11	9	14	0	0	0	0	0	0	1	4	0	0	0	0	1	0	0	40
d__Bacteria	k__norank_d__Bacteria	p__Chloroflexi	c__Anaerolineae	o__norank_c__Anaerolineae	f__norank_c__Anaerolineae	g__norank_c__Anaerolineae	s__unclassified_g__norank_c__Anaerolineae	OTU981	5	11	13	0	0	0	0	0	0	2	1	0	0	0	0	0	0	0	32
d__Bacteria	k__norank_d__Bacteria	p__Patescibacteria	c__Saccharimonadia	o__Saccharimonadales	f__norank_o__Saccharimonadales	g__norank_o__Saccharimonadales	s__unclassified_g__norank_o__Saccharimonadales	OTU5975	0	0	0	0	0	0	0	0	0	0	0	0	0	0	0	8	9	0	17
d__Bacteria	k__norank_d__Bacteria	p__Firmicutes	c__Clostridia	o__Clostridiales	f__Lachnospiraceae	g__Marvinbryantia	s__uncultured_bacterium_g__Marvinbryantia	OTU3014	0	0	0	0	0	0	4	0	0	0	0	0	0	0	0	0	0	0	4
d__Bacteria	k__norank_d__Bacteria	p__Zixibacteria	c__norank_p__Zixibacteria	o__norank_p__Zixibacteria	f__norank_p__Zixibacteria	g__norank_p__Zixibacteria	s__uncultured_bacterium_g__norank_p__Zixibacteria	OTU1589	0	0	3	0	0	0	1	0	0	3	3	9	0	0	0	0	0	0	19
d__Bacteria	k__norank_d__Bacteria	p__unclassified_k__norank_d__Bacteria	c__unclassified_k__norank_d__Bacteria	o__unclassified_k__norank_d__Bacteria	f__unclassified_k__norank_d__Bacteria	g__unclassified_k__norank_d__Bacteria	s__unclassified_k__norank_d__Bacteria	OTU3142	0	0	0	0	0	0	0	5	0	0	0	0	0	0	0	0	0	0	5
d__Bacteria	k__norank_d__Bacteria	p__Firmicutes	c__Clostridia	o__Clostridiales	f__Lachnospiraceae	g__Anaerocolumna	s__uncultured_bacterium_g__Anaerocolumna	OTU4142	0	0	1	0	0	35	0	0	0	2	2	0	2	1	1	0	0	0	44
d__Bacteria	k__norank_d__Bacteria	p__Actinobacteria	c__Actinobacteria	o__IMCC26256	f__norank_o__IMCC26256	g__norank_o__IMCC26256	s__uncultured_bacterium_g__norank_o__IMCC26256	OTU1259	20	20	34	1	0	4	1	0	6	10	11	5	0	1	0	0	0	0	113
d__Bacteria	k__norank_d__Bacteria	p__Firmicutes	c__Clostridia	o__Clostridiales	f__Clostridiaceae_1	g__unclassified_f__Clostridiaceae_1	s__unclassified_f__Clostridiaceae_1	OTU3171	0	0	0	4	3	60	17	21	14	0	0	0	0	0	0	23	23	1	166
d__Bacteria	k__norank_d__Bacteria	p__Cyanobacteria	c__Oxyphotobacteria	o__Nostocales	f__Nostocales_Incertae_Sedis	g__Microseira_Carmichael-Alabama	s__uncultured_bacterium_g__Microseira_Carmichael-Alabama	OTU4520	0	2	0	0	0	0	2	0	0	26	19	15	0	0	0	0	0	0	64
d__Bacteria	k__norank_d__Bacteria	p__Actinobacteria	c__Actinobacteria	o__Streptosporangiales	f__Streptosporangiaceae	g__unclassified_f__Streptosporangiaceae	s__unclassified_f__Streptosporangiaceae	OTU4050	3	2	1	0	0	2	4	0	1	14	8	10	0	0	0	1	0	0	46
d__Bacteria	k__norank_d__Bacteria	p__Proteobacteria	c__unclassified_p__Proteobacteria	o__unclassified_p__Proteobacteria	f__unclassified_p__Proteobacteria	g__unclassified_p__Proteobacteria	s__unclassified_p__Proteobacteria	OTU3083	0	0	0	0	0	0	0	2	0	0	0	0	0	0	0	0	0	0	2
d__Bacteria	k__norank_d__Bacteria	p__Planctomycetes	c__Planctomycetacia	o__Isosphaerales	f__Isosphaeraceae	g__Aquisphaera	s__uncultured_bacterium_g__Aquisphaera	OTU4770	1	3	3	0	0	0	1	0	0	6	6	5	0	0	0	0	0	0	25
d__Bacteria	k__norank_d__Bacteria	p__Verrucomicrobia	c__Verrucomicrobiae	o__Methylacidiphilales	f__Methylacidiphilaceae	g__norank_f__Methylacidiphilaceae	s__uncultured_bacterium_g__norank_f__Methylacidiphilaceae	OTU1393	0	1	2	0	0	0	0	0	0	0	1	0	0	0	0	0	0	0	4
d__Bacteria	k__norank_d__Bacteria	p__Gemmatimonadetes	c__Gemmatimonadetes	o__Gemmatimonadales	f__Gemmatimonadaceae	g__norank_f__Gemmatimonadaceae	s__uncultured_soil_bacterium_g__norank_f__Gemmatimonadaceae	OTU997	6	21	0	0	0	0	0	0	0	2	4	3	0	0	0	0	0	0	36
d__Bacteria	k__norank_d__Bacteria	p__Cyanobacteria	c__Sericytochromatia	o__norank_c__Sericytochromatia	f__norank_c__Sericytochromatia	g__norank_c__Sericytochromatia	s__unclassified_g__norank_c__Sericytochromatia	OTU1625	3	0	2	0	0	0	0	0	0	0	0	2	0	0	0	0	0	0	7
d__Bacteria	k__norank_d__Bacteria	p__Bacteroidetes	c__Bacteroidia	o__Chitinophagales	f__Chitinophagaceae	g__norank_f__Chitinophagaceae	s__Terrimonas_sp._16-45A	OTU531	13	34	7	1	1	0	0	0	0	0	2	0	0	0	0	0	0	0	58
d__Bacteria	k__norank_d__Bacteria	p__Actinobacteria	c__Actinobacteria	o__Microtrichales	f__Ilumatobacteraceae	g__CL500-29_marine_group	s__metagenome_g__CL500-29_marine_group	OTU5809	0	0	0	6	2	0	0	0	0	0	0	0	36	29	55	0	0	0	128
d__Bacteria	k__norank_d__Bacteria	p__Chloroflexi	c__Anaerolineae	o__RBG-13-54-9	f__norank_o__RBG-13-54-9	g__norank_o__RBG-13-54-9	s__unclassified_g__norank_o__RBG-13-54-9	OTU959	15	8	8	0	0	0	2	0	0	1	4	8	1	0	3	0	0	0	50
d__Bacteria	k__norank_d__Bacteria	p__Proteobacteria	c__unclassified_p__Proteobacteria	o__unclassified_p__Proteobacteria	f__unclassified_p__Proteobacteria	g__unclassified_p__Proteobacteria	s__unclassified_p__Proteobacteria	OTU5732	0	0	0	0	0	0	0	0	0	0	0	0	1	1	1	0	0	0	3
d__Bacteria	k__norank_d__Bacteria	p__Chloroflexi	c__Anaerolineae	o__SBR1031	f__A4b	g__norank_f__A4b	s__unclassified_g__norank_f__A4b	OTU5320	52	5	72	0	0	0	2	0	0	35	34	50	0	0	0	0	0	0	250
d__Bacteria	k__norank_d__Bacteria	p__Proteobacteria	c__Gammaproteobacteria	o__Betaproteobacteriales	f__Rhodocyclaceae	g__norank_f__Rhodocyclaceae	s__metagenome_g__norank_f__Rhodocyclaceae	OTU2552	0	0	0	8	9	1	0	0	0	0	0	0	0	1	0	0	0	0	19
d__Bacteria	k__norank_d__Bacteria	p__Firmicutes	c__Clostridia	o__Clostridiales	f__Peptococcaceae	g__unclassified_f__Peptococcaceae	s__unclassified_f__Peptococcaceae	OTU1262	0	1	1	0	0	0	0	0	0	0	4	1	0	0	0	0	0	0	7
d__Bacteria	k__norank_d__Bacteria	p__Armatimonadetes	c__Fimbriimonadia	o__Fimbriimonadales	f__Fimbriimonadaceae	g__norank_f__Fimbriimonadaceae	s__uncultured_bacterium_g__norank_f__Fimbriimonadaceae	OTU4575	0	0	1	0	0	0	0	0	0	0	1	0	0	0	0	0	0	0	2
d__Bacteria	k__norank_d__Bacteria	p__Actinobacteria	c__Actinobacteria	o__Solirubrobacterales	f__67-14	g__norank_f__67-14	s__metagenome_g__norank_f__67-14	OTU3547	4	15	4	2	0	0	1	0	0	4	8	0	1	0	0	0	0	0	39
d__Bacteria	k__norank_d__Bacteria	p__Spirochaetes	c__Spirochaetia	o__Spirochaetales	f__Spirochaetaceae	g__unclassified_f__Spirochaetaceae	s__unclassified_f__Spirochaetaceae	OTU3808	0	0	1	0	0	0	1	0	0	1	0	1	0	0	0	0	0	0	4
d__Bacteria	k__norank_d__Bacteria	p__Proteobacteria	c__Deltaproteobacteria	o__Desulfuromonadales	f__norank_o__Desulfuromonadales	g__norank_o__Desulfuromonadales	s__uncultured_bacterium_g__norank_o__Desulfuromonadales	OTU3905	2	0	3	0	0	0	0	0	0	7	4	13	0	0	3	0	0	0	32
d__Bacteria	k__norank_d__Bacteria	p__Bacteroidetes	c__Bacteroidia	o__Sphingobacteriales	f__Lentimicrobiaceae	g__norank_f__Lentimicrobiaceae	s__uncultured_Sphingobacteriales_bacterium_g__norank_f__Lentimicrobiaceae	OTU4992	12	44	33	3	0	3	10	0	0	181	261	254	27	40	34	0	0	0	902
d__Bacteria	k__norank_d__Bacteria	p__Actinobacteria	c__Actinobacteria	o__OPB41	f__norank_o__OPB41	g__norank_o__OPB41	s__uncultured_bacterium_g__norank_o__OPB41	OTU4583	0	6	1	0	0	0	2	0	0	0	2	1	0	0	0	1	0	0	13
d__Bacteria	k__norank_d__Bacteria	p__Proteobacteria	c__Deltaproteobacteria	o__Desulfuromonadales	f__Geobacteraceae	g__Geobacter	s__Geobacter_sp._OR-1	OTU4816	2	5	7	0	0	0	1	0	0	7	16	6	0	0	0	0	0	0	44
d__Bacteria	k__norank_d__Bacteria	p__Proteobacteria	c__Alphaproteobacteria	o__Rhodospirillales	f__Rhodopirillaceae	g__Defluviicoccus	s__uncultured_bacterium_g__Defluviicoccus	OTU4912	0	0	2	0	0	0	0	0	0	1	1	2	0	0	0	0	0	0	6
d__Bacteria	k__norank_d__Bacteria	p__Acidobacteria	c__Subgroup_15	o__norank_c__Subgroup_15	f__norank_c__Subgroup_15	g__norank_c__Subgroup_15	s__uncultured_bacterium_g__norank_c__Subgroup_15	OTU4827	0	0	1	0	0	0	0	0	0	1	1	4	0	0	0	0	0	0	7
d__Bacteria	k__norank_d__Bacteria	p__Proteobacteria	c__Deltaproteobacteria	o__unclassified_c__Deltaproteobacteria	f__unclassified_c__Deltaproteobacteria	g__unclassified_c__Deltaproteobacteria	s__unclassified_c__Deltaproteobacteria	OTU830	1	1	0	0	0	0	0	0	0	0	0	0	0	0	0	0	0	0	2
d__Bacteria	k__norank_d__Bacteria	p__Chlamydiae	c__Chlamydiae	o__Chlamydiales	f__unclassified_o__Chlamydiales	g__unclassified_o__Chlamydiales	s__unclassified_o__Chlamydiales	OTU2508	0	0	0	1	4	2	0	0	0	0	0	0	0	0	0	0	0	0	7
d__Bacteria	k__norank_d__Bacteria	p__Planctomycetes	c__Planctomycetacia	o__Gemmatales	f__Gemmataceae	g__norank_f__Gemmataceae	s__uncultured_bacterium_g__norank_f__Gemmataceae	OTU882	5	4	1	0	0	0	0	0	0	0	2	1	0	0	0	0	0	0	13
d__Bacteria	k__norank_d__Bacteria	p__Verrucomicrobia	c__Verrucomicrobiae	o__Pedosphaerales	f__Pedosphaeraceae	g__norank_f__Pedosphaeraceae	s__uncultured_bacterium_g__norank_f__Pedosphaeraceae	OTU1238	1	1	0	0	0	0	0	0	0	1	2	2	0	0	0	0	0	0	7
d__Bacteria	k__norank_d__Bacteria	p__Gemmatimonadetes	c__Gemmatimonadetes	o__Gemmatimonadales	f__Gemmatimonadaceae	g__Gemmatimonas	s__uncultured_bacterium_g__Gemmatimonas	OTU4254	4	4	14	0	0	0	1	0	0	8	1	6	0	1	0	0	0	0	39
d__Bacteria	k__norank_d__Bacteria	p__Acidobacteria	c__Subgroup_22	o__norank_c__Subgroup_22	f__norank_c__Subgroup_22	g__norank_c__Subgroup_22	s__uncultured_proteobacterium_g__norank_c__Subgroup_22	OTU3760	2	0	1	0	0	0	0	0	0	5	4	8	0	1	1	0	0	0	22
d__Bacteria	k__norank_d__Bacteria	p__Rokubacteria	c__NC10	o__Rokubacteriales	f__norank_o__Rokubacteriales	g__norank_o__Rokubacteriales	s__unclassified_g__norank_o__Rokubacteriales	OTU3806	9	8	5	0	0	0	0	0	0	8	13	4	0	0	1	0	0	0	48
d__Bacteria	k__norank_d__Bacteria	p__Margulisbacteria	c__norank_p__Margulisbacteria	o__norank_p__Margulisbacteria	f__norank_p__Margulisbacteria	g__norank_p__Margulisbacteria	s__unclassified_g__norank_p__Margulisbacteria	OTU1433	1	0	1	0	0	0	0	0	0	0	0	0	0	0	0	0	0	0	2
d__Bacteria	k__norank_d__Bacteria	p__Actinobacteria	c__Actinobacteria	o__norank_c__Actinobacteria	f__norank_c__Actinobacteria	g__norank_c__Actinobacteria	s__uncultured_bacterium_g__norank_c__Actinobacteria	OTU3532	0	1	0	0	0	0	0	0	0	2	1	2	0	0	0	0	0	0	6
d__Bacteria	k__norank_d__Bacteria	p__Patescibacteria	c__Saccharimonadia	o__Saccharimonadales	f__norank_o__Saccharimonadales	g__norank_o__Saccharimonadales	s__uncultured_bacterium_g__norank_o__Saccharimonadales	OTU1616	0	1	3	4	3	1	0	0	0	0	0	0	0	0	0	0	0	0	12
d__Bacteria	k__norank_d__Bacteria	p__unclassified_k__norank_d__Bacteria	c__unclassified_k__norank_d__Bacteria	o__unclassified_k__norank_d__Bacteria	f__unclassified_k__norank_d__Bacteria	g__unclassified_k__norank_d__Bacteria	s__unclassified_k__norank_d__Bacteria	OTU5700	0	0	0	2	0	0	1	0	0	0	0	0	0	1	0	0	0	1	5
d__Bacteria	k__norank_d__Bacteria	p__Fusobacteria	c__Fusobacteriia	o__Fusobacteriales	f__Leptotrichiaceae	g__Hypnocyclicus	s__unclassified_g__Hypnocyclicus	OTU5319	0	0	0	0	0	0	2	0	0	2	11	10	0	0	0	0	0	0	25
d__Bacteria	k__norank_d__Bacteria	p__Acidobacteria	c__Acidobacteriia	o__Solibacterales	f__Solibacteraceae_Subgroup_3	g__Candidatus_Solibacter	s__unclassified_g__Candidatus_Solibacter	OTU4760	27	27	21	0	0	0	3	0	0	18	22	12	0	0	0	1	0	0	131
d__Bacteria	k__norank_d__Bacteria	p__Proteobacteria	c__Gammaproteobacteria	o__Legionellales	f__Legionellaceae	g__Legionella	s__unclassified_g__Legionella	OTU3183	0	0	0	0	1	3	0	1	1	0	0	0	0	1	0	0	0	0	7
d__Bacteria	k__norank_d__Bacteria	p__unclassified_k__norank_d__Bacteria	c__unclassified_k__norank_d__Bacteria	o__unclassified_k__norank_d__Bacteria	f__unclassified_k__norank_d__Bacteria	g__unclassified_k__norank_d__Bacteria	s__unclassified_k__norank_d__Bacteria	OTU3600	2	0	3	0	0	0	0	0	0	1	0	0	0	0	0	0	0	0	6
d__Bacteria	k__norank_d__Bacteria	p__Gemmatimonadetes	c__Gemmatimonadetes	o__Gemmatimonadales	f__Gemmatimonadaceae	g__norank_f__Gemmatimonadaceae	s__metagenome_g__norank_f__Gemmatimonadaceae	OTU4993	0	0	0	0	0	0	0	0	0	1	2	2	0	0	0	0	0	0	5
d__Bacteria	k__norank_d__Bacteria	p__unclassified_k__norank_d__Bacteria	c__unclassified_k__norank_d__Bacteria	o__unclassified_k__norank_d__Bacteria	f__unclassified_k__norank_d__Bacteria	g__unclassified_k__norank_d__Bacteria	s__unclassified_k__norank_d__Bacteria	OTU3350	0	0	0	0	0	0	0	0	0	2	0	0	0	0	0	0	0	0	2
d__Bacteria	k__norank_d__Bacteria	p__Bacteroidetes	c__Bacteroidia	o__Bacteroidales	f__Prevotellaceae	g__Prevotella_9	s__metagenome_g__Prevotella_9	OTU6022	0	2	0	0	0	17	8	0	0	0	19	0	0	1	0	6	0	0	53
d__Bacteria	k__norank_d__Bacteria	p__Proteobacteria	c__Alphaproteobacteria	o__Rhizobiales	f__Pleomorphomonadaceae	g__Pleomorphomonas	s__uncultured_bacterium_g__Pleomorphomonas	OTU3153	0	1	0	0	2	3	2	1	0	0	1	0	0	0	0	0	0	5	15
d__Bacteria	k__norank_d__Bacteria	p__Planctomycetes	c__Planctomycetacia	o__Gemmatales	f__Gemmataceae	g__norank_f__Gemmataceae	s__uncultured_bacterium_g__norank_f__Gemmataceae	OTU4249	1	7	3	0	0	0	0	1	0	3	3	4	0	1	1	1	0	0	25
d__Bacteria	k__norank_d__Bacteria	p__Chlamydiae	c__Chlamydiae	o__Chlamydiales	f__unclassified_o__Chlamydiales	g__unclassified_o__Chlamydiales	s__unclassified_o__Chlamydiales	OTU6167	0	0	0	0	0	0	0	0	0	0	0	0	0	0	0	0	4	0	4
d__Bacteria	k__norank_d__Bacteria	p__Proteobacteria	c__Deltaproteobacteria	o__Myxococcales	f__Vulgatibacteraceae	g__Vulgatibacter	s__unclassified_g__Vulgatibacter	OTU4885	0	1	0	0	0	0	0	0	0	0	0	1	0	0	0	0	0	0	2
d__Bacteria	k__norank_d__Bacteria	p__Proteobacteria	c__Deltaproteobacteria	o__unclassified_c__Deltaproteobacteria	f__unclassified_c__Deltaproteobacteria	g__unclassified_c__Deltaproteobacteria	s__unclassified_c__Deltaproteobacteria	OTU4866	0	0	1	0	0	0	0	0	0	0	0	1	0	0	0	0	0	0	2
d__Bacteria	k__norank_d__Bacteria	p__Proteobacteria	c__Gammaproteobacteria	o__Betaproteobacteriales	f__Aquaspirillaceae	g__Rivicola	s__uncultured_bacterium_g__Rivicola	OTU2442	0	0	0	1	1	3	0	0	0	0	0	0	1	0	0	0	0	0	6
d__Bacteria	k__norank_d__Bacteria	p__Bacteroidetes	c__Bacteroidia	o__Flavobacteriales	f__Flavobacteriaceae	g__Flavobacterium	s__Flavobacterium_hauense	OTU2446	0	0	0	0	2	0	0	0	0	0	0	0	0	0	0	0	0	0	2
d__Bacteria	k__norank_d__Bacteria	p__Bacteroidetes	c__Bacteroidia	o__Flavobacteriales	f__Flavobacteriaceae	g__Flavobacterium	s__unclassified_g__Flavobacterium	OTU4977	0	1	4	0	0	0	1	1	0	12	5	7	0	1	2	0	0	0	34
d__Bacteria	k__norank_d__Bacteria	p__Proteobacteria	c__Alphaproteobacteria	o__Rickettsiales	f__Anaplasmataceae	g__Neorickettsia	s__uncultured_bacterium_g__Neorickettsia	OTU2745	0	0	0	0	0	3	0	0	0	0	0	0	0	0	0	0	0	0	3
d__Bacteria	k__norank_d__Bacteria	p__Deinococcus-Thermus	c__Deinococci	o__Deinococcales	f__Trueperaceae	g__Truepera	s__uncultured_Deinococcales_bacterium	OTU2308	0	0	0	2	0	0	0	0	0	0	0	0	0	0	0	0	0	0	2
d__Bacteria	k__norank_d__Bacteria	p__unclassified_k__norank_d__Bacteria	c__unclassified_k__norank_d__Bacteria	o__unclassified_k__norank_d__Bacteria	f__unclassified_k__norank_d__Bacteria	g__unclassified_k__norank_d__Bacteria	s__unclassified_k__norank_d__Bacteria	OTU1607	0	2	3	0	0	0	0	0	0	2	0	0	0	0	0	0	0	0	7
d__Bacteria	k__norank_d__Bacteria	p__Latescibacteria	c__Latescibacteria	o__norank_c__Latescibacteria	f__norank_c__Latescibacteria	g__norank_c__Latescibacteria	s__uncultured_Pelobacter_sp._g__norank	OTU1778	0	1	3	0	0	0	0	0	0	0	0	0	0	0	0	0	0	0	4
d__Bacteria	k__norank_d__Bacteria	p__Bacteroidetes	c__Bacteroidia	o__Chitinophagales	f__Chitinophagaceae	g__norank_f__Chitinophagaceae	s__uncultured_Terrimonas_sp._g__norank	OTU1791	42	10	172	1	0	0	5	0	0	69	31	23	0	1	1	0	0	0	355
d__Bacteria	k__norank_d__Bacteria	p__Chloroflexi	c__P2-11E	o__norank_c__P2-11E	f__norank_c__P2-11E	g__norank_c__P2-11E	s__uncultured_bacterium_g__norank_c__P2-11E	OTU2073	0	0	7	0	0	1	0	0	0	1	0	0	0	0	0	0	0	0	9
d__Bacteria	k__norank_d__Bacteria	p__Bacteroidetes	c__Bacteroidia	o__Cytophagales	f__Amoebophilaceae	g__unclassified_f__Amoebophilaceae	s__unclassified_f__Amoebophilaceae	OTU2341	0	0	0	3	1	2	0	0	0	0	0	0	0	0	0	0	0	0	6
d__Bacteria	k__norank_d__Bacteria	p__Bacteroidetes	c__Bacteroidia	o__Bacteroidales	f__Rikenellaceae	g__SP3-e08	s__uncultured_bacterium_g__SP3-e08	OTU2674	0	0	0	0	0	2	0	0	0	0	0	0	0	0	0	0	0	0	2
d__Bacteria	k__norank_d__Bacteria	p__Acidobacteria	c__Subgroup_6	o__norank_c__Subgroup_6	f__norank_c__Subgroup_6	g__norank_c__Subgroup_6	s__unclassified_g__norank_c__Subgroup_6	OTU1058	12	34	3	2	0	0	1	0	0	10	27	13	0	2	2	0	0	0	106
d__Bacteria	k__norank_d__Bacteria	p__Proteobacteria	c__Deltaproteobacteria	o__Oligoflexales	f__0319-6G20	g__norank_f__0319-6G20	s__unclassified_g__norank_f__0319-6G20	OTU5314	1	0	1	0	0	0	0	0	0	1	1	2	0	0	0	0	0	0	6
d__Bacteria	k__norank_d__Bacteria	p__Proteobacteria	c__Deltaproteobacteria	o__Bdellovibrionales	f__Bdellovibrionaceae	g__Bdellovibrio	s__unclassified_g__Bdellovibrio	OTU4467	0	0	0	0	0	0	0	0	0	1	1	0	0	0	0	0	0	0	2
d__Bacteria	k__norank_d__Bacteria	p__Chlamydiae	c__Chlamydiae	o__Chlamydiales	f__Simkaniaceae	g__unclassified_f__Simkaniaceae	s__unclassified_f__Simkaniaceae	OTU5939	0	0	0	0	0	0	0	0	0	0	0	0	0	1	1	0	0	0	2
d__Bacteria	k__norank_d__Bacteria	p__Planctomycetes	c__Planctomycetacia	o__Isosphaerales	f__Isosphaeraceae	g__Singulisphaera	s__unclassified_g__Singulisphaera	OTU6189	0	0	0	0	0	0	0	0	0	0	0	0	0	0	0	0	4	0	4
d__Bacteria	k__norank_d__Bacteria	p__Firmicutes	c__Clostridia	o__Clostridiales	f__Clostridiaceae_1	g__Clostridium_sensu_stricto_13	s__unclassified_g__Clostridium_sensu_stricto_13	OTU2262	0	0	0	1	0	14	0	0	0	0	0	0	0	1	1	0	2	0	19
d__Bacteria	k__norank_d__Bacteria	p__Planctomycetes	c__OM190	o__norank_c__OM190	f__norank_c__OM190	g__norank_c__OM190	s__uncultured_Planctomyces_sp._g__norank	OTU4532	1	0	1	0	0	0	0	0	0	0	3	4	0	0	0	0	0	0	9
d__Bacteria	k__norank_d__Bacteria	p__Cyanobacteria	c__Oxyphotobacteria	o__Chloroplast	f__norank_o__Chloroplast	g__norank_o__Chloroplast	s__Colacium_vesiculosum	OTU2805	0	0	0	1	3	28	0	0	0	0	0	0	3	1	5	0	0	0	41
d__Bacteria	k__norank_d__Bacteria	p__Cyanobacteria	c__Oxyphotobacteria	o__Chloroplast	f__norank_o__Chloroplast	g__norank_o__Chloroplast	s__Colacium_vesiculosum	OTU2802	0	0	0	0	0	4	0	0	0	1	2	0	0	0	1	0	0	0	8
d__Bacteria	k__norank_d__Bacteria	p__Gemmatimonadetes	c__Gemmatimonadetes	o__Gemmatimonadales	f__Gemmatimonadaceae	g__norank_f__Gemmatimonadaceae	s__metagenome_g__norank_f__Gemmatimonadaceae	OTU4266	0	1	0	0	0	0	0	0	0	1	4	1	0	0	0	0	0	0	7
d__Bacteria	k__norank_d__Bacteria	p__Patescibacteria	c__Parcubacteria	o__Candidatus_Yanofskybacteria	f__norank_o__Candidatus_Yanofskybacteria	g__norank_o__Candidatus_Yanofskybacteria	s__uncultured_bacterium_g__norank_o__Candidatus_Yanofskybacteria	OTU5954	5	1	4	0	0	0	0	0	0	6	1	4	1	0	2	0	0	0	24
d__Bacteria	k__norank_d__Bacteria	p__Acidobacteria	c__Subgroup_6	o__norank_c__Subgroup_6	f__norank_c__Subgroup_6	g__norank_c__Subgroup_6	s__unclassified_g__norank_c__Subgroup_6	OTU3597	0	0	0	0	0	0	0	0	0	1	0	2	0	0	0	0	0	0	3
d__Bacteria	k__norank_d__Bacteria	p__Chlamydiae	c__Chlamydiae	o__Chlamydiales	f__Simkaniaceae	g__unclassified_f__Simkaniaceae	s__unclassified_f__Simkaniaceae	OTU2489	0	0	0	17	4	4	0	0	0	0	0	0	0	0	1	0	0	0	26
d__Bacteria	k__norank_d__Bacteria	p__Bacteroidetes	c__Bacteroidia	o__Bacteroidales	f__Prevotellaceae	g__Prevotella_1	s__unclassified_g__Prevotella_1	OTU3113	1	0	3	4	2	0	20	1	0	7	4	6	1	1	3	0	6	1	60
d__Bacteria	k__norank_d__Bacteria	p__Proteobacteria	c__Deltaproteobacteria	o__Syntrophobacterales	f__Syntrophobacteraceae	g__Syntrophobacter	s__Syntrophobacter_fumaroxidans_MPOB	OTU1177	8	18	2	0	0	0	0	0	0	1	2	1	0	0	0	0	0	0	32
d__Bacteria	k__norank_d__Bacteria	p__Nitrospirae	c__Nitrospira	o__norank_c__Nitrospira	f__norank_c__Nitrospira	g__Nitrospira	s__uncultured_organism_g__Nitrospira	OTU282	40	86	24	0	0	0	6	0	0	20	34	20	0	1	0	0	1	0	232
d__Bacteria	k__norank_d__Bacteria	p__Acidobacteria	c__Blastocatellia_Subgroup_4	o__Pyrinomonadales	f__Pyrinomonadaceae	g__RB41	s__uncultured_soil_bacterium_g__RB41	OTU617	17	6	35	0	0	0	5	0	0	18	16	17	0	0	0	0	0	0	114
d__Bacteria	k__norank_d__Bacteria	p__Elusimicrobia	c__Elusimicrobia	o__norank_c__Elusimicrobia	f__norank_c__Elusimicrobia	g__norank_c__Elusimicrobia	s__uncultured_soil_bacterium_g__norank_c__Elusimicrobia	OTU5325	0	1	0	0	0	0	0	0	0	2	3	5	0	0	0	0	0	0	11
d__Bacteria	k__norank_d__Bacteria	p__Actinobacteria	c__Actinobacteria	o__Gaiellales	f__norank_o__Gaiellales	g__norank_o__Gaiellales	s__unclassified_g__norank_o__Gaiellales	OTU4676	3	0	0	0	0	0	1	0	0	3	2	1	0	0	0	0	0	0	10
d__Bacteria	k__norank_d__Bacteria	p__Bacteroidetes	c__Bacteroidia	o__Chitinophagales	f__Chitinophagaceae	g__Lacibacter	s__uncultured_bacterium_g__Lacibacter	OTU6072	1	10	0	0	0	0	1	0	0	0	1	0	0	0	0	0	2	0	15
d__Bacteria	k__norank_d__Bacteria	p__Proteobacteria	c__Deltaproteobacteria	o__Myxococcales	f__Polyangiaceae	g__unclassified_f__Polyangiaceae	s__unclassified_f__Polyangiaceae	OTU5099	0	0	0	0	0	0	0	0	0	2	1	3	0	0	0	0	0	0	6
d__Bacteria	k__norank_d__Bacteria	p__Actinobacteria	c__Actinobacteria	o__Coriobacteriales	f__Eggerthellaceae	g__unclassified_f__Eggerthellaceae	s__unclassified_f__Eggerthellaceae	OTU6127	0	0	0	0	0	0	1	0	0	0	0	0	0	0	0	0	4	0	5
d__Bacteria	k__norank_d__Bacteria	p__Actinobacteria	c__Actinobacteria	o__Microtrichales	f__Ilumatobacteraceae	g__Ilumatobacter	s__unclassified_g__Ilumatobacter	OTU3864	21	21	15	1	1	0	2	0	1	28	22	7	0	0	0	0	0	0	119
d__Bacteria	k__norank_d__Bacteria	p__Bacteroidetes	c__Bacteroidia	o__Bacteroidales	f__SB-5	g__norank_f__SB-5	s__uncultured_bacterium_g__norank_f__SB-5	OTU1982	0	1	2	0	0	0	0	0	0	1	6	5	0	0	0	0	0	0	15
d__Bacteria	k__norank_d__Bacteria	p__Acidobacteria	c__Thermoanaerobaculia	o__Thermoanaerobaculales	f__Thermoanaerobaculaceae	g__Subgroup_10	s__unclassified_g__Subgroup_10	OTU4943	3	1	6	0	0	0	2	0	0	2	1	3	0	0	0	0	0	0	18
d__Bacteria	k__norank_d__Bacteria	p__unclassified_k__norank_d__Bacteria	c__unclassified_k__norank_d__Bacteria	o__unclassified_k__norank_d__Bacteria	f__unclassified_k__norank_d__Bacteria	g__unclassified_k__norank_d__Bacteria	s__unclassified_k__norank_d__Bacteria	OTU5387	0	0	0	0	0	0	0	0	0	0	0	2	0	0	0	0	0	0	2
d__Bacteria	k__norank_d__Bacteria	p__Rokubacteria	c__NC10	o__Rokubacteriales	f__norank_o__Rokubacteriales	g__norank_o__Rokubacteriales	s__uncultured_bacterium_g__norank_o__Rokubacteriales	OTU1394	6	0	17	0	0	0	0	0	0	1	1	2	0	0	0	0	0	0	27
d__Bacteria	k__norank_d__Bacteria	p__Proteobacteria	c__Alphaproteobacteria	o__Rickettsiales	f__Rickettsiaceae	g__unclassified_f__Rickettsiaceae	s__unclassified_f__Rickettsiaceae	OTU2356	0	0	0	2	1	1	0	3	0	0	0	0	0	0	0	1	2	7	17
d__Bacteria	k__norank_d__Bacteria	p__Proteobacteria	c__Deltaproteobacteria	o__Myxococcales	f__Sandaracinaceae	g__norank_f__Sandaracinaceae	s__uncultured_delta_proteobacterium_g__norank_f__Sandaracinaceae	OTU5348	0	0	0	0	0	0	0	0	0	0	1	1	0	0	0	0	0	0	2
d__Bacteria	k__norank_d__Bacteria	p__Firmicutes	c__Bacilli	o__Bacillales	f__Paenibacillaceae	g__Paenibacillus	s__unclassified_g__Paenibacillus	OTU5934	0	0	0	0	0	0	0	0	0	0	0	0	0	4	2	0	0	0	6
d__Bacteria	k__norank_d__Bacteria	p__Gemmatimonadetes	c__Gemmatimonadetes	o__Gemmatimonadales	f__Gemmatimonadaceae	g__Gemmatimonas	s__uncultured_bacterium_g__Gemmatimonas	OTU246	2	3	8	0	0	0	1	0	0	9	4	5	0	0	0	0	0	0	32
d__Bacteria	k__norank_d__Bacteria	p__Firmicutes	c__Negativicutes	o__Selenomonadales	f__Veillonellaceae	g__Sporomusa	s__unclassified_g__Sporomusa	OTU2638	0	0	0	0	0	5	0	0	0	0	0	0	0	0	0	0	0	0	5
d__Bacteria	k__norank_d__Bacteria	p__Planctomycetes	c__OM190	o__norank_c__OM190	f__norank_c__OM190	g__norank_c__OM190	s__unclassified_g__norank_c__OM190	OTU1290	4	12	2	0	0	0	0	0	0	2	1	3	0	0	0	0	0	0	24
d__Bacteria	k__norank_d__Bacteria	p__Patescibacteria	c__Saccharimonadia	o__Saccharimonadales	f__norank_o__Saccharimonadales	g__norank_o__Saccharimonadales	s__uncultured_Candidatus_Saccharibacteria_bacterium_g__norank_o__Saccharimonadales	OTU3080	0	1	0	0	0	0	0	3	0	0	0	0	0	0	0	0	0	0	4
d__Bacteria	k__norank_d__Bacteria	p__Firmicutes	c__Clostridia	o__Clostridiales	f__Clostridiaceae_1	g__Clostridium_sensu_stricto_13	s__Clostridium_estertheticum_subsp._estertheticum	OTU2743	51	26	28	2	2	32	6	0	1	18	32	7	1	2	1	3	0	1	213
d__Bacteria	k__norank_d__Bacteria	p__Calditrichaeota	c__Calditrichia	o__Calditrichales	f__Calditrichaceae	g__JdFR-76	s__uncultured_bacterium_g__JdFR-76	OTU120	2	1	2	0	0	0	0	0	0	1	0	0	0	0	0	0	0	0	6
d__Bacteria	k__norank_d__Bacteria	p__Cyanobacteria	c__Oxyphotobacteria	o__Chloroplast	f__norank_o__Chloroplast	g__norank_o__Chloroplast	s__Phacus_limnophila	OTU5762	0	0	0	0	0	0	0	0	0	0	0	0	0	1	2	0	0	0	3
d__Bacteria	k__norank_d__Bacteria	p__Planctomycetes	c__Planctomycetacia	o__Isosphaerales	f__Isosphaeraceae	g__Singulisphaera	s__uncultured_bacterium_g__Singulisphaera	OTU4318	16	6	15	0	0	0	1	0	1	9	17	16	0	0	0	2	0	1	84
d__Bacteria	k__norank_d__Bacteria	p__Patescibacteria	c__unclassified_p__Patescibacteria	o__unclassified_p__Patescibacteria	f__unclassified_p__Patescibacteria	g__unclassified_p__Patescibacteria	s__unclassified_p__Patescibacteria	OTU5610	0	0	0	0	0	0	0	0	0	0	0	1	1	0	0	0	0	0	2
d__Bacteria	k__norank_d__Bacteria	p__Kiritimatiellaeota	c__Kiritimatiellae	o__WCHB1-41	f__norank_o__WCHB1-41	g__norank_o__WCHB1-41	s__metagenome_g__norank_o__WCHB1-41	OTU2822	0	2	0	0	0	0	1	0	0	0	1	2	0	0	0	0	0	0	6
d__Bacteria	k__norank_d__Bacteria	p__Chloroflexi	c__Dehalococcoidia	o__unclassified_c__Dehalococcoidia	f__unclassified_c__Dehalococcoidia	g__unclassified_c__Dehalococcoidia	s__unclassified_c__Dehalococcoidia	OTU408	6	0	9	0	0	0	0	0	1	2	1	0	0	0	0	0	0	0	19
d__Bacteria	k__norank_d__Bacteria	p__Chloroflexi	c__Anaerolineae	o__Anaerolineales	f__Anaerolineaceae	g__unclassified_f__Anaerolineaceae	s__unclassified_f__Anaerolineaceae	OTU1346	1	8	0	0	0	0	0	0	0	0	0	0	0	0	0	0	0	0	9
d__Bacteria	k__norank_d__Bacteria	p__Bacteroidetes	c__Ignavibacteria	o__SJA-28	f__norank_o__SJA-28	g__norank_o__SJA-28	s__uncultured_bacterium_g__norank_o__SJA-28	OTU4079	41	10	98	0	0	0	4	0	0	19	10	10	0	0	0	0	0	0	192
d__Bacteria	k__norank_d__Bacteria	p__Proteobacteria	c__Deltaproteobacteria	o__Syntrophobacterales	f__Syntrophaceae	g__Desulfobacca	s__uncultured_bacterium_g__Desulfobacca	OTU1149	12	37	6	0	0	0	3	0	1	22	36	15	2	3	4	1	3	0	145
d__Bacteria	k__norank_d__Bacteria	p__Chloroflexi	c__Anaerolineae	o__Anaerolineales	f__Anaerolineaceae	g__norank_f__Anaerolineaceae	s__unclassified_g__norank_f__Anaerolineaceae	OTU820	2	28	0	0	0	0	0	0	0	1	0	0	0	0	0	0	0	0	31
d__Bacteria	k__norank_d__Bacteria	p__Acidobacteria	c__Blastocatellia_Subgroup_4	o__11-24	f__norank_o__11-24	g__norank_o__11-24	s__uncultured_bacterium_g__norank_o__11-24	OTU5597	2	0	4	18	5	38	0	0	0	0	0	0	6	7	6	0	0	0	86
d__Bacteria	k__norank_d__Bacteria	p__Bacteroidetes	c__Bacteroidia	o__Bacteroidales	f__Rikenellaceae	g__A7P-90m	s__uncultured_bacterium_g__A7P-90m	OTU5504	0	0	0	0	0	0	0	0	0	5	1	5	0	0	0	0	0	0	11
d__Bacteria	k__norank_d__Bacteria	p__Kiritimatiellaeota	c__Kiritimatiellae	o__WCHB1-41	f__norank_o__WCHB1-41	g__norank_o__WCHB1-41	s__unclassified_g__norank_o__WCHB1-41	OTU5211	0	0	1	0	0	0	0	0	0	0	2	1	0	0	0	0	0	0	4
d__Bacteria	k__norank_d__Bacteria	p__Acidobacteria	c__Holophagae	o__Subgroup_7	f__norank_o__Subgroup_7	g__norank_o__Subgroup_7	s__uncultured_bacterium_SJA-36	OTU4289	0	0	0	0	0	0	0	0	0	0	2	0	0	0	0	0	0	0	2
d__Bacteria	k__norank_d__Bacteria	p__Chloroflexi	c__Anaerolineae	o__ADurb.Bin180	f__norank_o__ADurb.Bin180	g__norank_o__ADurb.Bin180	s__unclassified_g__norank_o__ADurb.Bin180	OTU221	1	3	0	0	0	0	0	0	0	0	1	1	0	0	0	0	0	0	6
d__Bacteria	k__norank_d__Bacteria	p__Planctomycetes	c__Planctomycetacia	o__Isosphaerales	f__Isosphaeraceae	g__norank_f__Isosphaeraceae	s__unclassified_g__norank_f__Isosphaeraceae	OTU4889	0	0	0	0	0	0	0	0	0	1	3	4	0	0	0	0	0	0	8
d__Bacteria	k__norank_d__Bacteria	p__Chloroflexi	c__Anaerolineae	o__Anaerolineales	f__Anaerolineaceae	g__norank_f__Anaerolineaceae	s__uncultured_Anaerolineaceae_bacterium_g__norank_f__Anaerolineaceae	OTU1337	22	81	12	0	0	0	1	0	1	4	11	10	0	0	4	0	0	0	146
d__Bacteria	k__norank_d__Bacteria	p__Acidobacteria	c__unclassified_p__Acidobacteria	o__unclassified_p__Acidobacteria	f__unclassified_p__Acidobacteria	g__unclassified_p__Acidobacteria	s__unclassified_p__Acidobacteria	OTU4190	2	0	2	0	0	0	0	0	0	3	5	4	0	0	0	0	0	0	16
d__Bacteria	k__norank_d__Bacteria	p__Actinobacteria	c__Actinobacteria	o__Rubrobacterales	f__Rubrobacteriaceae	g__Rubrobacter	s__uncultured_bacterium_g__Rubrobacter	OTU2840	0	0	0	0	0	0	1	0	1	0	0	0	0	0	0	0	1	0	3
d__Bacteria	k__norank_d__Bacteria	p__Proteobacteria	c__Gammaproteobacteria	o__Betaproteobacteriales	f__SC-I-84	g__norank_f__SC-I-84	s__metagenome_g__norank_f__SC-I-84	OTU3541	3	2	3	0	0	0	1	0	0	7	6	6	0	0	1	0	0	0	29
d__Bacteria	k__norank_d__Bacteria	p__Patescibacteria	c__Microgenomatia	o__Candidatus_Pacebacteria	f__norank_o__Candidatus_Pacebacteria	g__norank_o__Candidatus_Pacebacteria	s__uncultured_bacterium_g__norank_o__Candidatus_Pacebacteria	OTU4644	0	0	0	0	1	0	0	0	0	0	0	1	0	0	0	0	0	0	2
d__Bacteria	k__norank_d__Bacteria	p__Verrucomicrobia	c__Verrucomicrobiae	o__Pedosphaerales	f__Pedosphaeraceae	g__ADurb.Bin063-1	s__unclassified_g__ADurb.Bin063-1	OTU3657	11	40	25	0	0	0	5	0	0	26	40	51	0	1	4	1	0	0	204
d__Bacteria	k__norank_d__Bacteria	p__Cyanobacteria	c__Oxyphotobacteria	o__Oxyphotobacteria_Incertae_Sedis	f__unclassified_o__Oxyphotobacteria_Incertae_Sedis	g__Pseudanabaena_NgrPSln22	s__unclassified_g__Pseudanabaena_NgrPSln22	OTU4104	3	2	2	0	0	0	0	0	0	0	1	0	0	0	0	0	0	0	8
d__Bacteria	k__norank_d__Bacteria	p__Chloroflexi	c__KD4-96	o__norank_c__KD4-96	f__norank_c__KD4-96	g__norank_c__KD4-96	s__uncultured_bacterium_g__norank_c__KD4-96	OTU396	17	50	3	2	0	0	8	1	5	18	16	11	0	1	2	7	0	0	141
d__Bacteria	k__norank_d__Bacteria	p__unclassified_k__norank_d__Bacteria	c__unclassified_k__norank_d__Bacteria	o__unclassified_k__norank_d__Bacteria	f__unclassified_k__norank_d__Bacteria	g__unclassified_k__norank_d__Bacteria	s__unclassified_k__norank_d__Bacteria	OTU6092	0	0	0	0	0	0	0	0	0	0	0	0	0	0	0	0	2	0	2
d__Bacteria	k__norank_d__Bacteria	p__Firmicutes	c__Clostridia	o__Clostridiales	f__Gracilibacteraceae	g__Lutispora	s__uncultured_bacterium_g__Lutispora	OTU3776	0	0	0	1	1	0	1	0	0	2	4	4	0	0	0	0	0	0	13
d__Bacteria	k__norank_d__Bacteria	p__Bacteroidetes	c__Ignavibacteria	o__Kryptoniales	f__BSV26	g__norank_f__BSV26	s__uncultured_prokaryote_g__norank_f__BSV26	OTU5337	2	2	1	0	0	0	0	0	0	7	8	6	0	0	0	0	0	0	26
d__Bacteria	k__norank_d__Bacteria	p__Verrucomicrobia	c__Verrucomicrobiae	o__Pedosphaerales	f__Pedosphaeraceae	g__unclassified_f__Pedosphaeraceae	s__unclassified_f__Pedosphaeraceae	OTU1057	2	23	11	1	0	0	1	0	0	3	7	6	0	1	0	0	0	0	55
d__Bacteria	k__norank_d__Bacteria	p__Firmicutes	c__Bacilli	o__Bacillales	f__Planococcaceae	g__Chryseomicrobium	s__uncultured_bacterium_g__Chryseomicrobium	OTU2558	0	1	0	4	3	2	188	156	128	2	0	0	3	5	3	2	10	24	531
d__Bacteria	k__norank_d__Bacteria	p__Chloroflexi	c__Anaerolineae	o__RBG-13-54-9	f__norank_o__RBG-13-54-9	g__norank_o__RBG-13-54-9	s__uncultured_bacterium_UASB_TL14	OTU2098	15	13	35	0	0	0	0	0	0	3	3	7	0	0	0	0	0	0	76
d__Bacteria	k__norank_d__Bacteria	p__Chloroflexi	c__Anaerolineae	o__Anaerolineales	f__Anaerolineaceae	g__Anaerolinea	s__uncultured_soil_bacterium_g__Anaerolinea	OTU758	6	33	12	0	0	0	0	0	0	0	3	3	0	0	1	0	0	0	58
d__Bacteria	k__norank_d__Bacteria	p__Deinococcus-Thermus	c__Deinococci	o__Deinococcales	f__Deinococcaceae	g__Deinococcus	s__Deinococcus_ficus	OTU5998	0	0	0	3	0	0	28	15	21	0	0	0	0	0	0	3	5	0	75
d__Bacteria	k__norank_d__Bacteria	p__Proteobacteria	c__Gammaproteobacteria	o__Betaproteobacteriales	f__Nitrosomonadaceae	g__norank_f__Nitrosomonadaceae	s__uncultured_beta_proteobacterium_g__norank_f__Nitrosomonadaceae	OTU2867	7	9	11	0	0	0	1	0	0	1	0	0	0	0	0	0	0	0	29
d__Bacteria	k__norank_d__Bacteria	p__Armatimonadetes	c__DG-56	o__norank_c__DG-56	f__norank_c__DG-56	g__norank_c__DG-56	s__unclassified_g__norank_c__DG-56	OTU512	1	0	4	0	0	0	0	0	0	0	0	0	0	0	0	0	0	0	5
d__Bacteria	k__norank_d__Bacteria	p__Proteobacteria	c__Deltaproteobacteria	o__Myxococcales	f__bacteriap25	g__norank_f__bacteriap25	s__unclassified_g__norank_f__bacteriap25	OTU1726	7	8	12	0	0	0	0	0	0	6	3	4	0	0	0	0	0	0	40
d__Bacteria	k__norank_d__Bacteria	p__Proteobacteria	c__Gammaproteobacteria	o__SZB30	f__norank_o__SZB30	g__norank_o__SZB30	s__uncultured_bacterium_g__norank_o__SZB30	OTU3104	24	107	20	0	1	0	2	1	1	1	1	1	0	0	0	0	0	0	159
d__Bacteria	k__norank_d__Bacteria	p__Chloroflexi	c__Chloroflexia	o__Chloroflexales	f__Roseiflexaceae	g__unclassified_f__Roseiflexaceae	s__unclassified_f__Roseiflexaceae	OTU5477	0	0	0	0	0	0	0	0	0	1	0	1	0	0	0	0	0	0	2
d__Bacteria	k__norank_d__Bacteria	p__WS2	c__norank_p__WS2	o__norank_p__WS2	f__norank_p__WS2	g__norank_p__WS2	s__unclassified_g__norank_p__WS2	OTU385	44	27	42	0	0	0	0	0	0	3	2	3	0	0	1	0	0	0	122
d__Bacteria	k__norank_d__Bacteria	p__Firmicutes	c__Clostridia	o__Clostridiales	f__Ruminococcaceae	g__Ruminococcaceae_UCG-014	s__uncultured_bacterium_g__Ruminococcaceae_UCG-014	OTU6169	0	0	0	0	0	0	0	0	0	0	0	0	2	0	1	0	6	0	9
d__Bacteria	k__norank_d__Bacteria	p__Proteobacteria	c__Gammaproteobacteria	o__Betaproteobacteriales	f__Hydrogenophilaceae	g__Thiobacillus	s__unclassified_g__Thiobacillus	OTU5506	5	162	4	0	0	0	1	0	0	9	9	10	1	3	0	1	0	0	205
d__Bacteria	k__norank_d__Bacteria	p__Chloroflexi	c__Anaerolineae	o__unclassified_c__Anaerolineae	f__unclassified_c__Anaerolineae	g__unclassified_c__Anaerolineae	s__unclassified_c__Anaerolineae	OTU937	3	3	3	0	0	0	1	0	0	1	1	1	0	0	0	0	0	0	13
d__Bacteria	k__norank_d__Bacteria	p__Latescibacteria	c__Latescibacteria	o__norank_c__Latescibacteria	f__norank_c__Latescibacteria	g__norank_c__Latescibacteria	s__unclassified_g__norank_c__Latescibacteria	OTU3879	2	1	2	0	0	0	0	0	0	2	4	4	0	0	0	0	0	0	15
d__Bacteria	k__norank_d__Bacteria	p__Acidobacteria	c__Acidobacteriia	o__Acidobacteriales	f__norank_o__Acidobacteriales	g__norank_o__Acidobacteriales	s__unclassified_g__norank_o__Acidobacteriales	OTU4212	4	1	15	0	0	0	2	0	0	12	12	13	0	0	0	0	0	0	59
d__Bacteria	k__norank_d__Bacteria	p__Bacteroidetes	c__Bacteroidia	o__Chitinophagales	f__Saprospiraceae	g__Candidatus_Aquirestis	s__uncultured_bacterium_g__Candidatus_Aquirestis	OTU5551	0	0	0	22	15	7	0	0	0	0	0	3	47	64	35	0	0	0	193
d__Bacteria	k__norank_d__Bacteria	p__Chloroflexi	c__SHA-26	o__norank_c__SHA-26	f__norank_c__SHA-26	g__norank_c__SHA-26	s__uncultured_soil_bacterium_g__norank_c__SHA-26	OTU1099	0	4	0	0	0	0	0	0	0	1	0	0	0	0	0	0	0	0	5
d__Bacteria	k__norank_d__Bacteria	p__Proteobacteria	c__Gammaproteobacteria	o__Pseudomonadales	f__Moraxellaceae	g__Moraxella	s__Moraxella_osloensis_g__Moraxella	OTU3202	0	0	0	0	1	0	24	26	18	0	0	0	0	0	0	3	12	0	84
d__Bacteria	k__norank_d__Bacteria	p__Planctomycetes	c__Planctomycetacia	o__Gemmatales	f__Gemmataceae	g__norank_f__Gemmataceae	s__uncultured_bacterium_g__norank_f__Gemmataceae	OTU4019	0	0	0	0	0	0	3	0	0	0	1	0	0	0	0	0	0	0	4
d__Bacteria	k__norank_d__Bacteria	p__Firmicutes	c__Clostridia	o__Clostridiales	f__Ruminococcaceae	g__unclassified_f__Ruminococcaceae	s__unclassified_f__Ruminococcaceae	OTU3201	2	3	3	0	1	0	1	0	2	1	2	1	0	0	0	1	0	4	21
d__Bacteria	k__norank_d__Bacteria	p__Latescibacteria	c__Latescibacteria	o__Latescibacterales	f__Latescibacteraceae	g__norank_f__Latescibacteraceae	s__unclassified_g__norank_f__Latescibacteraceae	OTU1792	36	6	23	0	0	0	6	0	0	12	20	32	1	0	0	0	0	0	136
d__Bacteria	k__norank_d__Bacteria	p__Proteobacteria	c__Alphaproteobacteria	o__Rickettsiales	f__norank_o__Rickettsiales	g__norank_o__Rickettsiales	s__unclassified_g__norank_o__Rickettsiales	OTU5861	0	0	0	0	0	0	0	0	0	0	0	0	32	22	20	0	0	0	74
d__Bacteria	k__norank_d__Bacteria	p__Rokubacteria	c__NC10	o__Rokubacteriales	f__norank_o__Rokubacteriales	g__norank_o__Rokubacteriales	s__uncultured_bacterium_g__norank_o__Rokubacteriales	OTU3390	7	8	7	0	0	0	3	0	0	11	17	18	0	1	0	0	0	0	72
d__Bacteria	k__norank_d__Bacteria	p__Actinobacteria	c__Actinobacteria	o__Frankiales	f__Sporichthyaceae	g__hgcI_clade	s__unclassified_g__hgcI_clade	OTU5638	0	0	0	7	3	0	1	0	0	0	0	0	109	109	103	0	0	0	332
d__Bacteria	k__norank_d__Bacteria	p__Proteobacteria	c__Gammaproteobacteria	o__Betaproteobacteriales	f__Burkholderiaceae	g__Undibacterium	s__unclassified_g__Undibacterium	OTU2509	0	0	0	0	1	1	0	0	0	0	0	0	2	1	1	0	0	0	6
d__Bacteria	k__norank_d__Bacteria	p__unclassified_k__norank_d__Bacteria	c__unclassified_k__norank_d__Bacteria	o__unclassified_k__norank_d__Bacteria	f__unclassified_k__norank_d__Bacteria	g__unclassified_k__norank_d__Bacteria	s__unclassified_k__norank_d__Bacteria	OTU3165	0	0	0	0	0	0	3	7	0	0	0	0	0	0	0	1	1	0	12
d__Bacteria	k__norank_d__Bacteria	p__Bacteroidetes	c__Bacteroidia	o__Sphingobacteriales	f__env.OPS_17	g__norank_f__env.OPS_17	s__uncultured_Sphingobacteriales_bacterium_g__norank_f__env.OPS_17	OTU1673	0	0	3	0	0	0	0	0	0	0	0	0	1	0	0	0	0	0	4
d__Bacteria	k__norank_d__Bacteria	p__Bacteroidetes	c__Bacteroidia	o__Bacteroidales	f__Dysgonomonadaceae	g__norank_f__Dysgonomonadaceae	s__uncultured_soil_bacterium_g__norank_f__Dysgonomonadaceae	OTU838	1	8	0	0	0	0	0	0	0	3	2	4	0	0	1	0	0	0	19
d__Bacteria	k__norank_d__Bacteria	p__unclassified_k__norank_d__Bacteria	c__unclassified_k__norank_d__Bacteria	o__unclassified_k__norank_d__Bacteria	f__unclassified_k__norank_d__Bacteria	g__unclassified_k__norank_d__Bacteria	s__unclassified_k__norank_d__Bacteria	OTU3162	0	0	0	0	0	0	1	4	0	0	0	0	0	0	0	0	0	0	5
d__Bacteria	k__norank_d__Bacteria	p__unclassified_k__norank_d__Bacteria	c__unclassified_k__norank_d__Bacteria	o__unclassified_k__norank_d__Bacteria	f__unclassified_k__norank_d__Bacteria	g__unclassified_k__norank_d__Bacteria	s__unclassified_k__norank_d__Bacteria	OTU3163	0	0	0	0	0	0	0	9	0	0	0	0	0	0	0	0	0	0	9
d__Bacteria	k__norank_d__Bacteria	p__Chlamydiae	c__Chlamydiae	o__Chlamydiales	f__Simkaniaceae	g__norank_f__Simkaniaceae	s__metagenome_g__norank_f__Simkaniaceae	OTU6106	0	0	0	0	0	0	0	0	0	0	0	0	0	0	0	0	5	0	5
d__Bacteria	k__norank_d__Bacteria	p__Patescibacteria	c__WS6_Dojkabacteria	o__norank_c__WS6_Dojkabacteria	f__norank_c__WS6_Dojkabacteria	g__norank_c__WS6_Dojkabacteria	s__unclassified_g__norank_c__WS6_Dojkabacteria	OTU4267	0	0	1	0	0	0	0	0	0	5	1	2	0	0	0	0	0	0	9
d__Bacteria	k__norank_d__Bacteria	p__Acidobacteria	c__Subgroup_6	o__norank_c__Subgroup_6	f__norank_c__Subgroup_6	g__norank_c__Subgroup_6	s__unclassified_g__norank_c__Subgroup_6	OTU3786	2	0	0	0	0	0	1	0	0	7	6	0	0	0	0	0	0	0	16
d__Bacteria	k__norank_d__Bacteria	p__Firmicutes	c__unclassified_p__Firmicutes	o__unclassified_p__Firmicutes	f__unclassified_p__Firmicutes	g__unclassified_p__Firmicutes	s__unclassified_p__Firmicutes	OTU3164	0	0	0	0	0	0	0	4	0	0	0	0	0	0	0	0	0	0	4
d__Bacteria	k__norank_d__Bacteria	p__Actinobacteria	c__Actinobacteria	o__Gaiellales	f__norank_o__Gaiellales	g__norank_o__Gaiellales	s__uncultured_organism_g__norank_o__Gaiellales	OTU3667	15	10	6	0	0	0	4	0	0	17	14	2	0	0	0	0	0	0	68
d__Bacteria	k__norank_d__Bacteria	p__Spirochaetes	c__Spirochaetia	o__Spirochaetales	f__Spirochaetaceae	g__Treponema_2	s__unclassified_g__Treponema_2	OTU4800	0	11	2	1	0	0	2	0	0	6	4	10	0	0	0	0	0	0	36
d__Bacteria	k__norank_d__Bacteria	p__Proteobacteria	c__Deltaproteobacteria	o__Oligoflexales	f__Oligoflexaceae	g__norank_f__Oligoflexaceae	s__unclassified_g__norank_f__Oligoflexaceae	OTU2350	0	3	0	5	3	0	3	0	0	0	0	0	0	0	0	0	0	0	14
d__Bacteria	k__norank_d__Bacteria	p__Chloroflexi	c__Anaerolineae	o__Caldilineales	f__Caldilineaceae	g__norank_f__Caldilineaceae	s__unclassified_g__norank_f__Caldilineaceae	OTU1106	15	26	8	0	0	0	1	0	0	8	9	6	1	1	0	0	0	0	75
d__Bacteria	k__norank_d__Bacteria	p__Chloroflexi	c__Anaerolineae	o__Anaerolineales	f__Anaerolineaceae	g__norank_f__Anaerolineaceae	s__uncultured_Chloroflexi_bacterium_g__norank_f__Anaerolineaceae	OTU2047	10	16	24	0	0	0	1	0	0	3	9	5	0	1	0	0	0	0	69
d__Bacteria	k__norank_d__Bacteria	p__Proteobacteria	c__Deltaproteobacteria	o__Myxococcales	f__Eel-36e1D6	g__norank_f__Eel-36e1D6	s__uncultured_soil_bacterium_g__norank_f__Eel-36e1D6	OTU289	5	3	2	0	0	0	0	0	0	1	0	0	0	0	1	0	0	0	12
d__Bacteria	k__norank_d__Bacteria	p__Cyanobacteria	c__Oxyphotobacteria	o__Chloroplast	f__norank_o__Chloroplast	g__norank_o__Chloroplast	s__unclassified_g__norank_o__Chloroplast	OTU2210	0	0	0	1	0	1	0	0	0	0	0	0	0	0	0	0	0	0	2
d__Bacteria	k__norank_d__Bacteria	p__Proteobacteria	c__Gammaproteobacteria	o__Xanthomonadales	f__Xanthomonadaceae	g__Pseudoxanthomonas	s__Pseudoxanthomonas_mexicana	OTU2198	0	3	0	5	0	0	0	0	0	0	0	0	1	0	2	0	0	0	11
d__Bacteria	k__norank_d__Bacteria	p__Latescibacteria	c__Latescibacteria	o__norank_c__Latescibacteria	f__norank_c__Latescibacteria	g__norank_c__Latescibacteria	s__unclassified_g__norank_c__Latescibacteria	OTU3260	0	2	1	0	0	0	0	0	0	3	1	3	0	0	0	0	0	0	10
d__Bacteria	k__norank_d__Bacteria	p__Gemmatimonadetes	c__Gemmatimonadetes	o__Gemmatimonadales	f__Gemmatimonadaceae	g__Gemmatimonas	s__uncultured_bacterium_g__Gemmatimonas	OTU1683	24	6	55	0	0	0	3	0	0	37	15	25	1	0	0	0	0	0	166
d__Bacteria	k__norank_d__Bacteria	p__Bacteroidetes	c__Bacteroidia	o__Bacteroidales	f__Bacteroidetes_vadinHA17	g__norank_f__Bacteroidetes_vadinHA17	s__uncultured_soil_bacterium_g__norank_f__Bacteroidetes_vadinHA17	OTU1825	4	11	5	0	0	0	0	0	0	0	0	0	0	0	0	0	0	0	20
d__Bacteria	k__norank_d__Bacteria	p__Proteobacteria	c__Alphaproteobacteria	o__Rhizobiales	f__Rhizobiales_Incertae_Sedis	g__Alsobacter	s__metagenome_g__Alsobacter	OTU5902	0	1	0	20	18	2	0	0	0	0	0	0	800	652	573	0	0	0	2066
d__Bacteria	k__norank_d__Bacteria	p__Chloroflexi	c__Anaerolineae	o__RBG-13-54-9	f__norank_o__RBG-13-54-9	g__norank_o__RBG-13-54-9	s__unclassified_g__norank_o__RBG-13-54-9	OTU553	3	0	3	0	0	0	0	0	0	2	1	0	0	0	0	0	0	0	9
d__Bacteria	k__norank_d__Bacteria	p__Firmicutes	c__Clostridia	o__Clostridiales	f__Eubacteriaceae	g__Acetobacterium	s__uncultured_bacterium_g__Acetobacterium	OTU3173	0	2	1	0	0	0	0	0	3	2	6	1	0	1	1	6	0	0	23
d__Bacteria	k__norank_d__Bacteria	p__Proteobacteria	c__Gammaproteobacteria	o__Xanthomonadales	f__Rhodanobacteraceae	g__norank_f__Rhodanobacteraceae	s__uncultured_bacterium_g__norank_f__Rhodanobacteraceae	OTU467	1	1	0	0	0	0	0	0	0	1	0	0	0	0	1	0	0	0	4
d__Bacteria	k__norank_d__Bacteria	p__Proteobacteria	c__Gammaproteobacteria	o__Betaproteobacteriales	f__Burkholderiaceae	g__Polaromonas	s__metagenome_g__Polaromonas	OTU2543	0	0	0	26	13	0	0	0	0	0	0	0	7	12	8	0	0	0	66
d__Bacteria	k__norank_d__Bacteria	p__Proteobacteria	c__Deltaproteobacteria	o__Myxococcales	f__Nannocystaceae	g__Nannocystis	s__unclassified_g__Nannocystis	OTU4396	0	1	0	0	0	0	0	0	0	1	2	1	0	0	0	0	0	0	5
d__Bacteria	k__norank_d__Bacteria	p__Actinobacteria	c__Actinobacteria	o__Gaiellales	f__norank_o__Gaiellales	g__norank_o__Gaiellales	s__uncultured_prokaryote_g__norank_o__Gaiellales	OTU1510	0	5	1	0	0	0	0	0	0	0	1	0	0	0	0	0	0	0	7
d__Bacteria	k__norank_d__Bacteria	p__Latescibacteria	c__Latescibacteria	o__norank_c__Latescibacteria	f__norank_c__Latescibacteria	g__norank_c__Latescibacteria	s__uncultured_bacterium_g__norank_c__Latescibacteria	OTU1715	2	0	19	0	0	0	0	0	0	0	0	0	0	0	0	0	0	0	21
d__Bacteria	k__norank_d__Bacteria	p__Actinobacteria	c__Actinobacteria	o__Microtrichales	f__Ilumatobacteraceae	g__CL500-29_marine_group	s__uncultured_bacterium_g__CL500-29_marine_group	OTU5850	0	0	0	63	72	2	4	0	0	0	0	0	1067	1010	1554	0	8	1	3781
d__Bacteria	k__norank_d__Bacteria	p__Actinobacteria	c__Actinobacteria	o__Microtrichales	f__Microtrichaceae	g__norank_f__Microtrichaceae	s__metagenome_g__norank_f__Microtrichaceae	OTU281	4	5	3	0	0	0	0	0	3	0	1	0	0	0	0	0	0	0	16
d__Bacteria	k__norank_d__Bacteria	p__Bacteroidetes	c__Bacteroidia	o__Bacteroidales	f__Prevotellaceae	g__Prevotellaceae_UCG-001	s__unclassified_g__Prevotellaceae_UCG-001	OTU3238	0	0	0	0	1	0	0	0	0	1	0	0	0	1	0	0	0	0	3
d__Bacteria	k__norank_d__Bacteria	p__Chloroflexi	c__Anaerolineae	o__Ardenticatenales	f__norank_o__Ardenticatenales	g__norank_o__Ardenticatenales	s__uncultured_archaeon_g__norank_o__Ardenticatenales	OTU177	31	21	26	0	0	0	1	0	0	5	4	7	0	1	0	1	0	0	97
d__Bacteria	k__norank_d__Bacteria	p__Chloroflexi	c__Anaerolineae	o__RBG-13-54-9	f__norank_o__RBG-13-54-9	g__norank_o__RBG-13-54-9	s__uncultured_Caldilineae_bacterium_g__norank	OTU3713	0	0	2	0	0	0	1	0	0	13	1	8	0	0	0	0	0	0	25
d__Bacteria	k__norank_d__Bacteria	p__Planctomycetes	c__OM190	o__norank_c__OM190	f__norank_c__OM190	g__norank_c__OM190	s__uncultured_Crater_Lake_bacterium_CL500-15	OTU5486	3	1	4	0	0	0	2	0	0	4	7	5	0	0	0	0	0	0	26
d__Bacteria	k__norank_d__Bacteria	p__Chloroflexi	c__Anaerolineae	o__SJA-15	f__norank_o__SJA-15	g__norank_o__SJA-15	s__unclassified_g__norank_o__SJA-15	OTU3857	2	7	5	0	0	0	4	0	1	8	6	7	0	0	2	2	0	0	44
d__Bacteria	k__norank_d__Bacteria	p__Bacteroidetes	c__Ignavibacteria	o__Kryptoniales	f__BSV26	g__norank_f__BSV26	s__uncultured_soil_bacterium_g__norank_f__BSV26	OTU353	7	0	5	0	0	0	4	0	0	4	2	2	0	0	0	0	0	0	24
d__Bacteria	k__norank_d__Bacteria	p__Elusimicrobia	c__Elusimicrobia	o__Lineage_IV	f__norank_o__Lineage_IV	g__norank_o__Lineage_IV	s__uncultured_bacterium_g__norank_o__Lineage_IV	OTU5352	0	1	1	0	0	0	0	0	0	1	5	12	1	1	0	0	0	0	22
d__Bacteria	k__norank_d__Bacteria	p__Proteobacteria	c__Gammaproteobacteria	o__Xanthomonadales	f__Rhodanobacteraceae	g__norank_f__Rhodanobacteraceae	s__uncultured_bacterium_g__norank_f__Rhodanobacteraceae	OTU4716	0	0	0	0	0	0	1	0	0	12	9	2	0	0	0	0	0	0	24
d__Bacteria	k__norank_d__Bacteria	p__Verrucomicrobia	c__Verrucomicrobiae	o__Chthoniobacterales	f__Xiphinematobacteraceae	g__Candidatus_Xiphinematobacter	s__uncultured_Candidatus_Xiphinematobacter_sp.	OTU5038	0	1	0	0	0	0	0	0	0	0	1	2	0	0	0	0	0	0	4
d__Bacteria	k__norank_d__Bacteria	p__Chlamydiae	c__Chlamydiae	o__Chlamydiales	f__unclassified_o__Chlamydiales	g__unclassified_o__Chlamydiales	s__unclassified_o__Chlamydiales	OTU2697	1	0	0	0	0	1	1	0	0	0	0	0	0	0	0	0	0	0	3
d__Bacteria	k__norank_d__Bacteria	p__Proteobacteria	c__Gammaproteobacteria	o__Betaproteobacteriales	f__Burkholderiaceae	g__Lautropia	s__unclassified_g__Lautropia	OTU5557	0	0	0	0	0	0	0	0	0	0	0	0	14	14	22	0	0	0	50
d__Bacteria	k__norank_d__Bacteria	p__Chloroflexi	c__Dehalococcoidia	o__unclassified_c__Dehalococcoidia	f__unclassified_c__Dehalococcoidia	g__unclassified_c__Dehalococcoidia	s__unclassified_c__Dehalococcoidia	OTU601	2	0	0	0	0	0	0	0	0	0	0	2	0	0	0	0	0	0	4
d__Bacteria	k__norank_d__Bacteria	p__Latescibacteria	c__Latescibacteria	o__norank_c__Latescibacteria	f__norank_c__Latescibacteria	g__norank_c__Latescibacteria	s__uncultured_Pelobacter_sp._g__norank	OTU3694	0	0	0	0	0	0	0	0	0	5	4	4	0	0	0	0	0	0	13
d__Bacteria	k__norank_d__Bacteria	p__Patescibacteria	c__WWE3	o__norank_c__WWE3	f__norank_c__WWE3	g__norank_c__WWE3	s__unclassified_g__norank_c__WWE3	OTU589	3	1	3	0	0	0	0	0	0	0	0	0	0	0	0	0	0	0	7
d__Bacteria	k__norank_d__Bacteria	p__Verrucomicrobia	c__Verrucomicrobiae	o__Pedosphaerales	f__Pedosphaeraceae	g__norank_f__Pedosphaeraceae	s__uncultured_bacterium_g__norank_f__Pedosphaeraceae	OTU1078	5	9	2	0	0	0	0	0	0	0	1	3	0	0	0	0	0	0	20
d__Bacteria	k__norank_d__Bacteria	p__Rokubacteria	c__NC10	o__Methylomirabilales	f__Methylomirabilaceae	g__Sh765B-TzT-35	s__uncultured_bacterium_g__Sh765B-TzT-35	OTU5444	75	95	104	0	0	0	21	0	0	105	129	131	1	2	2	0	0	0	665
d__Bacteria	k__norank_d__Bacteria	p__Chloroflexi	c__Anaerolineae	o__Anaerolineales	f__Anaerolineaceae	g__norank_f__Anaerolineaceae	s__unclassified_g__norank_f__Anaerolineaceae	OTU1472	0	2	1	0	0	0	0	0	0	0	0	0	0	0	0	0	0	0	3
d__Bacteria	k__norank_d__Bacteria	p__Fibrobacteres	c__Fibrobacteria	o__Fibrobacterales	f__B122	g__norank_f__B122	s__uncultured_bacterium_g__norank_f__B122	OTU5016	1	0	0	0	0	0	0	0	0	0	2	4	0	0	0	0	0	0	7
d__Bacteria	k__norank_d__Bacteria	p__Actinobacteria	c__Actinobacteria	o__Gaiellales	f__norank_o__Gaiellales	g__norank_o__Gaiellales	s__uncultured_prokaryote_g__norank_o__Gaiellales	OTU1283	1	1	1	0	0	0	0	0	0	0	0	0	1	0	0	0	0	0	4
d__Bacteria	k__norank_d__Bacteria	p__Tenericutes	c__Mollicutes	o__Mycoplasmatales	f__Mycoplasmataceae	g__Candidatus_Bacilloplasma	s__uncultured_bacterium_g__Candidatus_Bacilloplasma	OTU3210	0	0	0	0	0	2	91	7	336	0	0	0	0	0	0	350	176	9	971
d__Bacteria	k__norank_d__Bacteria	p__Bacteroidetes	c__Bacteroidia	o__Bacteroidales	f__Bacteroidetes_vadinHA17	g__norank_f__Bacteroidetes_vadinHA17	s__uncultured_soil_bacterium_g__norank_f__Bacteroidetes_vadinHA17	OTU1563	10	7	15	0	1	0	0	0	0	0	1	0	0	0	0	0	0	0	34
d__Bacteria	k__norank_d__Bacteria	p__Chlamydiae	c__Chlamydiae	o__Chlamydiales	f__cvE6	g__norank_f__cvE6	s__unclassified_g__norank_f__cvE6	OTU6211	0	0	0	0	0	0	0	0	0	0	0	0	0	0	0	0	6	0	6
d__Bacteria	k__norank_d__Bacteria	p__Bacteroidetes	c__Ignavibacteria	o__Kryptoniales	f__BSV26	g__norank_f__BSV26	s__uncultured_Chlorobi_bacterium_g__norank_f__BSV26	OTU134	2	2	0	0	0	0	0	0	0	0	0	0	0	0	0	0	0	0	4
d__Bacteria	k__norank_d__Bacteria	p__Bacteroidetes	c__Bacteroidia	o__Chitinophagales	f__Chitinophagaceae	g__Sediminibacterium	s__uncultured_organism_g__Sediminibacterium	OTU2385	0	0	0	1010	995	17	0	0	0	0	2	1	10	16	13	0	7	0	2071
d__Bacteria	k__norank_d__Bacteria	p__Proteobacteria	c__Deltaproteobacteria	o__NB1-j	f__norank_o__NB1-j	g__norank_o__NB1-j	s__uncultured_Myxococcales_bacterium_g__norank_o__NB1-j	OTU3779	52	141	50	0	0	0	20	0	0	47	35	29	0	0	0	0	0	0	374
d__Bacteria	k__norank_d__Bacteria	p__Chloroflexi	c__Dehalococcoidia	o__661239	f__norank_o__661239	g__norank_o__661239	s__uncultured_bacterium_g__norank_o__661239	OTU4030	4	1	9	0	0	0	0	0	0	3	4	5	0	0	0	0	0	0	26
d__Bacteria	k__norank_d__Bacteria	p__WPS-2	c__norank_p__WPS-2	o__norank_p__WPS-2	f__norank_p__WPS-2	g__norank_p__WPS-2	s__bacterium_ADurb.Bin236	OTU1344	1	1	0	0	0	0	0	0	0	0	0	0	0	0	0	0	0	0	2
d__Bacteria	k__norank_d__Bacteria	p__Patescibacteria	c__Parcubacteria	o__norank_c__Parcubacteria	f__norank_c__Parcubacteria	g__norank_c__Parcubacteria	s__uncultured_deep-sea_bacterium_g__norank_c__Parcubacteria	OTU3242	0	0	1	0	0	0	0	0	0	2	0	1	0	0	0	0	0	0	4
d__Bacteria	k__norank_d__Bacteria	p__Bacteroidetes	c__Bacteroidia	o__Bacteroidales	f__norank_o__Bacteroidales	g__norank_o__Bacteroidales	s__uncultured_bacterium_g__norank_o__Bacteroidales	OTU2913	0	0	0	0	0	0	3	1	0	0	0	0	0	0	0	0	0	0	4
d__Bacteria	k__norank_d__Bacteria	p__Verrucomicrobia	c__Verrucomicrobiae	o__Pedosphaerales	f__Pedosphaeraceae	g__norank_f__Pedosphaeraceae	s__unclassified_g__norank_f__Pedosphaeraceae	OTU1275	3	2	2	0	0	0	1	0	0	1	5	7	0	0	0	0	0	0	21
d__Bacteria	k__norank_d__Bacteria	p__Chlamydiae	c__Chlamydiae	o__Chlamydiales	f__Parachlamydiaceae	g__unclassified_f__Parachlamydiaceae	s__unclassified_f__Parachlamydiaceae	OTU2331	0	0	0	5	0	1	0	0	0	0	0	0	0	0	0	0	0	0	6
d__Bacteria	k__norank_d__Bacteria	p__Patescibacteria	c__Parcubacteria	o__Candidatus_Moranbacteria	f__norank_o__Candidatus_Moranbacteria	g__norank_o__Candidatus_Moranbacteria	s__uncultured_bacterium_g__norank_o__Candidatus_Moranbacteria	OTU5667	0	2	0	1	1	0	0	0	0	0	0	0	0	1	0	0	0	0	5
d__Bacteria	k__norank_d__Bacteria	p__Patescibacteria	c__Parcubacteria	o__unclassified_c__Parcubacteria	f__unclassified_c__Parcubacteria	g__unclassified_c__Parcubacteria	s__unclassified_c__Parcubacteria	OTU3548	0	0	3	0	0	0	0	0	0	1	0	0	0	0	0	0	0	0	4
d__Bacteria	k__norank_d__Bacteria	p__Acidobacteria	c__Holophagae	o__Subgroup_7	f__norank_o__Subgroup_7	g__norank_o__Subgroup_7	s__uncultured_Acidobacteriales_bacterium_g__norank_o__Subgroup_7	OTU1745	14	11	10	0	0	0	2	0	0	7	6	4	0	0	0	0	0	0	54
d__Bacteria	k__norank_d__Bacteria	p__Proteobacteria	c__Deltaproteobacteria	o__Deltaproteobacteria_Incertae_Sedis	f__Syntrophorhabdaceae	g__Syntrophorhabdus	s__unclassified_g__Syntrophorhabdus	OTU585	2	1	2	0	0	0	1	0	0	0	0	1	0	0	0	0	0	0	7
d__Bacteria	k__norank_d__Bacteria	p__Proteobacteria	c__Gammaproteobacteria	o__Betaproteobacteriales	f__Burkholderiaceae	g__Pseudoduganella	s__uncultured_bacterium_g__Pseudoduganella	OTU5149	0	0	0	0	0	0	2	0	0	3	3	2	0	0	0	0	0	0	10
d__Bacteria	k__norank_d__Bacteria	p__Proteobacteria	c__Gammaproteobacteria	o__Betaproteobacteriales	f__Nitrosomonadaceae	g__MND1	s__unclassified_g__MND1	OTU3365	1	1	2	0	0	0	0	0	0	2	0	1	0	0	0	0	0	0	7
d__Bacteria	k__norank_d__Bacteria	p__Actinobacteria	c__Actinobacteria	o__Gaiellales	f__norank_o__Gaiellales	g__norank_o__Gaiellales	s__unclassified_g__norank_o__Gaiellales	OTU350	1	6	0	0	0	0	0	0	0	0	0	0	0	0	0	0	0	0	7
d__Bacteria	k__norank_d__Bacteria	p__Spirochaetes	c__Spirochaetia	o__Spirochaetales	f__Spirochaetaceae	g__Spirochaeta_2	s__Spirochaeta_sp._g__Spirochaeta_2	OTU1401	4	1	9	0	0	0	1	0	0	1	2	2	0	0	0	0	0	0	20
d__Bacteria	k__norank_d__Bacteria	p__Verrucomicrobia	c__Verrucomicrobiae	o__Verrucomicrobiales	f__Rubritaleaceae	g__Luteolibacter	s__unclassified_g__Luteolibacter	OTU3213	1	0	1	0	0	0	1	0	2	0	0	0	0	0	0	0	0	0	5
d__Bacteria	k__norank_d__Bacteria	p__Proteobacteria	c__Alphaproteobacteria	o__Caulobacterales	f__Caulobacteraceae	g__Phenylobacterium	s__unclassified_g__Phenylobacterium	OTU2565	1	1	0	836	874	32	0	0	0	0	3	1	160	201	176	1	0	0	2286
d__Bacteria	k__norank_d__Bacteria	p__Cloacimonetes	c__Cloacimonadia	o__Cloacimonadales	f__PBS-18	g__norank_f__PBS-18	s__uncultured_bacterium_g__norank_f__PBS-18	OTU519	1	6	0	0	0	0	0	0	0	0	0	0	0	0	0	0	0	0	7
d__Bacteria	k__norank_d__Bacteria	p__FCPU426	c__norank_p__FCPU426	o__norank_p__FCPU426	f__norank_p__FCPU426	g__norank_p__FCPU426	s__unclassified_g__norank_p__FCPU426	OTU5066	0	0	1	0	0	0	0	0	0	1	0	1	0	0	0	0	0	0	3
d__Bacteria	k__norank_d__Bacteria	p__Firmicutes	c__Clostridia	o__Clostridiales	f__Lachnospiraceae	g__unclassified_f__Lachnospiraceae	s__unclassified_f__Lachnospiraceae	OTU3112	0	0	0	0	0	19	3	2	3	0	0	0	0	0	0	0	0	0	27
d__Bacteria	k__norank_d__Bacteria	p__Chloroflexi	c__Anaerolineae	o__SBR1031	f__norank_o__SBR1031	g__norank_o__SBR1031	s__unclassified_g__norank_o__SBR1031	OTU3907	0	0	0	0	0	0	0	0	0	1	0	1	0	0	0	0	0	0	2
d__Bacteria	k__norank_d__Bacteria	p__Patescibacteria	c__Saccharimonadia	o__Saccharimonadales	f__norank_o__Saccharimonadales	g__norank_o__Saccharimonadales	s__unclassified_g__norank_o__Saccharimonadales	OTU4552	0	1	0	0	0	0	1	0	0	0	2	0	0	0	0	0	0	0	4
d__Bacteria	k__norank_d__Bacteria	p__Proteobacteria	c__Gammaproteobacteria	o__Betaproteobacteriales	f__Nitrosomonadaceae	g__MND1	s__unclassified_g__MND1	OTU1454	11	14	17	0	0	0	5	0	0	26	13	28	0	0	0	0	0	0	114
d__Bacteria	k__norank_d__Bacteria	p__FCPU426	c__norank_p__FCPU426	o__norank_p__FCPU426	f__norank_p__FCPU426	g__norank_p__FCPU426	s__uncultured_bacterium_g__norank_p__FCPU426	OTU4404	1	0	1	0	0	0	0	0	0	0	1	0	0	0	0	0	0	0	3
d__Bacteria	k__norank_d__Bacteria	p__Chloroflexi	c__Anaerolineae	o__SBR1031	f__norank_o__SBR1031	g__norank_o__SBR1031	s__uncultured_Gemmatimonadetes_bacterium_g__norank_o__SBR1031	OTU2053	0	0	2	0	0	0	1	0	0	1	9	4	0	0	0	0	0	0	17
d__Bacteria	k__norank_d__Bacteria	p__Actinobacteria	c__Actinobacteria	o__Kineosporiales	f__Kineosporiaceae	g__unclassified_f__Kineosporiaceae	s__unclassified_f__Kineosporiaceae	OTU5971	15	8	15	0	0	0	8	8	14	29	21	15	0	1	0	4	3	0	141
d__Bacteria	k__norank_d__Bacteria	p__Proteobacteria	c__Deltaproteobacteria	o__Syntrophobacterales	f__Syntrophobacteraceae	g__Syntrophobacter	s__uncultured_bacterium_g__Syntrophobacter	OTU796	0	3	0	0	0	0	0	0	0	0	1	0	0	0	0	0	0	0	4
d__Bacteria	k__norank_d__Bacteria	p__Proteobacteria	c__Deltaproteobacteria	o__Sva0485	f__norank_o__Sva0485	g__norank_o__Sva0485	s__unclassified_g__norank_o__Sva0485	OTU3520	0	0	1	0	0	0	2	0	0	5	2	0	0	0	0	0	0	0	10
d__Bacteria	k__norank_d__Bacteria	p__Proteobacteria	c__Deltaproteobacteria	o__NB1-j	f__norank_o__NB1-j	g__norank_o__NB1-j	s__unclassified_g__norank_o__NB1-j	OTU5203	6	9	4	0	0	0	5	0	0	9	6	7	0	0	0	1	0	0	47
d__Bacteria	k__norank_d__Bacteria	p__Chloroflexi	c__Anaerolineae	o__Caldilineales	f__Caldilineaceae	g__norank_f__Caldilineaceae	s__unclassified_g__norank_f__Caldilineaceae	OTU5484	2	1	1	0	0	0	0	0	0	1	1	3	0	1	0	0	0	0	10
d__Bacteria	k__norank_d__Bacteria	p__Spirochaetes	c__Spirochaetia	o__Spirochaetales	f__Spirochaetaceae	g__norank_f__Spirochaetaceae	s__uncultured_prokaryote_g__norank_f__Spirochaetaceae	OTU4942	0	1	0	0	0	0	1	0	0	0	6	11	0	0	1	0	0	0	20
d__Bacteria	k__norank_d__Bacteria	p__Proteobacteria	c__Deltaproteobacteria	o__Syntrophobacterales	f__Syntrophobacteraceae	g__Syntrophobacter	s__unclassified_g__Syntrophobacter	OTU1695	0	1	1	0	0	0	0	0	0	0	0	0	0	0	0	0	0	0	2
d__Bacteria	k__norank_d__Bacteria	p__Proteobacteria	c__Gammaproteobacteria	o__Betaproteobacteriales	f__T34	g__norank_f__T34	s__uncultured_beta_proteobacterium_g__norank_f__T34	OTU1263	0	1	1	2	2	0	0	0	0	1	1	0	1	0	2	0	0	0	11
d__Bacteria	k__norank_d__Bacteria	p__Chloroflexi	c__Anaerolineae	o__SBR1031	f__norank_o__SBR1031	g__norank_o__SBR1031	s__uncultured_soil_bacterium_g__norank_o__SBR1031	OTU3478	8	5	19	0	0	0	2	0	0	51	34	70	1	0	0	0	0	0	190
d__Bacteria	k__norank_d__Bacteria	p__Bacteroidetes	c__Bacteroidia	o__Flavobacteriales	f__Crocinitomicaceae	g__Fluviicola	s__uncultured_Flexibacter_sp._g__Fluviicola	OTU5552	0	0	0	1	1	6	0	0	0	0	0	0	78	84	87	0	0	0	257
d__Bacteria	k__norank_d__Bacteria	p__Firmicutes	c__Bacilli	o__Bacillales	f__Staphylococcaceae	g__Staphylococcus	s__Staphylococcus_equorum	OTU3204	0	0	0	2	1	0	45	33	19	0	0	0	0	0	2	3	28	39	172
d__Bacteria	k__norank_d__Bacteria	p__unclassified_k__norank_d__Bacteria	c__unclassified_k__norank_d__Bacteria	o__unclassified_k__norank_d__Bacteria	f__unclassified_k__norank_d__Bacteria	g__unclassified_k__norank_d__Bacteria	s__unclassified_k__norank_d__Bacteria	OTU1980	1	0	4	0	0	0	0	0	0	0	0	0	0	0	0	0	0	0	5
d__Bacteria	k__norank_d__Bacteria	p__Proteobacteria	c__Alphaproteobacteria	o__Paracaedibacterales	f__Paracaedibacteraceae	g__norank_f__Paracaedibacteraceae	s__unclassified_g__norank_f__Paracaedibacteraceae	OTU6209	0	0	0	3	1	0	0	0	0	0	0	0	0	1	2	0	4	0	11
d__Bacteria	k__norank_d__Bacteria	p__Planctomycetes	c__Planctomycetacia	o__Gemmatales	f__Gemmataceae	g__norank_f__Gemmataceae	s__unclassified_g__norank_f__Gemmataceae	OTU1594	1	1	1	0	0	0	0	0	0	0	0	1	0	0	0	0	0	0	4
d__Bacteria	k__norank_d__Bacteria	p__Acidobacteria	c__Subgroup_25	o__norank_c__Subgroup_25	f__norank_c__Subgroup_25	g__norank_c__Subgroup_25	s__uncultured_bacterium_g__norank_c__Subgroup_25	OTU3479	2	4	5	0	0	0	0	0	0	1	2	1	0	0	1	0	0	0	16
d__Bacteria	k__norank_d__Bacteria	p__Chloroflexi	c__unclassified_p__Chloroflexi	o__unclassified_p__Chloroflexi	f__unclassified_p__Chloroflexi	g__unclassified_p__Chloroflexi	s__unclassified_p__Chloroflexi	OTU3231	0	1	0	0	0	0	0	0	0	3	0	0	0	0	1	0	0	0	5
d__Bacteria	k__norank_d__Bacteria	p__Proteobacteria	c__Gammaproteobacteria	o__Betaproteobacteriales	f__Burkholderiaceae	g__unclassified_f__Burkholderiaceae	s__unclassified_f__Burkholderiaceae	OTU810	2	8	3	11	7	2	0	0	0	6	2	1	0	2	0	0	0	0	44
d__Bacteria	k__norank_d__Bacteria	p__Patescibacteria	c__Parcubacteria	o__Candidatus_Kaiserbacteria	f__norank_o__Candidatus_Kaiserbacteria	g__norank_o__Candidatus_Kaiserbacteria	s__unclassified_g__norank_o__Candidatus_Kaiserbacteria	OTU683	0	2	0	0	0	0	0	0	0	0	0	0	0	0	0	0	0	0	2
d__Bacteria	k__norank_d__Bacteria	p__Bacteroidetes	c__Bacteroidia	o__Bacteroidales	f__Muribaculaceae	g__norank_f__Muribaculaceae	s__uncultured_rumen_bacterium_g__norank_f__Muribaculaceae	OTU6117	0	0	0	1	0	1	4	2	1	0	0	0	0	1	0	0	1	0	11
d__Bacteria	k__norank_d__Bacteria	p__Proteobacteria	c__Gammaproteobacteria	o__Gammaproteobacteria_Incertae_Sedis	f__unclassified_o__Gammaproteobacteria_Incertae_Sedis	g__norank_f__unclassified_o__Gammaproteobacteria_Incertae_Sedis	s__uncultured_soil_bacterium_g__norank_f__unclassified	OTU5498	0	0	1	0	0	1	0	0	0	3	2	1	0	0	1	0	0	0	9
d__Bacteria	k__norank_d__Bacteria	p__Acidobacteria	c__Subgroup_18	o__norank_c__Subgroup_18	f__norank_c__Subgroup_18	g__norank_c__Subgroup_18	s__uncultured_Acidobacteria_bacterium_g__norank_c__Subgroup_18	OTU4297	26	7	59	1	0	0	15	0	0	29	28	35	0	2	2	0	0	0	204
d__Bacteria	k__norank_d__Bacteria	p__Proteobacteria	c__Deltaproteobacteria	o__Syntrophobacterales	f__Syntrophaceae	g__Desulfobacca	s__uncultured_bacterium_g__Desulfobacca	OTU1351	6	9	9	0	1	0	0	0	0	6	13	6	2	1	0	0	1	0	54
d__Bacteria	k__norank_d__Bacteria	p__Proteobacteria	c__Deltaproteobacteria	o__Oligoflexales	f__Oligoflexaceae	g__norank_f__Oligoflexaceae	s__uncultured_bacterium_g__norank_f__Oligoflexaceae	OTU2260	0	0	0	10	10	1	0	0	0	0	0	0	0	0	0	0	0	0	21
d__Bacteria	k__norank_d__Bacteria	p__Proteobacteria	c__Gammaproteobacteria	o__Betaproteobacteriales	f__Burkholderiaceae	g__Burkholderia-Caballeronia-Paraburkholderia	s__unclassified_g__Burkholderia-Caballeronia-Paraburkholderia	OTU2808	2	0	1	0	0	2	1	0	0	0	0	0	0	0	0	0	2	2	10
d__Bacteria	k__norank_d__Bacteria	p__Actinobacteria	c__Actinobacteria	o__Microtrichales	f__norank_o__Microtrichales	g__norank_o__Microtrichales	s__unclassified_g__norank_o__Microtrichales	OTU1350	1	3	3	0	0	0	0	0	0	0	0	1	0	0	0	0	0	0	8
d__Bacteria	k__norank_d__Bacteria	p__unclassified_k__norank_d__Bacteria	c__unclassified_k__norank_d__Bacteria	o__unclassified_k__norank_d__Bacteria	f__unclassified_k__norank_d__Bacteria	g__unclassified_k__norank_d__Bacteria	s__unclassified_k__norank_d__Bacteria	OTU3151	0	0	0	0	0	0	0	3	0	0	0	0	0	0	0	0	0	0	3
d__Bacteria	k__norank_d__Bacteria	p__Proteobacteria	c__Gammaproteobacteria	o__Betaproteobacteriales	f__Rhodocyclaceae	g__Propionivibrio	s__uncultured_bacterium_g__Propionivibrio	OTU2849	4	8	5	0	1	0	4	0	0	6	12	14	0	1	1	0	0	0	56
d__Bacteria	k__norank_d__Bacteria	p__Actinobacteria	c__Actinobacteria	o__Gaiellales	f__Gaiellaceae	g__Gaiella	s__unclassified_g__Gaiella	OTU943	14	15	7	0	0	0	4	0	2	50	41	14	1	4	5	3	1	0	161
d__Bacteria	k__norank_d__Bacteria	p__Firmicutes	c__Clostridia	o__Clostridiales	f__Lachnospiraceae	g__Lachnospiraceae_UCG-006	s__unclassified_g__Lachnospiraceae_UCG-006	OTU3148	0	0	0	0	0	0	0	3	0	0	0	0	0	0	0	0	0	0	3
d__Bacteria	k__norank_d__Bacteria	p__Cyanobacteria	c__Oxyphotobacteria	o__Chloroplast	f__norank_o__Chloroplast	g__norank_o__Chloroplast	s__unclassified_g__norank_o__Chloroplast	OTU4361	7	27	6	3	5	97	5	0	0	69	27	28	4	11	19	0	0	0	308
d__Bacteria	k__norank_d__Bacteria	p__Bacteroidetes	c__Bacteroidia	o__Chitinophagales	f__Chitinophagaceae	g__unclassified_f__Chitinophagaceae	s__unclassified_f__Chitinophagaceae	OTU1211	0	1	2	0	0	0	0	0	0	0	2	0	0	0	0	0	0	0	5
d__Bacteria	k__norank_d__Bacteria	p__Actinobacteria	c__Actinobacteria	o__norank_c__Actinobacteria	f__norank_c__Actinobacteria	g__norank_c__Actinobacteria	s__unclassified_g__norank_c__Actinobacteria	OTU2983	0	0	0	0	0	0	2	0	0	0	1	0	0	0	0	0	0	0	3
d__Bacteria	k__norank_d__Bacteria	p__Proteobacteria	c__Gammaproteobacteria	o__Betaproteobacteriales	f__Burkholderiaceae	g__Lautropia	s__unclassified_g__Lautropia	OTU2545	0	0	0	5	7	0	0	0	0	0	1	2	2	1	2	0	0	0	20
d__Bacteria	k__norank_d__Bacteria	p__Cyanobacteria	c__Melainabacteria	o__Obscuribacterales	f__norank_o__Obscuribacterales	g__norank_o__Obscuribacterales	s__uncultured_bacterium_g__norank_o__Obscuribacterales	OTU2715	0	0	0	0	2	4	0	0	0	0	1	0	0	0	0	0	0	0	7
d__Bacteria	k__norank_d__Bacteria	p__Chloroflexi	c__Anaerolineae	o__SBR1031	f__norank_o__SBR1031	g__norank_o__SBR1031	s__uncultured_bacterium_g__norank_o__SBR1031	OTU1608	7	1	8	0	0	0	0	0	0	1	0	0	0	0	0	0	0	0	17
d__Bacteria	k__norank_d__Bacteria	p__Chloroflexi	c__Anaerolineae	o__Ardenticatenales	f__norank_o__Ardenticatenales	g__norank_o__Ardenticatenales	s__unclassified_g__norank_o__Ardenticatenales	OTU92	1	1	0	0	0	0	0	0	0	0	0	0	0	0	0	0	0	0	2
d__Bacteria	k__norank_d__Bacteria	p__Firmicutes	c__Negativicutes	o__Selenomonadales	f__Veillonellaceae	g__Schwartzia	s__uncultured_rumen_bacterium_g__Schwartzia	OTU2389	0	0	0	0	1	0	1	0	0	0	0	0	0	0	0	0	0	0	2
d__Bacteria	k__norank_d__Bacteria	p__Proteobacteria	c__Alphaproteobacteria	o__Caulobacterales	f__Caulobacteraceae	g__unclassified_f__Caulobacteraceae	s__unclassified_f__Caulobacteraceae	OTU5806	0	0	0	0	0	0	0	0	0	0	0	0	7	9	5	0	0	0	21
d__Bacteria	k__norank_d__Bacteria	p__Verrucomicrobia	c__Verrucomicrobiae	o__Pedosphaerales	f__Pedosphaeraceae	g__norank_f__Pedosphaeraceae	s__uncultured_bacterium_g__norank_f__Pedosphaeraceae	OTU4795	1	0	1	0	0	0	0	0	0	2	7	9	0	0	1	0	0	0	21
d__Bacteria	k__norank_d__Bacteria	p__Hydrogenedentes	c__Hydrogenedentia	o__Hydrogenedentiales	f__Hydrogenedensaceae	g__norank_f__Hydrogenedensaceae	s__uncultured_bacterium_SJP-3	OTU785	2	1	1	0	0	0	0	0	0	0	0	0	0	0	0	0	0	0	4
d__Bacteria	k__norank_d__Bacteria	p__Proteobacteria	c__Alphaproteobacteria	o__Caulobacterales	f__Caulobacteraceae	g__Caulobacter	s__uncultured_alpha_proteobacterium_g__Caulobacter	OTU4226	0	0	0	1	3	0	0	0	0	2	2	0	0	1	0	0	0	0	9
d__Bacteria	k__norank_d__Bacteria	p__Patescibacteria	c__Parcubacteria	o__unclassified_c__Parcubacteria	f__unclassified_c__Parcubacteria	g__unclassified_c__Parcubacteria	s__unclassified_c__Parcubacteria	OTU4662	0	0	0	0	0	0	0	0	0	0	1	1	0	0	0	0	0	0	2
d__Bacteria	k__norank_d__Bacteria	p__Chloroflexi	c__Anaerolineae	o__SBR1031	f__A4b	g__norank_f__A4b	s__unclassified_g__norank_f__A4b	OTU646	28	39	24	0	0	0	3	0	0	17	18	25	0	0	0	0	0	11	165
d__Bacteria	k__norank_d__Bacteria	p__Planctomycetes	c__Pla4_lineage	o__norank_c__Pla4_lineage	f__norank_c__Pla4_lineage	g__norank_c__Pla4_lineage	s__metagenome_g__norank_c__Pla4_lineage	OTU3658	18	7	28	0	0	0	4	0	0	19	13	23	0	0	1	0	0	0	113
d__Bacteria	k__norank_d__Bacteria	p__Chloroflexi	c__OLB14	o__norank_c__OLB14	f__norank_c__OLB14	g__norank_c__OLB14	s__uncultured_bacterium_g__norank_c__OLB14	OTU3579	5	1	1	0	0	0	0	0	0	1	0	1	0	0	0	0	0	0	9
d__Bacteria	k__norank_d__Bacteria	p__Proteobacteria	c__Gammaproteobacteria	o__Xanthomonadales	f__Rhodanobacteraceae	g__norank_f__Rhodanobacteraceae	s__metagenome_g__norank_f__Rhodanobacteraceae	OTU6345	0	0	0	0	0	0	0	0	0	2	0	0	0	0	0	0	0	8	10
d__Bacteria	k__norank_d__Bacteria	p__Verrucomicrobia	c__Verrucomicrobiae	o__Opitutales	f__Opitutaceae	g__Lacunisphaera	s__metagenome_g__Lacunisphaera	OTU5333	0	0	0	0	0	0	0	0	0	0	2	1	0	0	0	0	0	0	3
d__Bacteria	k__norank_d__Bacteria	p__Firmicutes	c__Clostridia	o__Clostridiales	f__Ruminococcaceae	g__unclassified_f__Ruminococcaceae	s__unclassified_f__Ruminococcaceae	OTU6310	0	0	0	0	0	2	0	0	0	0	0	0	0	0	0	0	0	4	6
d__Bacteria	k__norank_d__Bacteria	p__Proteobacteria	c__Deltaproteobacteria	o__Myxococcales	f__Archangiaceae	g__Anaeromyxobacter	s__uncultured_bacterium_g__Anaeromyxobacter	OTU5266	68	65	147	0	0	0	36	0	0	202	108	135	0	0	0	0	0	0	761
d__Bacteria	k__norank_d__Bacteria	p__Proteobacteria	c__Gammaproteobacteria	o__R7C24	f__norank_o__R7C24	g__norank_o__R7C24	s__unclassified_g__norank_o__R7C24	OTU4893	0	0	0	4	2	0	1	0	0	0	0	2	0	1	6	0	0	0	16
d__Bacteria	k__norank_d__Bacteria	p__Chloroflexi	c__Anaerolineae	o__Anaerolineales	f__Anaerolineaceae	g__norank_f__Anaerolineaceae	s__unclassified_g__norank_f__Anaerolineaceae	OTU1007	0	2	1	0	0	0	0	0	0	4	8	6	0	0	0	0	0	0	21
d__Bacteria	k__norank_d__Bacteria	p__Fibrobacteres	c__Fibrobacteria	o__Fibrobacterales	f__possible_family_01	g__norank_f__possible_family_01	s__uncultured_bacterium_g__norank_f__possible_family_01	OTU4332	0	3	2	1	0	0	1	0	0	5	24	1	0	0	0	7	0	0	44
d__Bacteria	k__norank_d__Bacteria	p__Chloroflexi	c__Anaerolineae	o__Anaerolineales	f__Anaerolineaceae	g__norank_f__Anaerolineaceae	s__uncultured_Chloroflexi_bacterium_g__norank_f__Anaerolineaceae	OTU128	1	2	1	0	0	0	0	0	0	0	0	0	0	0	0	0	0	0	4
d__Bacteria	k__norank_d__Bacteria	p__Proteobacteria	c__Deltaproteobacteria	o__Myxococcales	f__Polyangiaceae	g__Pajaroellobacter	s__uncultured_delta_proteobacterium_g__Pajaroellobacter	OTU3022	18	15	22	0	0	0	8	0	0	30	42	31	0	0	0	0	0	0	166
d__Bacteria	k__norank_d__Bacteria	p__Fusobacteria	c__Fusobacteriia	o__Fusobacteriales	f__Leptotrichiaceae	g__norank_f__Leptotrichiaceae	s__uncultured_bacterium_g__norank_f__Leptotrichiaceae	OTU924	0	2	0	0	0	0	0	0	0	1	1	4	0	0	0	0	0	0	8
d__Bacteria	k__norank_d__Bacteria	p__Chloroflexi	c__Anaerolineae	o__Anaerolineales	f__Anaerolineaceae	g__Anaerolinea	s__unclassified_g__Anaerolinea	OTU4124	2	39	3	1	0	0	0	0	0	3	14	19	0	0	1	0	0	0	82
d__Bacteria	k__norank_d__Bacteria	p__Chloroflexi	c__Anaerolineae	o__Anaerolineales	f__Anaerolineaceae	g__norank_f__Anaerolineaceae	s__uncultured_soil_bacterium_g__norank_f__Anaerolineaceae	OTU3990	4	19	3	0	0	0	2	0	0	4	19	12	0	0	0	0	0	0	63
d__Bacteria	k__norank_d__Bacteria	p__Chloroflexi	c__TK10	o__norank_c__TK10	f__norank_c__TK10	g__norank_c__TK10	s__uncultured_bacterium_g__norank_c__TK10	OTU2174	0	3	0	1	0	0	0	0	0	0	0	0	0	0	0	0	0	0	4
d__Bacteria	k__norank_d__Bacteria	p__Chloroflexi	c__Anaerolineae	o__1-20	f__norank_o__1-20	g__norank_o__1-20	s__uncultured_bacterium_g__norank_o__1-20	OTU1822	0	3	1	0	0	0	0	0	0	0	2	0	0	0	0	0	0	0	6
d__Bacteria	k__norank_d__Bacteria	p__Chloroflexi	c__Anaerolineae	o__SBR1031	f__A4b	g__norank_f__A4b	s__uncultured_bacterium_g__norank_f__A4b	OTU3941	0	0	0	0	0	0	0	0	0	19	8	8	0	0	0	0	0	0	35
d__Bacteria	k__norank_d__Bacteria	p__Proteobacteria	c__Alphaproteobacteria	o__Rickettsiales	f__Midichloriaceae	g__Candidatus_Jidaibacter	s__unclassified_g__Candidatus_Jidaibacter	OTU2529	0	0	0	2	1	4	0	0	0	0	0	0	0	0	0	0	0	0	7
d__Bacteria	k__norank_d__Bacteria	p__Firmicutes	c__Clostridia	o__MBA03	f__norank_o__MBA03	g__norank_o__MBA03	s__uncultured_bacterium_g__norank_o__MBA03	OTU5984	0	0	0	0	0	0	0	0	0	0	0	0	0	0	0	2	0	0	2
d__Bacteria	k__norank_d__Bacteria	p__Cloacimonetes	c__Cloacimonadia	o__Cloacimonadales	f__PBS-18	g__norank_f__PBS-18	s__uncultured_bacterium_g__norank_f__PBS-18	OTU1217	0	7	0	0	0	0	0	0	0	0	0	0	0	0	0	0	0	0	7
d__Bacteria	k__norank_d__Bacteria	p__Proteobacteria	c__Deltaproteobacteria	o__Myxococcales	f__Haliangiaceae	g__Haliangium	s__uncultured_bacterium_g__Haliangium	OTU2894	0	0	1	0	0	0	1	0	0	2	2	1	0	0	0	0	0	0	7
d__Bacteria	k__norank_d__Bacteria	p__Patescibacteria	c__WS6_Dojkabacteria	o__norank_c__WS6_Dojkabacteria	f__norank_c__WS6_Dojkabacteria	g__norank_c__WS6_Dojkabacteria	s__candidate_division_WS6_bacterium_OLB21	OTU3408	0	0	0	0	0	0	0	0	0	1	1	0	0	0	1	0	0	0	3
d__Bacteria	k__norank_d__Bacteria	p__Proteobacteria	c__Deltaproteobacteria	o__Myxococcales	f__Sandaracinaceae	g__norank_f__Sandaracinaceae	s__uncultured_bacterium_g__norank_f__Sandaracinaceae	OTU5142	0	1	0	0	0	0	0	0	0	4	0	3	0	0	3	0	0	0	11
d__Bacteria	k__norank_d__Bacteria	p__Verrucomicrobia	c__Verrucomicrobiae	o__Pedosphaerales	f__Pedosphaeraceae	g__norank_f__Pedosphaeraceae	s__unclassified_g__norank_f__Pedosphaeraceae	OTU4035	1	1	1	0	0	0	0	0	0	0	2	2	0	0	1	0	0	0	8
d__Bacteria	k__norank_d__Bacteria	p__Firmicutes	c__Negativicutes	o__Selenomonadales	f__norank_o__Selenomonadales	g__norank_o__Selenomonadales	s__uncultured_bacterium_g__norank_o__Selenomonadales	OTU6356	0	0	0	0	1	6	0	0	0	2	2	0	0	0	0	0	0	1	12
d__Bacteria	k__norank_d__Bacteria	p__Acidobacteria	c__Acidobacteriia	o__Solibacterales	f__Solibacteraceae_Subgroup_3	g__Bryobacter	s__uncultured_bacterium_g__Bryobacter	OTU119	1	1	9	0	0	0	0	0	0	1	1	0	0	0	0	0	0	0	13
d__Bacteria	k__norank_d__Bacteria	p__Chloroflexi	c__Anaerolineae	o__RBG-13-54-9	f__norank_o__RBG-13-54-9	g__norank_o__RBG-13-54-9	s__unclassified_g__norank_o__RBG-13-54-9	OTU173	10	0	26	0	0	0	2	0	0	10	9	17	0	0	0	0	0	0	74
d__Bacteria	k__norank_d__Bacteria	p__Firmicutes	c__Bacilli	o__Bacillales	f__Bacillaceae	g__Gracilibacillus	s__unclassified_g__Gracilibacillus	OTU3134	0	0	0	0	0	0	0	4	0	0	0	0	0	0	0	0	0	0	4
d__Bacteria	k__norank_d__Bacteria	p__Acidobacteria	c__Acidobacteriia	o__Solibacterales	f__Solibacteraceae_Subgroup_3	g__Paludibaculum	s__unclassified_g__Paludibaculum	OTU415	9	45	10	0	0	0	3	0	0	18	20	18	4	6	6	0	0	0	139
d__Bacteria	k__norank_d__Bacteria	p__Nitrospinae	c__P9X2b3D02	o__norank_c__P9X2b3D02	f__norank_c__P9X2b3D02	g__norank_c__P9X2b3D02	s__uncultured_prokaryote_g__norank_c__P9X2b3D02	OTU1430	24	12	18	0	1	0	2	0	0	6	10	12	0	0	0	0	0	0	85
d__Bacteria	k__norank_d__Bacteria	p__Verrucomicrobia	c__Verrucomicrobiae	o__Pedosphaerales	f__Pedosphaeraceae	g__ADurb.Bin063-1	s__unclassified_g__ADurb.Bin063-1	OTU3670	5	34	14	0	0	0	6	0	0	18	27	33	1	2	1	0	0	0	141
d__Bacteria	k__norank_d__Bacteria	p__Proteobacteria	c__Gammaproteobacteria	o__Xanthomonadales	f__Rhodanobacteraceae	g__norank_f__Rhodanobacteraceae	s__uncultured_Xanthomonadaceae_bacterium_g__norank_f__Rhodanobacteraceae	OTU5173	11	3	5	0	0	0	4	0	0	17	11	13	0	0	0	0	0	0	64
d__Bacteria	k__norank_d__Bacteria	p__Patescibacteria	c__Saccharimonadia	o__Saccharimonadales	f__norank_o__Saccharimonadales	g__norank_o__Saccharimonadales	s__uncultured_soil_bacterium_g__norank_o__Saccharimonadales	OTU320	1	1	0	0	0	0	0	0	0	0	0	3	0	0	0	0	0	0	5
d__Bacteria	k__norank_d__Bacteria	p__Chloroflexi	c__Anaerolineae	o__RBG-13-54-9	f__norank_o__RBG-13-54-9	g__norank_o__RBG-13-54-9	s__metagenome_g__norank_o__RBG-13-54-9	OTU5920	0	0	0	0	0	0	0	0	0	0	0	0	2	0	1	0	0	0	3
d__Bacteria	k__norank_d__Bacteria	p__Firmicutes	c__Clostridia	o__Clostridiales	f__Clostridiaceae_1	g__Clostridium_sensu_stricto_12	s__unclassified_g__Clostridium_sensu_stricto_12	OTU568	51	48	42	0	1	20	7	2	4	72	46	19	5	4	2	2	0	9	334
d__Bacteria	k__norank_d__Bacteria	p__Bacteroidetes	c__Ignavibacteria	o__SJA-28	f__norank_o__SJA-28	g__norank_o__SJA-28	s__uncultured_Chlorobi_bacterium_g__norank_o__SJA-28	OTU1887	0	1	1	1	0	0	0	0	0	0	0	0	0	0	0	0	0	0	3
d__Bacteria	k__norank_d__Bacteria	p__Proteobacteria	c__Gammaproteobacteria	o__Betaproteobacteriales	f__Chitinimonadaceae	g__Chitinivorax	s__metagenome_g__Chitinivorax	OTU4809	0	0	0	0	0	0	0	0	0	1	8	4	0	0	1	0	0	0	14
d__Bacteria	k__norank_d__Bacteria	p__Cyanobacteria	c__Oxyphotobacteria	o__Oxyphotobacteria_Incertae_Sedis	f__unclassified_o__Oxyphotobacteria_Incertae_Sedis	g__Leptolyngbya_ANT.L52.2	s__unclassified_g__Leptolyngbya_ANT.L52.2	OTU57	1	0	1	0	0	0	0	0	0	0	0	0	0	0	0	0	0	0	2
d__Bacteria	k__norank_d__Bacteria	p__Planctomycetes	c__OM190	o__norank_c__OM190	f__norank_c__OM190	g__norank_c__OM190	s__uncultured_bacterium_g__norank_c__OM190	OTU3655	4	0	2	0	0	0	0	0	0	2	1	1	0	0	0	0	0	0	10
d__Bacteria	k__norank_d__Bacteria	p__Firmicutes	c__Clostridia	o__Clostridiales	f__Peptostreptococcaceae	g__Romboutsia	s__uncultured_organism_g__Romboutsia	OTU6103	11	10	15	6	6	113	39	20	20	9	9	1	6	3	0	20	40	47	375
d__Bacteria	k__norank_d__Bacteria	p__Proteobacteria	c__Gammaproteobacteria	o__Betaproteobacteriales	f__Burkholderiaceae	g__unclassified_f__Burkholderiaceae	s__unclassified_f__Burkholderiaceae	OTU6098	0	0	0	0	0	0	0	0	0	0	0	0	0	0	0	0	2	0	2
d__Bacteria	k__norank_d__Bacteria	p__Gemmatimonadetes	c__Gemmatimonadetes	o__Gemmatimonadales	f__Gemmatimonadaceae	g__norank_f__Gemmatimonadaceae	s__unclassified_g__norank_f__Gemmatimonadaceae	OTU5214	1	0	4	0	0	0	1	0	0	3	1	1	0	0	0	0	0	0	11
d__Bacteria	k__norank_d__Bacteria	p__Bacteroidetes	c__Bacteroidia	o__Sphingobacteriales	f__env.OPS_17	g__norank_f__env.OPS_17	s__uncultured_bacterium_g__norank_f__env.OPS_17	OTU613	1	0	2	0	0	0	0	0	0	5	0	2	0	0	0	0	0	0	10
d__Bacteria	k__norank_d__Bacteria	p__Chloroflexi	c__SHA-26	o__norank_c__SHA-26	f__norank_c__SHA-26	g__norank_c__SHA-26	s__uncultured_bacterium_g__norank_c__SHA-26	OTU1505	2	2	2	0	0	0	0	0	0	2	1	2	0	1	1	0	0	0	13
d__Bacteria	k__norank_d__Bacteria	p__Proteobacteria	c__Gammaproteobacteria	o__Betaproteobacteriales	f__T34	g__norank_f__T34	s__uncultured_bacterium_g__norank_f__T34	OTU6349	1	0	0	0	0	0	0	0	0	0	0	0	0	0	0	0	0	6	7
d__Bacteria	k__norank_d__Bacteria	p__Latescibacteria	c__Latescibacteria	o__norank_c__Latescibacteria	f__norank_c__Latescibacteria	g__norank_c__Latescibacteria	s__unclassified_g__norank_c__Latescibacteria	OTU3892	4	0	3	0	0	0	1	0	0	1	1	1	0	0	0	0	0	0	11
d__Bacteria	k__norank_d__Bacteria	p__Chloroflexi	c__Anaerolineae	o__SBR1031	f__norank_o__SBR1031	g__norank_o__SBR1031	s__uncultured_Chlorobi_bacterium_g__norank_o__SBR1031	OTU1549	5	2	5	0	0	0	0	0	0	0	0	0	0	0	0	0	0	0	12
d__Bacteria	k__norank_d__Bacteria	p__Bacteroidetes	c__Bacteroidia	o__Bacteroidales	f__Bacteroidaceae	g__Bacteroides	s__Bacteroides_sartorii	OTU2325	0	0	1	2	0	0	1	0	0	0	0	0	0	0	0	0	0	0	4
d__Bacteria	k__norank_d__Bacteria	p__Planctomycetes	c__Planctomycetacia	o__Isosphaerales	f__Isosphaeraceae	g__norank_f__Isosphaeraceae	s__unclassified_g__norank_f__Isosphaeraceae	OTU1965	1	2	4	0	0	0	0	0	0	2	0	5	0	0	0	1	0	0	15
d__Bacteria	k__norank_d__Bacteria	p__Chlamydiae	c__Chlamydiae	o__Chlamydiales	f__Parachlamydiaceae	g__Neochlamydia	s__unclassified_g__Neochlamydia	OTU368	2	1	1	0	0	0	0	0	0	1	0	1	0	0	0	1	0	0	7
d__Bacteria	k__norank_d__Bacteria	p__Omnitrophicaeota	c__norank_p__Omnitrophicaeota	o__norank_p__Omnitrophicaeota	f__norank_p__Omnitrophicaeota	g__norank_p__Omnitrophicaeota	s__unclassified_g__norank_p__Omnitrophicaeota	OTU35	1	0	1	0	0	0	0	0	0	0	0	0	0	0	0	0	0	0	2
[truncated: 4,630 more rows]
[truncated: 2 more columns]
