# Supplementary material for: Microbiome Analysis Reveals Microecological Balance in the Emerging Rice–Crayfish Integrated Breeding Mode
Source: Front Microbiol. 2021 Jun 8;12:669570. doi: 10.3389/fmicb.2021.669570 (PMC8219076; doi:10.3389/fmicb.2021.669570)
Supplement: Supplementary Table 2 — Alpha-diversity indices of all samples. [file Table_2.XLS]

## Sheet: 多样性指数表
Sample\Estimators	shannon	simpson	ace	chao	coverage
MCw1	4.95058	0.016509	2303.6	1779.85	0.986087
MCw2	4.86731	0.017618	2065.35	1655.93	0.986845
MCw3	3.72541	0.137702	1284.99	1239.8	0.991058
RCw1	4.71803	0.026084	2216.77	1810.28	0.985814
RCw2	4.87299	0.021595	2663.18	2031.52	0.983662
RCw3	4.77781	0.027042	2586.46	2116.7	0.983511
MCs1	7.11094	0.001789	4040.57	3982.14	0.973932
MCs2	6.90464	0.00262	3745.45	3797.96	0.974963
MCs3	7.06804	0.00187	3995.68	4010.29	0.973599
RCs1	6.99934	0.002162	4188.96	4217.47	0.970598
RCs2	7.09123	0.002002	4277.97	4226.23	0.971053
RCs3	7.01297	0.002318	4122.4	4115.87	0.972356
MCc1	3.99884	0.077881	3204.09	3097	0.972508
MCc2	2.61772	0.135118	565.497	534.383	0.995969
MCc3	2.73594	0.119627	1097.09	859.766	0.993241
RCc1	2.41192	0.168719	1289.8	985.464	0.990998
RCc2	3.42306	0.083224	721.744	739.425	0.995938
RCc3	2.25015	0.254581	371.882	381.273	0.99803
	4.86316	0.0610256	2485.64	2310.08	0.983342	average
