# Supplementary material for: Microbiome Analysis Reveals Microecological Balance in the Emerging Rice–Crayfish Integrated Breeding Mode
Source: Front Microbiol. 2021 Jun 8;12:669570. doi: 10.3389/fmicb.2021.669570 (PMC8219076; doi:10.3389/fmicb.2021.669570)
Supplement: Supplementary Table 3 — Attributes of the co-correlation network. [file Table_3.CSV]

Id	Label	timeset	weighted degree	modularity_class	Eccentricity	closnesscentrality	harmonicclosnesscentrality	betweenesscentrality	clustering	triangles	eigencentrality	degree
g__Haliangium	g__Haliangium		32.251064	0	4	0.513661	0.648936	94.895987	0.767881	569	0.901584	39
g__norank_o__MBNT15	g__norank_o__MBNT15		33.304835	0	5	0.463054	0.622695	6.908055	0.883357	621	0.945235	38
g__norank_o__RBG-13-54-9	g__norank_o__RBG-13-54-9		34.9737	0	4	0.52809	0.661348	38.617067	0.833333	650	0.970586	40
g__Thiobacillus	g__Thiobacillus		33.216542	0	5	0.463054	0.622695	8.113659	0.8734	614	0.940689	38
g__norank_c__Subgroup_17	g__norank_c__Subgroup_17		27.755913	0	4	0.474747	0.609043	12.089293	0.818182	459	0.807195	34
g__norank_o__Sva0485	g__norank_o__Sva0485		33.85901	0	5	0.465347	0.628014	9.509455	0.860999	638	0.958642	39
g__norank_c__KD4-96	g__norank_c__KD4-96		15.364572	0	4	0.465347	0.546986	119.829133	0.695906	119	0.364619	19
g__norank_f__Lentimicrobiaceae	g__norank_f__Lentimicrobiaceae		33.127525	0	4	0.522222	0.650709	33.934241	0.846373	595	0.92666	38
g__norank_o__Gaiellales	g__norank_o__Gaiellales		28.910013	0	5	0.479592	0.618262	41.990193	0.838655	499	0.849268	35
g__unclassified_c__Deltaproteobacteria	g__unclassified_c__Deltaproteobacteria		24.956837	0	4	0.447619	0.578901	6.081026	0.868817	404	0.756414	31
g__Geobacter	g__Geobacter		34.353578	0	4	0.52514	0.656028	36.92132	0.838057	621	0.948594	39
g__norank_f__Steroidobacteraceae	g__norank_f__Steroidobacteraceae		36.5802	0	5	0.534091	0.67766	253.364597	0.657807	594	0.921925	43
g__Anaeromyxobacter	g__Anaeromyxobacter		27.836576	0	5	0.451923	0.596099	3.243911	0.924242	488	0.838833	33
g__norank_o__SJA-15	g__norank_o__SJA-15		29.03573	0	4	0.516484	0.640071	95.711022	0.807937	509	0.857543	36
g__norank_f__Xanthobacteraceae	g__norank_f__Xanthobacteraceae		29.743737	0	4	0.505376	0.632979	36.590315	0.811111	511	0.853268	36
g__norank_c__4-29-1	g__norank_c__4-29-1		35.773435	0	4	0.477157	0.641844	17.159143	0.826829	678	0.989108	41
g__Nitrospira	g__Nitrospira		21.377557	0	4	0.467662	0.572695	48.166375	0.772308	251	0.583055	26
g__norank_o__Rokubacteriales	g__norank_o__Rokubacteriales		34.894856	0	4	0.52809	0.661348	38.617067	0.833333	650	0.970586	40
g__BSV13	g__BSV13		31.393358	0	5	0.458537	0.612057	5.033035	0.906349	571	0.905038	36
g__norank_o__Subgroup_7	g__norank_o__Subgroup_7		34.338001	0	5	0.467662	0.633333	14.810106	0.832051	649	0.967424	40
g__norank_c__Actinobacteria	g__norank_c__Actinobacteria		17.903325	0	4	0.458537	0.551418	34.585272	0.779221	180	0.483747	22
g__Defluviicoccus	g__Defluviicoccus		15.575279	2	4	0.484536	0.557624	265.152806	0.409357	70	0.196469	19
g__norank_f__Bacteroidetes_vadinHA17	g__norank_f__Bacteroidetes_vadinHA17		33.016336	0	4	0.522222	0.650709	34.781408	0.85064	598	0.928981	38
g__norank_o__NB1-j	g__norank_o__NB1-j		31.708832	0	4	0.505376	0.644504	95.452568	0.758435	562	0.890834	39
g__Dolichospermum_NIES41	g__Dolichospermum_NIES41		2.342906	2	4	0.396624	0.432624	4.442899	0.666667	2	0.033591	3
g__norank_c__Thermodesulfovibrionia	g__norank_c__Thermodesulfovibrionia		35.956784	0	4	0.497354	0.649823	22.09482	0.806098	661	0.972995	41
g__Ellin6067	g__Ellin6067		30.884254	0	5	0.474747	0.621809	11.118047	0.840841	560	0.895711	37
g__norank_f__Anaerolineaceae	g__norank_f__Anaerolineaceae		34.561931	0	5	0.487047	0.641312	21.771366	0.832051	649	0.968882	40
g__Candidatus_Solibacter	g__Candidatus_Solibacter		34.277906	0	5	0.465347	0.628014	9.109952	0.865047	641	0.961274	39
g__Gaiella	g__Gaiella		25.800141	0	4	0.502674	0.613475	64.065247	0.789247	367	0.715902	31
g__norank_c__Latescibacteria	g__norank_c__Latescibacteria		31.033324	0	4	0.465347	0.615248	9.94817	0.887302	559	0.894837	36
g__norank_c__Subgroup_22	g__norank_c__Subgroup_22		32.420796	0	4	0.47	0.625887	12.650534	0.86202	606	0.934128	38
g__norank_o__11-24	g__norank_o__11-24		27.197224	0	4	0.456311	0.593972	5.066441	0.925403	459	0.812055	32
g__norank_f__SC-I-84	g__norank_f__SC-I-84		35.947566	0	5	0.47	0.638652	18.414817	0.815854	669	0.983431	41
g__Anaerolinea	g__Anaerolinea		33.219038	0	5	0.463054	0.622695	6.908055	0.883357	621	0.945235	38
g__norank_o__Ardenticatenales	g__norank_o__Ardenticatenales		33.100783	0	4	0.534091	0.66844	188.975504	0.762195	625	0.94791	41
g__norank_f__Gemmatimonadaceae	g__norank_f__Gemmatimonadaceae		36.578857	0	4	0.534091	0.671986	53.262675	0.800232	689	1	42
g__norank_c__Subgroup_6	g__norank_c__Subgroup_6		34.717057	0	4	0.52809	0.661348	46.565568	0.825641	644	0.964833	40
g__norank_c__Subgroup_18	g__norank_c__Subgroup_18		34.661922	0	4	0.494737	0.644504	17.583496	0.830769	648	0.963523	40
g__norank_f__67-14	g__norank_f__67-14		11.390575	0	4	0.425339	0.498227	5.282948	0.879121	80	0.314889	14
g__Citrobacter	g__Citrobacter		27.593443	1	5	0.479592	0.616489	141.924508	0.631016	354	0.688677	34
g__unclassified_f__Enterobacteriaceae	g__unclassified_f__Enterobacteriaceae		21.583517	1	5	0.463054	0.579255	61.176132	0.712251	250	0.575935	27
g__norank_o__SBR1031	g__norank_o__SBR1031		25.230072	0	4	0.431193	0.570922	3.508734	0.894624	416	0.770395	31
g__norank_f__Pedosphaeraceae	g__norank_f__Pedosphaeraceae		31.306196	0	4	0.513661	0.638298	49.928921	0.82381	519	0.863402	36
g__norank_f__Roseiflexaceae	g__norank_f__Roseiflexaceae		28.776692	1	5	0.482051	0.621809	154.315743	0.636975	379	0.71424	35
g__Candidatus_Bacilloplasma	g__Candidatus_Bacilloplasma		24.145612	1	5	0.522222	0.620035	446.283935	0.46798	190	0.361624	29
g__norank_f__A4b	g__norank_f__A4b		18.127096	0	4	0.443396	0.544326	122.445384	0.758893	192	0.526418	23
g__norank_f__Verrucomicrobiaceae	g__norank_f__Verrucomicrobiaceae		10.112674	1	5	0.423423	0.487057	27.309206	0.681818	45	0.049052	12
g__Dinghuibacter	g__Dinghuibacter		19.023971	1	5	0.449761	0.54734	171.59024	0.458498	116	0.085424	23
g__Shewanella	g__Shewanella		17.812342	1	6	0.477157	0.565071	71.589486	0.62381	131	0.155514	21
g__unclassified_f__Burkholderiaceae	g__unclassified_f__Burkholderiaceae		17.509878	1	5	0.445498	0.537589	116.156411	0.504762	106	0.078235	21
g__Candidatus_Aquiluna	g__Candidatus_Aquiluna		14.28185	2	4	0.431193	0.511525	48.756003	0.594771	91	0.053435	18
g__Rhodococcus	g__Rhodococcus		8.888099	1	6	0.401709	0.466667	1.954209	0.872727	48	0.052256	11
g__Novosphingobium	g__Novosphingobium		11.806781	2	5	0.382114	0.46844	16.74229	0.648352	59	0.044327	14
g__Rhodoferax	g__Rhodoferax		14.69455	2	5	0.383673	0.484397	33.398354	0.614379	94	0.051619	18
g__Hydrogenophaga	g__Hydrogenophaga		20.580292	2	5	0.465347	0.566844	240.22067	0.466667	140	0.086911	25
g__Fluviicola	g__Fluviicola		16.320094	2	4	0.408696	0.509752	62.567444	0.594737	113	0.057976	20
g__Phenylobacterium	g__Phenylobacterium		14.368576	1	6	0.412281	0.498582	17.30983	0.705882	96	0.073837	17
g__norank_f__Chitinophagaceae	g__norank_f__Chitinophagaceae		16.820803	1	5	0.43318	0.524291	90.822129	0.552632	105	0.079908	20
g__Anaerorhabdus]_furcosa_group	g__Anaerorhabdus]_furcosa_group		14.927164	1	6	0.451923	0.535816	71.508267	0.614379	94	0.121401	18
g__norank_f__Gemmataceae	g__norank_f__Gemmataceae		8.990313	1	6	0.437209	0.498582	50.020052	0.636364	35	0.107826	11
g__Aeromonas	g__Aeromonas		12.855687	1	6	0.447619	0.525177	20.504276	0.75	90	0.127473	16
g__ZOR0006	g__ZOR0006		16.578766	1	6	0.474747	0.559752	60.27709	0.652632	124	0.153247	20
g__CL500-29_marine_group	g__CL500-29_marine_group		11.317195	1	5	0.431193	0.500355	50.329075	0.637363	58	0.061287	14
g__norank_o__Microtrichales	g__norank_o__Microtrichales		12.448339	1	6	0.427273	0.507447	27.765741	0.67619	71	0.095798	15
g__Tyzzerella_3	g__Tyzzerella_3		12.549443	1	6	0.449761	0.523404	26.410042	0.771429	81	0.137211	15
g__norank_p__RsaHF231	g__norank_p__RsaHF231		13.49728	1	5	0.451923	0.52695	34.647585	0.708333	85	0.159513	16
g__norank_f__Burkholderiaceae	g__norank_f__Burkholderiaceae		9.572053	1	6	0.423423	0.493262	31.300102	0.772727	51	0.09585	12
g__Flavobacterium	g__Flavobacterium		13.158486	2	5	0.382114	0.476418	28.894441	0.658333	79	0.047643	16
g__Sphingorhabdus	g__Sphingorhabdus		17.258288	2	4	0.403433	0.508865	36.720017	0.609524	128	0.058514	21
g__Arenimonas	g__Arenimonas		10.423721	2	4	0.380567	0.460993	19.819625	0.679487	53	0.038073	13
g__unclassified_o__Frankiales	g__unclassified_o__Frankiales		12.761978	2	4	0.401709	0.488475	39.56099	0.583333	70	0.047172	16
g__Alsobacter	g__Alsobacter		21.057144	2	4	0.458537	0.562943	155.417062	0.504615	164	0.074497	26
g__Polynucleobacter	g__Polynucleobacter		11.29023	2	4	0.386831	0.466312	5.311238	0.835165	76	0.042693	14
g__unclassified_f__Sphingomonadaceae	g__unclassified_f__Sphingomonadaceae		15.165527	2	4	0.408696	0.506206	78.500439	0.549708	94	0.056906	19
g__Candidatus_Limnoluna	g__Candidatus_Limnoluna		17.471359	2	4	0.437209	0.527482	54.98993	0.609524	128	0.060985	21
g__C39	g__C39		11.407848	2	4	0.396624	0.468085	10.815584	0.703297	64	0.041571	14
g__hgcI_clade	g__hgcI_clade		10.579028	2	4	0.357414	0.437943	1.442745	0.871795	68	0.038924	13
g__Limnohabitans	g__Limnohabitans		13.302803	2	4	0.390041	0.47695	8.344085	0.775	93	0.047176	16
g__Sediminibacterium	g__Sediminibacterium		11.65087	2	4	0.403433	0.475177	27.996025	0.725275	66	0.046963	14
g__norank_f__Methylococcaceae	g__norank_f__Methylococcaceae		10.004549	2	4	0.412281	0.474291	27.012535	0.636364	42	0.037879	12
g__norank_o__PeM15	g__norank_o__PeM15		7.27742	2	4	0.371542	0.425532	0.749206	0.861111	31	0.024449	9
g__Methyloparacoccus	g__Methyloparacoccus		16.257559	2	4	0.489583	0.564716	359.762384	0.421053	80	0.174239	20
g__norank_f__Sporichthyaceae	g__norank_f__Sporichthyaceae		17.173951	2	3	0.449761	0.537234	201.508806	0.514286	108	0.068666	21
g__norank_o__Chloroplast	g__norank_o__Chloroplast		8.831116	2	4	0.460784	0.512411	76.49173	0.690909	38	0.060751	11
g__Mycobacterium	g__Mycobacterium		8.994351	2	4	0.394958	0.454787	5.214158	0.763636	42	0.033247	11
g__Candidatus_Megaira	g__Candidatus_Megaira		17.324845	2	4	0.427273	0.521277	61.37207	0.57619	121	0.06215	21
g__norank_f__Rhizobiales_Incertae_Sedis	g__norank_f__Rhizobiales_Incertae_Sedis		10.597593	2	4	0.408696	0.475177	71.366447	0.5	39	0.037079	13
g__unclassified_o__Betaproteobacteriales	g__unclassified_o__Betaproteobacteriales		3.978197	1	6	0.367188	0.411702	4.424811	0.6	6	0.018456	5
g__unclassified_c__Gammaproteobacteria	g__unclassified_c__Gammaproteobacteria		4.021236	1	5	0.385246	0.426773	4.790353	0.6	6	0.018917	5
g__Rhodobacter	g__Rhodobacter		2.433278	1	5	0.330986	0.370922	0.535793	0.666667	2	0.008845	3
g__Cyanobium_PCC-6307	g__Cyanobium_PCC-6307		5.676036	2	4	0.405172	0.45656	201.000938	0.47619	10	0.034899	7
g__Planktothrix_NIVA-CYA_15	g__Planktothrix_NIVA-CYA_15		1.507647	2	5	0.291022	0.316844	93	0	0	0.001885	2
g__Methylocystis	g__Methylocystis		6.352629	2	4	0.37751	0.43883	35.379137	0.464286	13	0.021507	8
g__Clostridium_sensu_stricto_1	g__Clostridium_sensu_stricto_1		0.754924	2	6	0.225962	0.24078	0	0	0	0.000405	1
